# Supplementary material for: Crystal structures of three functionalized chalcones: 4′-di­methyl­amino-3-nitro­chalcone, 3-di­methyl­amino-3′-nitrochalcone and 3′-nitro­chalcone
Source: Acta Crystallogr E Crystallogr Commun. 2020 Sep 4;76(Pt 10):1599–604. doi: 10.1107/S2056989020011858 (PMC7534226; doi:10.1107/S2056989020011858)
Supplement: Supplementary file 1 [file e-76-01599-sup1.cif]

##############################################################################
#                                                                            #
# This CIF contains the data in a paper accepted for publication in          #
# Acta Crystallographica Section E. It conforms to the requirements of       #
# Notes for Authors for Acta Crystallographica Section E, and has been       #
# peer reviewed under the auspices of the IUCr Commission on Journals.       #
#                                                                            #
# Full details of the Crystallographic Information File format               #
# are given in the paper "The Crystallographic Information File (CIF):       #
# a New Standard Archive File for Crystallography" by S. R. Hall, F. H.      #
# Allen and I. D. Brown [Acta Cryst. (1991), A47, 655-685].                  #
#                                                                            #
# The current version of the core CIF dictionary is obtainable from          #
# ftp://ftp.iucr.org/pub/cif_core.dic.                                       #
#                                                                            #
# Software is freely available for graphical display of the structure(s)     #
# in this CIF. For information consult the CIF software page                 #
# http://www.iucr.org/resources/cif/software.                                #
#                                                                            #
# This file may be used for bona fide research purposes within the           #
# scientific community so long as proper attribution is given to the journal # 
# article from which it was obtained.                                        #
#                                                                            #
##############################################################################
data_Hm1-
_audit_creation_method
;
Olex2 1.2
(compiled 2018.05.29 svn.r3508 for OlexSys, GUI svn.r5506)
;
_chemical_name_systematic
;
1-(3-Nitrophenyl)-3-phenylprop-2-en-1-one
;
_chemical_name_common     "3'-nitrochalcone"
_chemical_formula_moiety     'C15 H11 N O3'
_chemical_formula_sum     'C15 H11 N O3'
_chemical_formula_weight     253.25
_chemical_melting_point     ?
_space_group_crystal_system     monoclinic
_space_group_name_H-M_alt     'P 1 21/c 1'
_space_group_name_Hall     '-P 2ybc'
loop_
    _space_group_symop_operation_xyz
    'x, y, z'
    '-x, y+1/2, -z+1/2'
    '-x, -y, -z'
    'x, -y-1/2, z-1/2'
_cell_length_a     14.7856(8)
_cell_length_b     15.9841(9)
_cell_length_c     10.3188(6)
_cell_angle_alpha     90
_cell_angle_beta     99.210(4)
_cell_angle_gamma     90
_cell_volume     2407.3(2)
_cell_formula_units_Z     8
_cell_measurement_reflns_used     2603
_cell_measurement_theta_min     2.37
_cell_measurement_theta_max     23.96
_cell_measurement_temperature     100
_exptl_crystal_description     block
_exptl_crystal_colour     'clear colourless'
_exptl_crystal_size_max     0.605
_exptl_crystal_size_mid     0.351
_exptl_crystal_size_min     0.254
_exptl_crystal_density_diffrn     1.398
_exptl_crystal_density_meas     ?
_exptl_crystal_density_method     ?
_exptl_crystal_F_000     1056
_exptl_absorpt_coefficient_mu     0.099
_exptl_absorpt_correction_type     multi-scan
_exptl_absorpt_process_details
;
(SADABS; Bruker, 2016)
;
_exptl_absorpt_correction_T_min     0.6100
_exptl_absorpt_correction_T_max     0.7456
_diffrn_ambient_temperature     100.01
_diffrn_source     'fine-focus sealed tube'
_diffrn_radiation_type     MoK\a
_diffrn_radiation_wavelength     0.71073
_diffrn_radiation_monochromator     graphite
_diffrn_measurement_device_type     'Bruker APEXII Kappa CCD area detector'
_diffrn_measurement_device     'Bruker Apex II Kappa CCD area detector'
_diffrn_measurement_method     '\f and \w scans'
_diffrn_detector     'Bruker area detector'
_diffrn_detector_area_resol_mean     ?
_diffrn_reflns_number     25080
_diffrn_reflns_av_R_equivalents     0.0847
_diffrn_reflns_av_unetI/netI     0.0529
_diffrn_reflns_theta_min     1.395
_diffrn_reflns_theta_max     25.350
_diffrn_reflns_theta_full     25.242
_diffrn_measured_fraction_theta_max     1.000
_diffrn_measured_fraction_theta_full     1.000
_diffrn_reflns_limit_h_min     -17
_diffrn_reflns_limit_h_max     17
_diffrn_reflns_limit_k_min     -18
_diffrn_reflns_limit_k_max     19
_diffrn_reflns_limit_l_min     -11
_diffrn_reflns_limit_l_max     12
_diffrn_standards_number     0
_refine_special_details     ?
_reflns_number_total     4408
_reflns_number_gt     2657
_reflns_threshold_expression     'I > 2\s(I)'
_refine_ls_structure_factor_coef     Fsqd
_refine_ls_matrix_type     full
_refine_ls_R_factor_all     0.1002
_refine_ls_R_factor_gt     0.0493
_refine_ls_wR_factor_gt     0.1136
_refine_ls_wR_factor_ref     0.1411
_refine_ls_goodness_of_fit_ref     0.991
_refine_ls_restrained_S_all     0.991
_refine_ls_number_reflns     4408
_refine_ls_number_parameters     343
_refine_ls_number_restraints     0
_refine_ls_hydrogen_treatment     constr
_refine_ls_weighting_scheme     calc
_refine_ls_weighting_details
                      'w=1/[\s^2^(Fo^2^)+(0.0721P)^2^] where P=(Fo^2^+2Fc^2^)/3'
_atom_sites_solution_hydrogens     geom
_atom_sites_solution_primary     iterative
_atom_sites_solution_secondary     difmap
_refine_ls_shift/su_max     0.000
_refine_ls_shift/su_mean     0.000
_refine_diff_density_max     0.281
_refine_diff_density_min     -0.245
_refine_ls_extinction_method     none
_refine_ls_extinction_coef     .
loop_
    _atom_type_symbol
    _atom_type_description
    _atom_type_scat_dispersion_real
    _atom_type_scat_dispersion_imag
    _atom_type_scat_source
    'C' 'C' 0.0033 0.0016
                         'International Tables Vol C Tables 4.2.6.8 and 6.1.1.4'
    'H' 'H' 0.0000 0.0000
                         'International Tables Vol C Tables 4.2.6.8 and 6.1.1.4'
    'N' 'N' 0.0061 0.0033
                         'International Tables Vol C Tables 4.2.6.8 and 6.1.1.4'
    'O' 'O' 0.0106 0.0060
                         'International Tables Vol C Tables 4.2.6.8 and 6.1.1.4'
_computing_data_collection
;
APEX2 (Bruker, 2016)
;
_computing_cell_refinement
;
SAINT (Bruker, 2016)
;
_computing_data_reduction
;
SAINT (Bruker, 2016)
;
_computing_structure_solution
;
Superflip (Palatinus & Chapuis, 2007; Palatinus & van der Lee,
2008;
Palatinus et al., 2012)
;
_computing_structure_refinement
;
ShelXL (Sheldrick, 2015)
;
_computing_molecular_graphics
;
<i>OLEX2</i> (Dolomanov et al., 2009) and Mercury (Macrae et
al., 2020)
;
_computing_publication_material
;
<i>OLEX2</i> (Dolomanov et al., 2009)
;
loop_
    _atom_site_type_symbol
    _atom_site_label
    _atom_site_fract_x
    _atom_site_fract_y
    _atom_site_fract_z
    _atom_site_U_iso_or_equiv
    _atom_site_adp_type
    _atom_site_calc_flag
    _atom_site_occupancy
    _atom_site_disorder_assembly
    _atom_site_disorder_group
    O O1 0.15404(12) 0.16690(10) 0.61388(17) 0.0359(5) Uani d 1 . .
    O O2 0.01454(14) 0.38743(11) 0.34410(18) 0.0473(6) Uani d 1 . .
    O O3 -0.05654(12) 0.36438(11) 0.14763(17) 0.0383(5) Uani d 1 . .
    N N1 -0.01292(15) 0.34002(13) 0.2521(2) 0.0323(5) Uani d 1 . .
    C C1 0.12448(16) 0.11250(15) 0.5350(2) 0.0254(6) Uani d 1 . .
    C C2 0.14090(16) 0.02299(14) 0.5655(2) 0.0255(6) Uani d 1 . .
    H H2 0.112881 -0.018632 0.506696 0.031 Uiso calc 1 . .
    C C3 0.19525(16) 0.00085(14) 0.6761(2) 0.0253(6) Uani d 1 . .
    H H3 0.220584 0.045244 0.731502 0.030 Uiso calc 1 . .
    C C4 0.07058(15) 0.13797(14) 0.4054(2) 0.0231(6) Uani d 1 . .
    C C5 0.05461(16) 0.22346(14) 0.3858(2) 0.0248(6) Uani d 1 . .
    H H5 0.077179 0.262547 0.452566 0.030 Uiso calc 1 . .
    C C6 0.00593(16) 0.25020(14) 0.2690(2) 0.0252(6) Uani d 1 . .
    C C7 -0.02844(17) 0.19594(15) 0.1684(2) 0.0279(6) Uani d 1 . .
    H H7 -0.062116 0.216229 0.088457 0.033 Uiso calc 1 . .
    C C8 -0.01236(16) 0.11190(15) 0.1879(2) 0.0271(6) Uani d 1 . .
    H H8 -0.034651 0.073409 0.120088 0.032 Uiso calc 1 . .
    C C9 0.03611(16) 0.08256(15) 0.3055(2) 0.0258(6) Uani d 1 . .
    H H9 0.045864 0.024162 0.317841 0.031 Uiso calc 1 . .
    C C10 0.22033(16) -0.08377(14) 0.7218(2) 0.0238(6) Uani d 1 . .
    C C11 0.26673(16) -0.09467(15) 0.8493(2) 0.0266(6) Uani d 1 . .
    H H11 0.282266 -0.047021 0.903293 0.032 Uiso calc 1 . .
    C C12 0.29063(17) -0.17356(15) 0.8988(2) 0.0301(6) Uani d 1 . .
    H H12 0.321996 -0.179789 0.986089 0.036 Uiso calc 1 . .
    C C13 0.26862(17) -0.24322(16) 0.8206(3) 0.0325(6) Uani d 1 . .
    H H13 0.284275 -0.297540 0.854305 0.039 Uiso calc 1 . .
    C C14 0.22364(17) -0.23354(15) 0.6929(3) 0.0302(6) Uani d 1 . .
    H H14 0.209076 -0.281420 0.639024 0.036 Uiso calc 1 . .
    C C15 0.19979(17) -0.15487(15) 0.6432(2) 0.0282(6) Uani d 1 . .
    H H15 0.169329 -0.148993 0.555349 0.034 Uiso calc 1 . .
    O O4 0.35937(12) 0.39992(10) 0.37652(16) 0.0314(4) Uani d 1 . .
    O O5 0.44124(12) 0.62138(10) 0.68540(17) 0.0357(5) Uani d 1 . .
    O O6 0.52132(14) 0.59755(11) 0.87609(17) 0.0447(5) Uani d 1 . .
    N N2 0.48438(15) 0.57425(13) 0.7669(2) 0.0317(5) Uani d 1 . .
    C C16 0.38593(16) 0.34642(15) 0.4587(2) 0.0261(6) Uani d 1 . .
    C C17 0.36217(17) 0.25751(15) 0.4363(2) 0.0273(6) Uani d 1 . .
    H H17 0.385793 0.216860 0.499959 0.033 Uiso calc 1 . .
    C C18 0.30757(16) 0.23402(15) 0.3268(2) 0.0254(6) Uani d 1 . .
    H H18 0.285045 0.277608 0.267756 0.031 Uiso calc 1 . .
    C C19 0.44235(15) 0.37308(14) 0.5864(2) 0.0231(5) Uani d 1 . .
    C C20 0.44373(15) 0.45800(14) 0.6154(2) 0.0236(6) Uani d 1 . .
    H H20 0.413123 0.496873 0.553799 0.028 Uiso calc 1 . .
    C C21 0.48994(17) 0.48510(15) 0.7343(2) 0.0262(6) Uani d 1 . .
    C C22 0.53737(16) 0.43117(16) 0.8256(2) 0.0294(6) Uani d 1 . .
    H H22 0.568880 0.451388 0.907075 0.035 Uiso calc 1 . .
    C C23 0.53761(16) 0.34715(16) 0.7950(2) 0.0283(6) Uani d 1 . .
    H H23 0.570586 0.309004 0.855604 0.034 Uiso calc 1 . .
    C C24 0.49037(16) 0.31779(15) 0.6772(2) 0.0266(6) Uani d 1 . .
    H H24 0.490620 0.259682 0.657880 0.032 Uiso calc 1 . .
    C C25 0.27816(15) 0.14936(15) 0.2866(2) 0.0243(6) Uani d 1 . .
    C C30 0.29847(16) 0.07941(15) 0.3671(3) 0.0286(6) Uani d 1 . .
    H H30 0.331611 0.086022 0.453284 0.034 Uiso calc 1 . .
    C C29 0.27051(17) 0.00044(15) 0.3220(3) 0.0323(6) Uani d 1 . .
    H H29 0.284069 -0.046713 0.377719 0.039 Uiso calc 1 . .
    C C28 0.22299(18) -0.01024(16) 0.1962(3) 0.0357(7) Uani d 1 . .
    H H28 0.204939 -0.064705 0.165510 0.043 Uiso calc 1 . .
    C C27 0.20172(17) 0.05826(16) 0.1152(3) 0.0329(6) Uani d 1 . .
    H H27 0.168703 0.051101 0.029069 0.039 Uiso calc 1 . .
    C C26 0.22886(16) 0.13736(15) 0.1605(2) 0.0270(6) Uani d 1 . .
    H H26 0.213718 0.184348 0.104843 0.032 Uiso calc 1 . .
loop_
    _atom_site_aniso_label
    _atom_site_aniso_U_11
    _atom_site_aniso_U_22
    _atom_site_aniso_U_33
    _atom_site_aniso_U_12
    _atom_site_aniso_U_13
    _atom_site_aniso_U_23
    O1 0.0504(12) 0.0234(10) 0.0272(10) 0.0002(8) -0.0146(9) -0.0021(8)
    O2 0.0765(15) 0.0291(11) 0.0296(11) 0.0078(10) -0.0120(10) -0.0019(9)
    O3 0.0471(12) 0.0345(11) 0.0276(11) 0.0066(9) -0.0113(9) 0.0096(8)
    N1 0.0386(13) 0.0309(12) 0.0249(13) 0.0054(10) -0.0025(11) 0.0036(10)
    C1 0.0241(13) 0.0262(13) 0.0239(14) -0.0004(10) -0.0020(11) 0.0002(11)
    C2 0.0295(14) 0.0218(13) 0.0237(14) -0.0008(10) -0.0008(11) -0.0023(10)
    C3 0.0298(14) 0.0219(13) 0.0230(14) -0.0028(10) 0.0008(11) -0.0005(10)
    C4 0.0228(13) 0.0245(13) 0.0213(13) -0.0006(10) 0.0011(11) 0.0032(11)
    C5 0.0289(14) 0.0236(14) 0.0207(13) -0.0008(10) 0.0005(11) 0.0001(10)
    C6 0.0301(14) 0.0241(13) 0.0205(13) 0.0053(11) 0.0015(11) 0.0022(11)
    C7 0.0290(14) 0.0349(15) 0.0185(13) 0.0012(11) 0.0001(11) 0.0041(11)
    C8 0.0290(14) 0.0294(14) 0.0215(14) -0.0017(11) 0.0003(11) -0.0023(11)
    C9 0.0275(13) 0.0259(14) 0.0230(14) 0.0001(10) 0.0010(11) 0.0013(11)
    C10 0.0245(13) 0.0245(13) 0.0213(13) -0.0012(10) 0.0003(11) 0.0017(10)
    C11 0.0291(14) 0.0261(13) 0.0233(14) -0.0003(11) 0.0007(11) 0.0007(11)
    C12 0.0287(14) 0.0348(15) 0.0248(14) 0.0021(11) -0.0024(12) 0.0061(12)
    C13 0.0365(15) 0.0248(14) 0.0358(16) 0.0039(11) 0.0047(13) 0.0062(12)
    C14 0.0348(15) 0.0255(14) 0.0299(15) -0.0010(11) 0.0042(12) -0.0016(11)
    C15 0.0324(14) 0.0275(14) 0.0236(14) -0.0006(11) 0.0015(12) 0.0021(11)
    O4 0.0389(10) 0.0259(9) 0.0255(10) -0.0009(8) -0.0074(8) 0.0028(8)
    O5 0.0439(11) 0.0262(10) 0.0331(11) 0.0037(8) -0.0057(9) -0.0007(8)
    O6 0.0665(14) 0.0374(11) 0.0248(11) -0.0098(10) -0.0090(10) -0.0076(9)
    N2 0.0390(13) 0.0318(12) 0.0227(13) -0.0049(10) 0.0002(11) -0.0043(10)
    C16 0.0252(13) 0.0274(14) 0.0256(14) 0.0022(11) 0.0034(11) -0.0016(11)
    C17 0.0335(14) 0.0224(13) 0.0243(14) 0.0002(11) -0.0003(12) 0.0021(11)
    C18 0.0275(14) 0.0247(13) 0.0234(14) 0.0020(10) 0.0016(11) 0.0009(10)
    C19 0.0245(13) 0.0246(14) 0.0199(13) -0.0026(10) 0.0027(11) 0.0005(10)
    C20 0.0258(13) 0.0236(13) 0.0207(13) -0.0022(10) 0.0014(11) 0.0014(10)
    C21 0.0294(14) 0.0252(13) 0.0241(14) -0.0010(11) 0.0044(11) -0.0006(11)
    C22 0.0296(14) 0.0366(15) 0.0206(14) -0.0043(11) -0.0002(11) -0.0002(11)
    C23 0.0249(13) 0.0316(15) 0.0269(15) 0.0014(11) -0.0009(11) 0.0070(11)
    C24 0.0291(14) 0.0258(14) 0.0238(14) -0.0005(10) 0.0007(11) 0.0008(11)
    C25 0.0195(12) 0.0272(14) 0.0262(14) 0.0006(10) 0.0036(11) -0.0035(11)
    C30 0.0272(13) 0.0274(14) 0.0300(15) 0.0014(11) 0.0004(11) -0.0005(11)
    C29 0.0334(15) 0.0239(14) 0.0399(17) -0.0009(11) 0.0071(13) -0.0014(12)
    C28 0.0363(16) 0.0263(15) 0.0450(18) -0.0023(12) 0.0079(14) -0.0093(13)
    C27 0.0278(14) 0.0366(16) 0.0333(16) -0.0029(11) 0.0022(12) -0.0095(12)
    C26 0.0270(13) 0.0271(14) 0.0266(14) 0.0006(11) 0.0034(11) -0.0018(11)
_geom_special_details
;
 All esds (except the esd in the dihedral angle between two l.s. planes)
 are estimated using the full covariance matrix.  The cell esds are taken
 into account individually in the estimation of esds in distances, angles
 and torsion angles; correlations between esds in cell parameters are only
 used when they are defined by crystal symmetry.  An approximate (isotropic)
 treatment of cell esds is used for estimating esds involving l.s. planes.
;
loop_
    _geom_bond_atom_site_label_1
    _geom_bond_atom_site_label_2
    _geom_bond_site_symmetry_2
    _geom_bond_distance
    _geom_bond_publ_flag
    O1 C1 . 1.223(3) ?
    O2 N1 . 1.232(3) ?
    O3 N1 . 1.227(2) ?
    N1 C6 . 1.468(3) ?
    C1 C2 . 1.477(3) ?
    C1 C4 . 1.499(3) ?
    C2 H2 . 0.9500 ?
    C2 C3 . 1.334(3) ?
    C3 H3 . 0.9500 ?
    C3 C10 . 1.460(3) ?
    C4 C5 . 1.396(3) ?
    C4 C9 . 1.393(3) ?
    C5 H5 . 0.9500 ?
    C5 C6 . 1.370(3) ?
    C6 C7 . 1.385(3) ?
    C7 H7 . 0.9500 ?
    C7 C8 . 1.373(3) ?
    C8 H8 . 0.9500 ?
    C8 C9 . 1.388(3) ?
    C9 H9 . 0.9500 ?
    C10 C11 . 1.394(3) ?
    C10 C15 . 1.401(3) ?
    C11 H11 . 0.9500 ?
    C11 C12 . 1.385(3) ?
    C12 H12 . 0.9500 ?
    C12 C13 . 1.383(4) ?
    C13 H13 . 0.9500 ?
    C13 C14 . 1.387(4) ?
    C14 H14 . 0.9500 ?
    C14 C15 . 1.382(3) ?
    C15 H15 . 0.9500 ?
    O4 C16 . 1.224(3) ?
    O5 N2 . 1.229(3) ?
    O6 N2 . 1.229(3) ?
    N2 C21 . 1.469(3) ?
    C16 C17 . 1.473(3) ?
    C16 C19 . 1.504(3) ?
    C17 H17 . 0.9500 ?
    C17 C18 . 1.333(3) ?
    C18 H18 . 0.9500 ?
    C18 C25 . 1.461(3) ?
    C19 C20 . 1.389(3) ?
    C19 C24 . 1.396(3) ?
    C20 H20 . 0.9500 ?
    C20 C21 . 1.375(3) ?
    C21 C22 . 1.383(3) ?
    C22 H22 . 0.9500 ?
    C22 C23 . 1.380(3) ?
    C23 H23 . 0.9500 ?
    C23 C24 . 1.384(3) ?
    C24 H24 . 0.9500 ?
    C25 C30 . 1.397(3) ?
    C25 C26 . 1.399(3) ?
    C30 H30 . 0.9500 ?
    C30 C29 . 1.386(3) ?
    C29 H29 . 0.9500 ?
    C29 C28 . 1.384(4) ?
    C28 H28 . 0.9500 ?
    C28 C27 . 1.383(4) ?
    C27 H27 . 0.9500 ?
    C27 C26 . 1.385(3) ?
    C26 H26 . 0.9500 ?
loop_
    _geom_angle_atom_site_label_1
    _geom_angle_atom_site_label_2
    _geom_angle_atom_site_label_3
    _geom_angle_site_symmetry_1
    _geom_angle_site_symmetry_3
    _geom_angle
    _geom_angle_publ_flag
    O2 N1 C6 . . 118.5(2) ?
    O3 N1 O2 . . 122.9(2) ?
    O3 N1 C6 . . 118.5(2) ?
    O1 C1 C2 . . 121.2(2) ?
    O1 C1 C4 . . 118.9(2) ?
    C2 C1 C4 . . 119.9(2) ?
    C1 C2 H2 . . 120.1 ?
    C3 C2 C1 . . 119.7(2) ?
    C3 C2 H2 . . 120.1 ?
    C2 C3 H3 . . 116.2 ?
    C2 C3 C10 . . 127.5(2) ?
    C10 C3 H3 . . 116.2 ?
    C5 C4 C1 . . 116.7(2) ?
    C9 C4 C1 . . 124.5(2) ?
    C9 C4 C5 . . 118.8(2) ?
    C4 C5 H5 . . 120.5 ?
    C6 C5 C4 . . 119.1(2) ?
    C6 C5 H5 . . 120.5 ?
    C5 C6 N1 . . 118.2(2) ?
    C5 C6 C7 . . 122.8(2) ?
    C7 C6 N1 . . 118.9(2) ?
    C6 C7 H7 . . 121.0 ?
    C8 C7 C6 . . 118.0(2) ?
    C8 C7 H7 . . 121.0 ?
    C7 C8 H8 . . 119.6 ?
    C7 C8 C9 . . 120.7(2) ?
    C9 C8 H8 . . 119.6 ?
    C4 C9 H9 . . 119.7 ?
    C8 C9 C4 . . 120.6(2) ?
    C8 C9 H9 . . 119.7 ?
    C11 C10 C3 . . 118.8(2) ?
    C11 C10 C15 . . 118.2(2) ?
    C15 C10 C3 . . 123.0(2) ?
    C10 C11 H11 . . 119.3 ?
    C12 C11 C10 . . 121.3(2) ?
    C12 C11 H11 . . 119.3 ?
    C11 C12 H12 . . 120.2 ?
    C13 C12 C11 . . 119.7(2) ?
    C13 C12 H12 . . 120.2 ?
    C12 C13 H13 . . 120.1 ?
    C12 C13 C14 . . 119.8(2) ?
    C14 C13 H13 . . 120.1 ?
    C13 C14 H14 . . 119.7 ?
    C15 C14 C13 . . 120.6(2) ?
    C15 C14 H14 . . 119.7 ?
    C10 C15 H15 . . 119.8 ?
    C14 C15 C10 . . 120.3(2) ?
    C14 C15 H15 . . 119.8 ?
    O5 N2 O6 . . 123.2(2) ?
    O5 N2 C21 . . 118.7(2) ?
    O6 N2 C21 . . 118.1(2) ?
    O4 C16 C17 . . 121.5(2) ?
    O4 C16 C19 . . 118.7(2) ?
    C17 C16 C19 . . 119.7(2) ?
    C16 C17 H17 . . 119.9 ?
    C18 C17 C16 . . 120.1(2) ?
    C18 C17 H17 . . 119.9 ?
    C17 C18 H18 . . 116.1 ?
    C17 C18 C25 . . 127.9(2) ?
    C25 C18 H18 . . 116.1 ?
    C20 C19 C16 . . 116.9(2) ?
    C20 C19 C24 . . 119.1(2) ?
    C24 C19 C16 . . 124.0(2) ?
    C19 C20 H20 . . 120.4 ?
    C21 C20 C19 . . 119.2(2) ?
    C21 C20 H20 . . 120.4 ?
    C20 C21 N2 . . 118.1(2) ?
    C20 C21 C22 . . 122.5(2) ?
    C22 C21 N2 . . 119.3(2) ?
    C21 C22 H22 . . 121.0 ?
    C23 C22 C21 . . 118.1(2) ?
    C23 C22 H22 . . 121.0 ?
    C22 C23 H23 . . 119.6 ?
    C22 C23 C24 . . 120.8(2) ?
    C24 C23 H23 . . 119.6 ?
    C19 C24 H24 . . 119.8 ?
    C23 C24 C19 . . 120.4(2) ?
    C23 C24 H24 . . 119.8 ?
    C30 C25 C18 . . 123.1(2) ?
    C30 C25 C26 . . 118.3(2) ?
    C26 C25 C18 . . 118.6(2) ?
    C25 C30 H30 . . 119.8 ?
    C29 C30 C25 . . 120.3(2) ?
    C29 C30 H30 . . 119.8 ?
    C30 C29 H29 . . 119.8 ?
    C28 C29 C30 . . 120.5(2) ?
    C28 C29 H29 . . 119.8 ?
    C29 C28 H28 . . 120.0 ?
    C27 C28 C29 . . 120.1(2) ?
    C27 C28 H28 . . 120.0 ?
    C28 C27 H27 . . 120.2 ?
    C28 C27 C26 . . 119.6(2) ?
    C26 C27 H27 . . 120.2 ?
    C25 C26 H26 . . 119.4 ?
    C27 C26 C25 . . 121.2(2) ?
    C27 C26 H26 . . 119.4 ?
loop_
    _geom_torsion_atom_site_label_1
    _geom_torsion_atom_site_label_2
    _geom_torsion_atom_site_label_3
    _geom_torsion_atom_site_label_4
    _geom_torsion_site_symmetry_1
    _geom_torsion_site_symmetry_2
    _geom_torsion_site_symmetry_3
    _geom_torsion_site_symmetry_4
    _geom_torsion
    _geom_torsion_publ_flag
    O1 C1 C2 C3 . . . . -5.7(4) ?
    O1 C1 C4 C5 . . . . -2.5(3) ?
    O1 C1 C4 C9 . . . . 177.5(2) ?
    O2 N1 C6 C5 . . . . -1.1(3) ?
    O2 N1 C6 C7 . . . . 176.9(2) ?
    O3 N1 C6 C5 . . . . -180.0(2) ?
    O3 N1 C6 C7 . . . . -2.0(3) ?
    N1 C6 C7 C8 . . . . -178.0(2) ?
    C1 C2 C3 C10 . . . . -179.1(2) ?
    C1 C4 C5 C6 . . . . 179.8(2) ?
    C1 C4 C9 C8 . . . . -179.3(2) ?
    C2 C1 C4 C5 . . . . 177.4(2) ?
    C2 C1 C4 C9 . . . . -2.6(4) ?
    C2 C3 C10 C11 . . . . -170.3(2) ?
    C2 C3 C10 C15 . . . . 9.6(4) ?
    C3 C10 C11 C12 . . . . 178.7(2) ?
    C3 C10 C15 C14 . . . . -178.6(2) ?
    C4 C1 C2 C3 . . . . 174.4(2) ?
    C4 C5 C6 N1 . . . . 177.9(2) ?
    C4 C5 C6 C7 . . . . 0.0(4) ?
    C5 C4 C9 C8 . . . . 0.7(4) ?
    C5 C6 C7 C8 . . . . -0.2(4) ?
    C6 C7 C8 C9 . . . . 0.7(4) ?
    C7 C8 C9 C4 . . . . -0.9(4) ?
    C9 C4 C5 C6 . . . . -0.2(4) ?
    C10 C11 C12 C13 . . . . 0.3(4) ?
    C11 C10 C15 C14 . . . . 1.3(4) ?
    C11 C12 C13 C14 . . . . 0.6(4) ?
    C12 C13 C14 C15 . . . . -0.6(4) ?
    C13 C14 C15 C10 . . . . -0.4(4) ?
    C15 C10 C11 C12 . . . . -1.2(4) ?
    O4 C16 C17 C18 . . . . -2.7(4) ?
    O4 C16 C19 C20 . . . . 14.0(3) ?
    O4 C16 C19 C24 . . . . -167.8(2) ?
    O5 N2 C21 C20 . . . . -2.2(3) ?
    O5 N2 C21 C22 . . . . -179.3(2) ?
    O6 N2 C21 C20 . . . . 175.9(2) ?
    O6 N2 C21 C22 . . . . -1.1(3) ?
    N2 C21 C22 C23 . . . . 176.8(2) ?
    C16 C17 C18 C25 . . . . 178.7(2) ?
    C16 C19 C20 C21 . . . . 176.3(2) ?
    C16 C19 C24 C23 . . . . -177.3(2) ?
    C17 C16 C19 C20 . . . . -164.6(2) ?
    C17 C16 C19 C24 . . . . 13.6(4) ?
    C17 C18 C25 C30 . . . . 5.8(4) ?
    C17 C18 C25 C26 . . . . -172.9(2) ?
    C18 C25 C30 C29 . . . . -178.4(2) ?
    C18 C25 C26 C27 . . . . 177.9(2) ?
    C19 C16 C17 C18 . . . . 175.9(2) ?
    C19 C20 C21 N2 . . . . -175.3(2) ?
    C19 C20 C21 C22 . . . . 1.7(4) ?
    C20 C19 C24 C23 . . . . 0.9(4) ?
    C20 C21 C22 C23 . . . . -0.1(4) ?
    C21 C22 C23 C24 . . . . -1.1(4) ?
    C22 C23 C24 C19 . . . . 0.7(4) ?
    C24 C19 C20 C21 . . . . -2.0(3) ?
    C25 C30 C29 C28 . . . . 0.6(4) ?
    C30 C25 C26 C27 . . . . -0.9(4) ?
    C30 C29 C28 C27 . . . . -1.0(4) ?
    C29 C28 C27 C26 . . . . 0.5(4) ?
    C28 C27 C26 C25 . . . . 0.5(4) ?
    C26 C25 C30 C29 . . . . 0.3(4) ?
loop_
    _geom_hbond_atom_site_label_D
    _geom_hbond_atom_site_label_H
    _geom_hbond_atom_site_label_A
    _geom_hbond_site_symmetry_A
    _geom_hbond_distance_DH
    _geom_hbond_distance_HA
    _geom_hbond_distance_DA
    _geom_hbond_angle_DHA
    _geom_hbond_publ_flag
    C2 H2 O3 2_545 0.95 2.51 3.456(3) 173.5 yes
    C3 H3 O4 4_566 0.95 2.50 3.328(3) 146.1 yes
    C9 H9 O3 2_545 0.95 2.58 3.527(3) 174.8 yes
    C15 H15 O3 2_545 0.95 2.47 3.399(3) 166.1 yes
    C17 H17 O6 2_646 0.95 2.57 3.491(3) 163.8 yes
    C18 H18 O1 4_565 0.95 2.46 3.300(3) 146.7 yes
    C30 H30 O6 2_646 0.95 2.58 3.456(3) 154.2 yes
    C26 H26 O1 4_565 0.95 2.54 3.328(3) 140.1 yes
_shelx_space_group_comment
;
The symmetry employed for this shelxl refinement is uniquely defined
by the following loop, which should always be used as a source of
symmetry information in preference to the above space-group names.
They are only intended as comments.
;
_shelx_estimated_absorpt_T_min     0.943
_shelx_estimated_absorpt_T_max     0.975
_shelx_hkl_file
;
   0   0   2  154.28    3.82
   0   0   2  158.15    3.82
   0   0   2  163.52    3.81
   0   0   3   -0.09    0.05
   0   0   3   -0.09    0.07
   0   0   3    0.05    0.05
   0   0  -3   -0.03    0.05
   0   0   4   58.12    1.44
   0   0  -4   57.47    1.43
   0   0   4   57.43    1.46
   0   0   4   56.71    1.47
   0   0   5   -0.14    0.09
   0   0  -5   -0.04    0.05
   0   0   5   -0.01    0.06
   0   0   5    0.08    0.07
   0   0   6    5.01    0.26
   0   0  -6    5.34    0.23
   0   0   6    5.35    0.24
   0   0   6    5.09    0.28
   0   0   7   -0.18    0.13
   0   0   7   -0.02    0.09
   0   0  -7   -0.02    0.07
   0   0   7    0.09    0.11
   0   0  -8    0.03    0.14
   0   0   8    0.19    0.13
   0   0   8    0.23    0.17
   0   0   8    0.02    0.12
   0   0   9   -0.09    0.12
   0   0   9   -0.18    0.16
   0   0   9    0.10    0.12
   0   0  10    0.02    0.18
   0   0  10    0.08    0.13
   0   0  10    0.09    0.13
   0   0  11   -0.07    0.14
   0   0  11    0.27    0.21
   0   0  11   -0.02    0.13
   0   0  12   -0.06    0.17
   0   0  12   -0.09    0.20
   0   0  12    0.04    0.13
   0   0  13   -0.17    0.13
   0   0  13   -0.37    0.24
   0   1   0    0.00    0.00
   0   1   0   -0.01    0.01
   0  -1   0   -0.01    0.01
   0  -1   0    0.00    0.01
   0   1   1    0.62    0.04
   0   1   1    0.64    0.04
   0   1   1    0.64    0.04
   0   1  -1    0.63    0.07
   0  -1   1    0.61    0.04
   0   1   2    0.00    0.04
   0   1  -2    0.04    0.03
   0   1   2   -0.01    0.03
   0   1   2    0.02    0.05
   0   1  -2   -0.01    0.05
   0  -1   2   -0.03    0.03
   0  -1   2    0.03    0.04
   0   1   3    0.03    0.08
   0   1   3   -0.01    0.06
   0   1   3    0.08    0.04
   0   1  -3    0.07    0.05
   0  -1  -3    0.02    0.04
   0  -1   3    0.07    0.07
   0  -1   3    0.04    0.05
   0   1   4    1.87    0.16
   0   1   4    1.75    0.12
   0   1   4    1.99    0.14
   0   1  -4    1.75    0.13
   0  -1  -4    1.87    0.11
   0  -1   4    1.99    0.15
   0  -1   4    1.84    0.13
   0   1   5    1.49    0.16
   0   1   5    1.58    0.15
   0   1   5    1.63    0.13
   0   1  -5    1.46    0.13
   0  -1   5    1.39    0.15
   0  -1   5    1.34    0.13
   0  -1   5    1.45    0.14
   0  -1  -5    1.60    0.11
   0   1  -6    6.62    0.27
   0   1   6    6.45    0.30
   0   1   6    7.18    0.27
   0   1   6    6.72    0.32
   0  -1   6    7.00    0.29
   0  -1   6    6.69    0.32
   0  -1  -6    6.79    0.25
   0  -1   6    6.36    0.29
   0   1   7    0.67    0.13
   0   1   7    0.36    0.16
   0   1   7    0.73    0.15
   0   1  -7    0.54    0.12
   0  -1  -7    0.66    0.11
   0  -1   7    0.64    0.14
   0  -1   7    0.47    0.12
   0  -1   7    0.52    0.16
   0   1  -8    0.66    0.13
   0   1   8    0.66    0.20
   0   1   8    0.86    0.17
   0   1   8    0.83    0.14
   0  -1   8    0.78    0.20
   0  -1   8    0.83    0.15
   0  -1   8    0.49    0.14
   0   1   9   -0.04    0.11
   0   1   9   -0.06    0.18
   0   1   9   -0.11    0.12
   0  -1   9    0.02    0.12
   0  -1   9   -0.06    0.17
   0  -1   9   -0.03    0.11
   0   1  10    0.39    0.14
   0   1  10    0.14    0.14
   0   1  10    0.12    0.20
   0  -1  10    0.25    0.14
   0  -1  10    0.17    0.14
   0  -1  10    0.18    0.18
   0   1  11    0.07    0.21
   0   1  11    0.38    0.16
   0   1  11    0.27    0.14
   0  -1  11    0.27    0.16
   0  -1  11    0.01    0.15
   0  -1  11    0.66    0.24
   0   1  12    0.25    0.16
   0   1  12    0.30    0.16
   0   1  12    0.16    0.23
   0  -1  12    0.33    0.23
   0  -1  12    0.08    0.14
   0   1  13    0.01    0.15
   0   1  13   -0.14    0.25
   0  -1  13    0.20    0.17
   0  -1  13    0.00    0.23
   0   2   0    0.22    0.03
   0   2   0    0.11    0.03
   0   2   0    0.15    0.02
   0   2  -1   17.71    0.43
   0   2   1   16.64    0.44
   0   2  -1   16.19    0.49
   0   2  -1   16.46    0.44
   0   2   1   17.90    0.44
   0   2   1   16.68    0.44
   0   2   1   17.60    0.43
   0   2  -2    0.36    0.08
   0   2  -2    0.44    0.06
   0   2   2    0.54    0.06
   0   2   2    0.54    0.07
   0   2   2    0.51    0.08
   0   2   2    0.55    0.05
   0  -2   2    0.47    0.06
   0  -2   2    0.65    0.07
   0   2  -3    0.16    0.09
   0   2   3    0.11    0.04
   0   2  -3    0.22    0.07
   0   2   3    0.20    0.09
   0   2   3    0.10    0.06
   0  -2   3    0.13    0.08
   0  -2   3    0.09    0.06
   0   2   4    0.08    0.06
   0   2  -4    0.05    0.05
   0   2   4   -0.05    0.08
   0   2  -4    0.10    0.09
   0   2   4    0.04    0.05
   0  -2  -4    0.05    0.04
   0  -2   4    0.01    0.06
   0  -2   4   -0.01    0.07
   0   2   5    1.67    0.12
   0   2   5    1.65    0.16
   0   2   5    1.46    0.17
   0   2  -5    1.74    0.14
   0  -2  -5    1.57    0.11
   0  -2   5    1.55    0.14
   0  -2   5    1.59    0.16
   0   2   6    0.04    0.09
   0   2   6   -0.14    0.07
   0   2  -6   -0.03    0.08
   0   2   6    0.14    0.12
   0  -2   6   -0.02    0.08
   0  -2   6   -0.11    0.11
   0  -2  -6   -0.01    0.06
   0  -2   6   -0.06    0.08
   0   2   7    0.58    0.14
   0   2   7    0.56    0.11
   0   2   7    0.67    0.18
   0   2  -7    0.64    0.12
   0  -2   7    0.58    0.13
   0  -2  -7    0.47    0.10
   0  -2   7    0.20    0.15
   0  -2   7    0.40    0.13
   0   2   8    0.22    0.11
   0   2   8    0.23    0.14
   0   2   8    0.09    0.16
   0   2  -8    0.18    0.11
   0  -2   8    0.11    0.12
   0  -2   8    0.22    0.17
   0  -2   8    0.37    0.13
   0   2   9    5.61    0.34
   0   2   9    5.40    0.39
   0   2   9    6.03    0.30
   0  -2   9    6.00    0.33
   0  -2   9    5.65    0.33
   0  -2   9    5.69    0.37
   0   2  10    0.17    0.20
   0   2  10   -0.19    0.12
   0   2  10   -0.08    0.12
   0  -2  10   -0.16    0.12
   0  -2  10    0.08    0.12
   0  -2  10    0.20    0.18
   0   2  11    0.10    0.14
   0   2  11    0.31    0.15
   0   2  11   -0.04    0.19
   0  -2  11    0.20    0.20
   0  -2  11    0.10    0.13
   0   2  12   -0.08    0.23
   0   2  12    0.14    0.14
   0   2  12   -0.03    0.14
   0  -2  12   -0.04    0.14
   0  -2  12    0.43    0.23
   0   2  13    0.16    0.25
   0   2  13    0.08    0.17
   0  -2  13    0.09    0.24
   0  -2  13    0.22    0.17
   0  -2  13    0.01    0.19
   0   3   0   -0.03    0.02
   0   3   0    0.01    0.02
   0   3   0   -0.01    0.03
   0   3   0   -0.02    0.04
   0  -3   0    0.03    0.03
   0   3   1    1.14    0.07
   0   3  -1    1.17    0.15
   0   3  -1    1.11    0.09
   0   3   1    1.09    0.11
   0   3  -1    1.02    0.07
   0   3   1    1.24    0.06
   0   3   1    1.08    0.08
   0  -3   1    1.07    0.08
   0   3   2    2.31    0.15
   0   3   2    2.22    0.12
   0   3  -2    2.26    0.13
   0   3   2    2.18    0.12
   0   3  -2    2.50    0.24
   0   3   2    2.23    0.09
   0  -3   2    2.20    0.11
   0   3  -3    0.15    0.07
   0   3   3    0.12    0.09
   0   3   3    0.10    0.07
   0   3   3    0.22    0.06
   0   3  -3    0.21    0.10
   0   3   3    0.15    0.04
   0  -3   3    0.12    0.06
   0  -3   3    0.15    0.08
   0   3   4   10.44    0.30
   0   3  -4   10.54    0.45
   0   3   4    9.72    0.35
   0   3   4   10.06    0.34
   0   3  -4   10.17    0.33
   0  -3  -4    9.43    0.31
   0  -3   4   10.38    0.34
   0  -3   4    9.68    0.34
   0   3  -5    3.30    0.19
   0   3  -5    3.41    0.31
   0   3   5    3.03    0.22
   0   3   5    3.19    0.19
   0   3   5    2.99    0.15
   0  -3   5    3.00    0.19
   0  -3   5    3.12    0.21
   0  -3  -5    3.02    0.14
   0   3  -6    0.17    0.12
   0   3  -6    0.34    0.10
   0   3   6    0.37    0.09
   0   3   6    0.36    0.12
   0   3   6    0.33    0.14
   0  -3  -6    0.28    0.07
   0  -3   6    0.30    0.11
   0  -3   6    0.27    0.13
   0   3   7    0.02    0.11
   0   3   7   -0.06    0.09
   0   3   7   -0.01    0.15
   0   3  -7   -0.07    0.09
   0  -3   7    0.15    0.14
   0  -3   7   -0.12    0.09
   0  -3   7    0.14    0.12
   0   3   8    0.07    0.11
   0   3   8    0.31    0.13
   0   3  -8    0.35    0.13
   0   3   8    0.09    0.18
   0  -3   8    0.34    0.14
   0  -3   8    0.07    0.11
   0  -3   8    0.22    0.17
   0   3   9    6.59    0.32
   0   3   9    6.62    0.42
   0   3   9    6.03    0.35
   0  -3   9    6.32    0.36
   0  -3   9    6.26    0.34
   0  -3   9    6.32    0.39
   0   3  10    0.58    0.24
   0   3  10    0.53    0.16
   0   3  10    0.53    0.15
   0  -3  10    0.71    0.21
   0  -3  10    0.50    0.16
   0   3  11    1.54    0.21
   0   3  11    1.64    0.32
   0   3  11    1.52    0.24
   0  -3  11    1.32    0.22
   0  -3  11    1.46    0.26
   0   3  12    0.03    0.15
   0   3  12    0.18    0.16
   0   3  12   -0.01    0.23
   0  -3  12    0.04    0.14
   0  -3  12    0.45    0.23
   0   3  13    0.16    0.17
   0   3  13    0.00    0.28
   0   3  13    0.14    0.16
   0  -3  13    0.54    0.27
   0  -3  13    0.11    0.20
   0  -3  13    0.10    0.16
   0   4   0   43.98    1.22
   0   4   0   46.84    1.14
   0   4   0   46.43    1.14
   0  -4   0   45.60    1.13
   0   4   1    1.37    0.16
   0   4   1    1.36    0.09
   0   4   1    1.43    0.10
   0   4  -1    1.67    0.21
   0   4   1    1.38    0.08
   0   4  -1    1.28    0.11
   0   4  -1    1.28    0.09
   0  -4   1    1.39    0.10
   0  -4  -1    1.35    0.08
   0   4   2   -0.01    0.05
   0   4   2   -0.01    0.05
   0   4  -2    0.07    0.09
   0   4  -2    0.03    0.06
   0   4   2    0.10    0.05
   0   4  -2    0.03    0.04
   0   4   2   -0.01    0.03
   0  -4   2    0.04    0.06
   0   4  -3    0.01    0.09
   0   4  -3    0.02    0.06
   0   4   3   -0.02    0.03
   0   4   3    0.02    0.06
   0   4   3    0.03    0.06
   0   4   3   -0.01    0.08
   0  -4   3   -0.04    0.06
   0   4  -4   12.78    0.52
   0   4   4   11.76    0.42
   0   4   4   12.07    0.39
   0   4   4   12.60    0.35
   0   4   4   12.07    0.39
   0   4  -4   12.46    0.40
   0  -4  -4   11.16    0.39
   0  -4   4   12.40    0.39
   0  -4   4   11.98    0.40
   0   4  -5    0.56    0.11
   0   4   5    0.45    0.13
   0   4   5    0.54    0.08
   0   4   5    0.57    0.11
   0   4  -5    0.29    0.12
   0  -4   5    0.52    0.12
   0  -4   5    0.45    0.10
   0  -4  -5    0.47    0.07
   0   4  -6    0.78    0.13
   0   4   6    0.82    0.18
   0   4   6    0.79    0.10
   0   4   6    0.84    0.14
   0   4  -6    0.69    0.15
   0  -4  -6    0.88    0.09
   0  -4   6    0.82    0.16
   0  -4   6    0.59    0.13
   0   4   7    0.49    0.10
   0   4  -7    0.35    0.12
   0   4  -7    0.45    0.15
   0   4   7    0.51    0.19
   0   4   7    0.54    0.14
   0  -4   7    0.57    0.17
   0  -4   7    0.37    0.13
   0   4   8    1.98    0.22
   0   4   8    2.13    0.20
   0   4  -8    1.95    0.20
   0   4   8    2.32    0.29
   0  -4   8    1.79    0.21
   0  -4   8    2.17    0.22
   0  -4   8    2.02    0.25
   0   4  -9    0.38    0.14
   0   4   9    0.35    0.13
   0   4   9    0.31    0.14
   0   4   9    0.38    0.21
   0  -4   9    0.20    0.17
   0  -4   9    0.34    0.14
   0   4  10    0.17    0.20
   0   4  10   -0.09    0.11
   0   4  10    0.14    0.14
   0  -4  10    0.22    0.19
   0  -4  10    0.00    0.13
   0   4  11    0.36    0.17
   0   4  11    0.12    0.14
   0   4  11   -0.16    0.21
   0  -4  11    0.14    0.20
   0  -4  11    0.17    0.13
   0   4  12    0.24    0.26
   0   4  12    0.15    0.15
   0   4  12    0.30    0.18
   0  -4  12    0.24    0.16
   0  -4  12    0.17    0.19
   0  -4  12    0.25    0.22
   0   4  13    0.28    0.18
   0  -4  13   -0.18    0.14
   0  -4  13   -0.28    0.18
   0   5   0    0.04    0.05
   0   5   0   -0.05    0.07
   0   5   0    0.03    0.05
   0  -5   0    0.01    0.04
   0   5   1    0.86    0.08
   0   5  -1    0.72    0.07
   0   5  -1    0.57    0.11
   0   5   1    0.77    0.07
   0   5   1    0.73    0.08
   0   5  -1    0.77    0.09
   0   5   1    0.52    0.09
   0  -5   1    0.77    0.09
   0  -5  -1    0.65    0.07
   0   5   2    3.11    0.16
   0   5  -2    2.94    0.28
   0   5   2    2.69    0.14
   0   5  -2    2.70    0.13
   0   5  -2    2.53    0.16
   0   5   2    2.95    0.12
   0   5   2    2.89    0.20
   0  -5   2    2.55    0.16
   0  -5  -2    2.74    0.11
   0   5  -3    4.73    0.33
   0   5   3    4.12    0.15
   0   5  -3    3.93    0.16
   0   5   3    4.07    0.19
   0   5  -3    3.94    0.20
   0   5   3    4.09    0.19
   0  -5   3    3.82    0.17
   0  -5   3    4.19    0.20
   0  -5  -3    3.72    0.15
   0   5   4    0.64    0.07
   0   5  -4    0.52    0.13
   0   5   4    0.62    0.10
   0   5  -4    0.63    0.11
   0   5   4    0.64    0.11
   0   5   4    0.69    0.14
   0  -5   4    0.71    0.11
   0  -5  -4    0.45    0.06
   0   5   5    0.32    0.13
   0   5   5    0.48    0.11
   0   5   5    0.57    0.07
   0   5  -5    0.47    0.11
   0   5  -5    0.30    0.13
   0  -5  -5    0.43    0.06
   0  -5   5    0.51    0.12
   0   5   6    0.47    0.13
   0   5   6    0.21    0.08
   0   5   6    0.42    0.16
   0   5  -6    0.17    0.14
   0   5  -6    0.63    0.13
   0  -5   6    0.45    0.14
   0  -5  -6    0.31    0.07
   0   5   7    0.91    0.16
   0   5   7    0.91    0.12
   0   5  -7    0.63    0.17
   0   5  -7    0.96    0.17
   0   5   7    1.09    0.23
   0  -5   7    0.74    0.17
   0   5   8    0.40    0.12
   0   5   8    0.19    0.20
   0   5  -8    0.29    0.15
   0   5   8    0.14    0.14
   0   5  -8   -0.03    0.12
   0  -5   8    0.29    0.13
   0  -5   8    0.20    0.17
   0   5   9    0.88    0.25
   0   5   9    0.80    0.14
   0   5   9    0.84    0.18
   0   5  -9    0.50    0.16
   0  -5   9    0.77    0.16
   0  -5   9    0.88    0.20
   0   5  10    0.45    0.24
   0   5  10    0.54    0.15
   0   5  10    0.74    0.18
   0  -5  10    0.47    0.21
   0  -5  10    0.45    0.15
   0   5  11    0.50    0.26
   0   5  11    0.88    0.16
   0   5  11    0.74    0.20
   0  -5  11    1.05    0.24
   0  -5  11    0.67    0.18
   0  -5  11    0.58    0.20
   0   5  12    0.18    0.16
   0   5  12   -0.26    0.24
   0   5  12    0.22    0.18
   0  -5  12    0.01    0.13
   0  -5  12    0.54    0.29
   0  -5  12    0.14    0.18
   0   6   0    1.95    0.13
   0   6   0    1.87    0.13
   0   6   0    2.17    0.24
   0  -6   0    2.02    0.12
   0   6  -1   16.32    0.61
   0   6   1   17.27    0.47
   0   6   1   17.66    0.49
   0   6   1   17.78    0.47
   0   6   1   16.70    0.58
   0   6  -1   16.49    0.47
   0   6  -1   16.95    0.49
   0  -6  -1   16.85    0.46
   0  -6   1   16.19    0.48
   0   6  -2    0.88    0.11
   0   6   2    0.57    0.09
   0   6  -2    0.63    0.13
   0   6   2    0.95    0.10
   0   6   2    0.95    0.08
   0   6   2    1.10    0.10
   0   6  -2    0.89    0.09
   0  -6   2    0.92    0.11
   0  -6  -2    0.85    0.08
   0   6   3    2.00    0.18
   0   6  -3    2.15    0.30
   0   6   3    2.14    0.16
   0   6   3    2.06    0.14
   0   6  -3    1.80    0.16
   0   6   3    1.94    0.11
   0   6  -3    1.98    0.12
   0  -6   3    2.06    0.16
   0  -6  -3    1.82    0.10
   0   6   4    0.79    0.12
   0   6  -4    0.69    0.08
   0   6  -4    0.59    0.15
   0   6   4    0.74    0.11
   0   6  -4    0.63    0.12
   0   6   4    0.73    0.08
   0  -6  -4    0.67    0.07
   0  -6   4    0.84    0.12
   0  -6   4    0.63    0.11
   0   6   5    8.97    0.28
   0   6  -5    9.40    0.53
   0   6   5    8.74    0.35
   0   6  -5    8.71    0.35
   0   6   5    8.57    0.35
   0   6   5    9.01    0.39
   0  -6   5    8.86    0.34
   0  -6  -5    8.10    0.27
   0  -6   5    8.94    0.37
   0   6   6    0.31    0.17
   0   6   6    0.38    0.08
   0   6  -6    0.40    0.13
   0   6  -6    0.32    0.15
   0   6   6    0.28    0.12
   0  -6   6    0.36    0.14
   0  -6   6    0.25    0.13
   0   6  -7    0.20    0.15
   0   6  -7    0.13    0.12
   0   6   7    0.29    0.19
   0   6   7    0.31    0.09
   0   6   7    0.17    0.13
   0  -6   7    0.25    0.16
   0   6  -8    0.12    0.15
   0   6   8    0.27    0.21
   0   6  -8    0.21    0.13
   0   6   8    0.20    0.10
   0   6   8   -0.04    0.12
   0  -6   8    0.15    0.16
   0  -6   8    0.13    0.14
   0   6   9    1.92    0.18
   0   6  -9    1.65    0.22
   0   6   9    1.75    0.24
   0   6   9    1.41    0.29
   0  -6   9    1.65    0.21
   0  -6   9    1.50    0.23
   0  -6   9    1.34    0.21
   0   6  10   -0.10    0.21
   0   6  10   -0.09    0.11
   0   6  10    0.14    0.14
   0  -6  10    0.01    0.18
   0  -6  10    0.21    0.16
   0  -6  10    0.19    0.13
   0   6  11    0.44    0.17
   0   6  11    0.33    0.14
   0   6  11    0.15    0.25
   0  -6  11    0.24    0.15
   0  -6  11   -0.21    0.17
   0  -6  11    0.00    0.16
   0   6  12    0.26    0.17
   0  -6  12    0.25    0.20
   0  -6  12    0.09    0.15
   0   7   0   -0.09    0.05
   0   7   0   -0.06    0.05
   0   7   0    0.02    0.08
   0  -7   0   -0.02    0.04
   0   7   1    0.44    0.08
   0   7   1    0.28    0.09
   0   7  -1    0.48    0.08
   0   7  -1    0.35    0.09
   0   7   1    0.38    0.07
   0   7  -1    0.34    0.11
   0   7   1    0.45    0.07
   0  -7  -1    0.46    0.07
   0  -7   1    0.46    0.08
   0   7   2   19.10    0.63
   0   7  -2   17.48    0.54
   0   7  -2   18.21    0.51
   0   7   2   17.99    0.53
   0   7  -2   17.21    0.69
   0   7   2   17.84    0.51
   0   7   2   18.58    0.50
   0  -7   2   17.36    0.53
   0  -7  -2   17.42    0.49
   0   7   3   -0.01    0.04
   0   7   3   -0.02    0.06
   0   7  -3    0.02    0.08
   0   7   3    0.11    0.08
   0   7  -3    0.02    0.10
   0   7  -3    0.03    0.05
   0   7   3   -0.01    0.06
   0  -7   3    0.01    0.07
   0  -7  -3   -0.01    0.04
   0   7   4    0.13    0.08
   0   7   4    0.09    0.05
   0   7  -4   -0.04    0.05
   0   7   4    0.06    0.08
   0   7  -4    0.08    0.09
   0   7  -4    0.07    0.11
   0  -7   4    0.00    0.07
   0  -7   4    0.15    0.09
   0  -7  -4    0.05    0.04
   0   7   5    2.21    0.20
   0   7  -5    2.74    0.23
   0   7  -5    2.47    0.16
   0   7   5    2.60    0.14
   0   7   5    2.43    0.22
   0   7  -5    3.03    0.40
   0  -7  -5    2.30    0.13
   0  -7   5    2.27    0.20
   0  -7   5    2.54    0.23
   0   7   6    0.63    0.09
   0   7  -6    0.29    0.16
   0   7   6    0.38    0.14
   0   7  -6    0.66    0.15
   0  -7   6    0.72    0.15
   0  -7   6    0.35    0.14
   0   7  -7    0.51    0.17
   0   7   7    1.07    0.17
   0   7  -7    0.90    0.18
   0   7   7    0.96    0.12
   0  -7   7    0.84    0.17
   0  -7   7    1.05    0.19
   0   7  -8    0.59    0.18
   0   7   8    1.04    0.25
   0   7   8    1.05    0.20
   0   7  -8    1.01    0.19
   0   7   8    1.12    0.13
   0  -7   8    1.26    0.21
   0  -7   8    1.25    0.21
   0   7   9    0.10    0.14
   0   7  -9    0.14    0.14
   0   7  -9   -0.01    0.15
   0   7   9    0.23    0.11
   0  -7   9    0.05    0.13
   0  -7   9   -0.01    0.14
   0  -7   9    0.07    0.16
   0   7  10    0.21    0.11
   0   7  10    0.01    0.12
   0  -7  10    0.41    0.18
   0  -7  10   -0.04    0.19
   0  -7  10   -0.12    0.11
   0   7  11    0.08    0.14
   0  -7  11    0.02    0.16
   0  -7  11    0.07    0.14
   0   7  12    0.42    0.18
   0  -7  12   -0.32    0.17
   0   8   0   29.84    0.81
   0   8   0   29.02    0.81
   0   8   0   30.54    0.98
   0  -8   0   28.96    0.79
   0   8  -1    0.14    0.10
   0   8  -1    0.13    0.07
   0   8   1    0.16    0.06
   0   8   1    0.09    0.08
   0   8  -1   -0.01    0.08
   0   8   1    0.05    0.07
   0   8   1    0.09    0.05
   0  -8  -1    0.04    0.05
   0  -8   1    0.07    0.07
   0   8   2    2.11    0.14
   0   8  -2    2.26    0.31
   0   8   2    2.16    0.13
   0   8   2    2.28    0.17
   0   8   2    2.15    0.24
   0   8  -2    2.30    0.15
   0   8  -2    2.20    0.18
   0  -8   2    2.09    0.16
   0  -8  -2    2.22    0.13
   0   8   3    0.84    0.12
   0   8  -3    0.57    0.15
   0   8  -3    0.80    0.13
   0   8   3    1.00    0.13
   0   8   3    0.97    0.10
   0   8  -3    0.56    0.09
   0   8   3    0.49    0.10
   0  -8   3    0.87    0.13
   0  -8  -3    0.82    0.08
   0   8   4    0.12    0.09
   0   8   4    0.02    0.07
   0   8  -4    0.09    0.12
   0   8  -4    0.08    0.06
   0   8   4    0.05    0.05
   0   8   4    0.06    0.09
   0   8  -4    0.09    0.10
   0  -8  -4   -0.01    0.04
   0  -8   4   -0.05    0.09
   0   8   5   -0.01    0.10
   0   8  -5    0.08    0.15
   0   8   5   -0.03    0.06
   0   8  -5   -0.03    0.10
   0   8  -5    0.01    0.06
   0   8   5   -0.07    0.10
   0  -8   5   -0.06    0.10
   0  -8   5    0.23    0.12
   0   8  -6    1.41    0.24
   0   8  -6    2.11    0.17
   0   8   6    2.34    0.15
   0   8  -6    2.21    0.23
   0   8   6    2.37    0.23
   0  -8   6    2.16    0.21
   0  -8   6    2.31    0.24
   0   8  -7    1.65    0.21
   0   8   7    1.27    0.19
   0   8   7    1.28    0.13
   0   8  -7    1.26    0.14
   0   8  -7    0.89    0.21
   0  -8   7    1.61    0.21
   0  -8   7    1.20    0.20
   0   8   8    3.77    0.20
   0   8   8    3.71    0.29
   0   8  -8    2.40    0.31
   0   8  -8    3.72    0.30
   0  -8   8    3.56    0.31
   0  -8   8    3.74    0.30
   0   8  -9    0.20    0.15
   0   8  -9   -0.07    0.16
   0   8   9    0.13    0.10
   0   8   9    0.30    0.14
   0  -8   9   -0.04    0.13
   0  -8   9   -0.20    0.17
   0  -8   9    0.23    0.17
   0   8  10    0.19    0.15
   0   8 -10   -0.02    0.20
   0   8  10    0.14    0.12
   0  -8  10   -0.06    0.15
   0  -8  10    0.13    0.13
   0   8  11    0.45    0.17
   0  -8  11    0.10    0.19
   0   8  12    0.34    0.17
   0  -8  12   -0.09    0.19
   0   9   0    0.03    0.06
   0   9   0   -0.11    0.06
   0   9   0   -0.01    0.09
   0  -9   0   -0.07    0.05
   0   9  -1    0.02    0.10
   0   9   1   -0.05    0.05
   0   9   1    0.04    0.06
   0   9   1   -0.07    0.06
   0   9  -1    0.03    0.06
   0   9  -1    0.05    0.08
   0   9   1    0.08    0.09
   0  -9  -1    0.09    0.06
   0  -9   1   -0.02    0.07
   0   9   2    0.19    0.08
   0   9  -2    0.21    0.07
   0   9   2    0.09    0.09
   0   9  -2    0.16    0.10
   0   9  -2    0.23    0.13
   0   9   2    0.06    0.06
   0   9   2    0.26    0.08
   0  -9  -2    0.25    0.06
   0  -9   2    0.22    0.09
   0   9   3    4.39    0.25
   0   9   3    4.44    0.31
   0   9   3    4.23    0.19
   0   9  -3    4.50    0.22
   0   9   3    4.42    0.22
   0   9  -3    4.75    0.44
   0   9  -3    4.23    0.25
   0  -9   3    4.16    0.25
   0  -9  -3    4.16    0.18
   0   9  -4    0.23    0.07
   0   9   4    0.11    0.09
   0   9   4    0.04    0.09
   0   9  -4    0.19    0.15
   0   9   4    0.20    0.07
   0   9   4    0.10    0.10
   0   9  -4    0.13    0.12
   0  -9  -4    0.12    0.06
   0  -9   4    0.23    0.11
   0   9   5    0.67    0.14
   0   9  -5    0.65    0.10
   0   9  -5    0.53    0.14
   0   9   5    0.64    0.09
   0   9   5    0.30    0.12
   0   9  -5    0.48    0.18
   0  -9   5    0.69    0.15
   0   9   6    0.90    0.18
   0   9  -6    1.00    0.13
   0   9  -6    0.83    0.22
   0   9   6    1.31    0.12
   0   9  -6    1.28    0.20
   0   9   6    1.11    0.17
   0  -9   6    1.19    0.20
   0  -9   6    1.53    0.19
   0   9  -7    0.13    0.14
   0   9  -7    0.27    0.09
   0   9  -7   -0.04    0.15
   0   9   7    0.14    0.08
   0   9   7    0.35    0.13
   0  -9   7    0.15    0.14
   0  -9   7    0.13    0.15
   0   9   8    0.10    0.08
   0   9  -8    0.09    0.15
   0   9  -8    0.24    0.09
   0   9  -8    0.00    0.16
   0   9   8    0.26    0.14
   0  -9   8    0.41    0.23
   0  -9   8    0.06    0.14
   0   9  -9   -0.10    0.14
   0   9  -9   -0.06    0.16
   0   9   9   -0.12    0.12
   0   9   9    0.11    0.09
   0  -9   9    0.06    0.15
   0   9  10    0.22    0.17
   0   9 -10   -0.21    0.15
   0  -9  10   -0.09    0.15
   0   9  11    0.07    0.17
   0  -9  11    0.16    0.19
   0  10   0    0.41    0.10
   0  10   0    0.28    0.13
   0  10   0    0.41    0.10
   0 -10   0    0.42    0.09
   0  10  -1    0.34    0.14
   0  10   1    0.28    0.09
   0  10  -1    0.36    0.10
   0  10   1    0.32    0.12
   0  10   1    0.58    0.10
   0  10  -1    0.43    0.10
   0 -10  -1    0.42    0.09
   0 -10   1    0.35    0.09
   0  10   2    0.19    0.08
   0  10  -2    0.14    0.13
   0  10   2    0.14    0.08
   0  10  -2    0.26    0.12
   0  10   2    0.08    0.09
   0  10  -2    0.00    0.07
   0  10   2    0.20    0.11
   0 -10  -2    0.18    0.07
   0 -10   2    0.22    0.10
   0  10  -3    0.13    0.14
   0  10   3    0.32    0.10
   0  10   3    0.15    0.07
   0  10  -3    0.19    0.08
   0  10  -3    0.23    0.12
   0  10   3    0.07    0.10
   0  10   3    0.14    0.10
   0 -10  -3    0.27    0.07
   0 -10   3    0.14    0.11
   0  10   4    0.74    0.10
   0  10   4    0.51    0.13
   0  10  -4    0.62    0.19
   0  10  -4    0.46    0.10
   0  10  -4    0.58    0.15
   0  10   4    0.51    0.12
   0  10   4    0.41    0.11
   0 -10   4    0.71    0.15
   0  10   5    0.71    0.14
   0  10   5    0.98    0.11
   0  10  -5    1.10    0.13
   0  10  -5    0.90    0.22
   0  10  -5    0.91    0.18
   0  10   5    0.90    0.16
   0 -10   5    0.75    0.16
   0  10  -6    3.09    0.28
   0  10   6    3.15    0.18
   0  10   6    2.67    0.24
   0  10   6    3.06    0.28
   0  10  -6    3.03    0.21
   0  10  -6    3.61    0.49
   0 -10   6    3.06    0.28
   0  10  -7    3.60    0.32
   0  10   7    2.69    0.26
   0  10   7    3.21    0.18
   0  10  -7    1.96    0.30
   0  10  -7    3.27    0.21
   0 -10   7    2.91    0.28
   0  10  -8   -0.10    0.16
   0  10  -8   -0.07    0.14
   0  10   8    0.22    0.09
   0  10  -8    0.07    0.08
   0  10   8    0.01    0.13
   0 -10   8    0.33    0.17
   0  10  -9    0.01    0.16
   0  10  -9   -0.24    0.13
   0  10   9    0.08    0.14
   0 -10   9    0.16    0.16
   0  10 -10   -0.16    0.15
   0  10  10    0.00    0.14
   0 -10  10   -0.01    0.16
   0  10  11    0.26    0.17
   0 -10  11    0.00    0.19
   0  11   0    0.11    0.09
   0  11   0    0.04    0.09
   0  11   0    0.08    0.12
   0 -11   0    0.01    0.07
   0  11   1    0.04    0.09
   0  11  -1   -0.03    0.12
   0  11   1    0.06    0.09
   0  11   1    0.04    0.11
   0  11  -1    0.09    0.09
   0  11  -1    0.06    0.10
   0 -11  -1    0.02    0.07
   0 -11   1    0.14    0.09
   0  11  -2    0.88    0.12
   0  11   2    0.93    0.12
   0  11   2    0.77    0.16
   0  11   2    1.21    0.14
   0  11   2    0.78    0.14
   0  11  -2    0.77    0.20
   0  11  -2    0.87    0.15
   0 -11   2    0.89    0.14
   0 -11  -2    1.02    0.12
   0  11   3    0.24    0.11
   0  11   3    0.00    0.09
   0  11  -3    0.27    0.09
   0  11  -3    0.28    0.13
   0  11   3    0.10    0.11
   0  11  -3    0.26    0.17
   0  11   3    0.26    0.09
   0 -11  -3    0.21    0.07
   0 -11   3    0.16    0.11
   0  11  -4   -0.02    0.12
   0  11   4   -0.08    0.06
   0  11  -4    0.07    0.09
   0  11   4    0.11    0.10
   0  11   4    0.04    0.10
   0  11   4    0.03    0.09
   0  11  -4    0.03    0.15
   0 -11   4    0.09    0.12
   0  11   5    0.07    0.07
   0  11  -5   -0.06    0.12
   0  11   5    0.15    0.12
   0  11   5   -0.05    0.08
   0  11  -5   -0.09    0.08
   0  11  -5    0.04    0.16
   0  11   5   -0.02    0.10
   0 -11   5    0.11    0.13
   0  11   6    3.83    0.30
   0  11   6    3.79    0.20
   0  11  -6    3.36    0.29
   0  11  -6    4.15    0.52
   0  11   6    3.56    0.26
   0  11  -6    3.92    0.23
   0 -11   6    3.29    0.31
   0  11  -7    0.18    0.09
   0  11  -7   -0.04    0.16
   0  11  -7   -0.10    0.13
   0  11   7    0.26    0.09
   0  11   7    0.11    0.13
   0 -11   7    0.04    0.14
   0  11   8    0.10    0.08
   0  11  -8   -0.08    0.16
   0  11   8    0.10    0.14
   0  11  -8   -0.05    0.14
   0 -11   8    0.19    0.17
   0  11  -9   -0.13    0.15
   0  11  -9    0.09    0.17
   0  11   9   -0.02    0.13
   0 -11   9   -0.27    0.14
   0  11  10    0.25    0.16
   0  11 -10    0.04    0.18
   0 -11  10   -0.10    0.18
   0  11  11    0.23    0.18
   0 -11  11   -0.30    0.17
   0  12   0   10.90    0.42
   0  12   0    9.98    0.41
   0  12   0   10.73    0.61
   0 -12   0   10.74    0.39
   0  12  -1    4.23    0.45
   0  12   1    3.71    0.23
   0  12   1    4.01    0.27
   0  12  -1    3.59    0.26
   0  12   1    4.01    0.41
   0  12  -1    3.67    0.25
   0 -12  -1    3.72    0.21
   0 -12   1    3.52    0.23
   0  12   2    5.30    0.30
   0  12   2    4.43    0.24
   0  12   2    5.38    0.43
   0  12  -2    4.60    0.29
   0  12  -2    4.97    0.27
   0  12  -2    5.86    0.52
   0  12   2    4.77    0.24
   0 -12  -2    4.72    0.23
   0 -12   2    5.01    0.28
   0  12  -3    1.85    0.22
   0  12   3    2.07    0.21
   0  12   3    2.44    0.19
   0  12   3    2.36    0.32
   0  12   3    2.21    0.18
   0  12  -3    2.14    0.19
   0  12  -3    1.87    0.29
   0 -12   3    2.13    0.21
   0  12   4    0.93    0.12
   0  12  -4    1.02    0.19
   0  12  -4    0.84    0.13
   0  12   4    0.98    0.15
   0  12   4    0.58    0.14
   0  12  -4    0.61    0.22
   0  12   4    0.62    0.15
   0 -12   4    0.83    0.17
   0  12   5    1.74    0.20
   0  12   5    1.63    0.15
   0  12  -5    1.27    0.26
   0  12   5    1.20    0.17
   0  12  -5    1.45    0.16
   0  12  -5    1.53    0.21
   0  12   5    1.44    0.19
   0 -12   5    1.67    0.22
   0  12  -6    0.17    0.09
   0  12   6    0.09    0.12
   0  12   6    0.11    0.12
   0  12  -6    0.22    0.15
   0  12  -6    0.13    0.18
   0  12   6    0.17    0.08
   0 -12   6    0.22    0.14
   0  12   7    0.07    0.08
   0  12  -7   -0.05    0.16
   0  12  -7   -0.07    0.15
   0  12  -7    0.13    0.09
   0  12   7    0.08    0.13
   0 -12   7   -0.03    0.13
   0  12  -8    0.12    0.17
   0  12   8    0.09    0.14
   0  12  -8    0.09    0.16
   0  12   8    0.05    0.08
   0 -12   8   -0.04    0.15
   0  12   9   -0.01    0.14
   0  12  -9   -0.03    0.17
   0  12  -9    0.15    0.17
   0 -12   9   -0.13    0.16
   0  12 -10   -0.03    0.18
   0  12  10    0.05    0.15
   0 -12  10    0.01    0.17
   0  13   0    0.11    0.10
   0  13   0   -0.16    0.10
   0  13   0    0.00    0.13
   0 -13   0    0.01    0.08
   0  13  -1    4.09    0.46
   0  13   1    4.13    0.43
   0  13   1    3.74    0.28
   0  13   1    3.42    0.24
   0  13  -1    3.52    0.26
   0  13  -1    3.12    0.26
   0 -13   1    3.73    0.24
   0 -13  -1    3.51    0.22
   0  13  -2    0.11    0.15
   0  13   2    0.29    0.11
   0  13   2    0.20    0.11
   0  13  -2    0.00    0.12
   0  13  -2   -0.12    0.09
   0  13   2    0.14    0.13
   0 -13   2    0.02    0.11
   0  13   3   19.97    0.62
   0  13  -3   20.07    0.65
   0  13   3   19.70    0.63
   0  13   3   20.03    0.68
   0  13  -3   19.35    0.69
   0  13   3   21.30    0.84
   0  13  -3   20.94    0.97
   0 -13   3   19.79    0.68
   0  13  -4    0.02    0.17
   0  13   4    0.07    0.11
   0  13  -4    0.00    0.13
   0  13   4    0.05    0.08
   0  13   4    0.10    0.11
   0  13  -4   -0.08    0.09
   0  13   4   -0.19    0.10
   0 -13   4    0.13    0.13
   0  13   5    1.19    0.18
   0  13  -5    0.87    0.24
   0  13  -5    1.23    0.15
   0  13   5    0.88    0.16
   0  13   5    1.03    0.17
   0  13   5    1.20    0.14
   0  13  -5    1.47    0.22
   0 -13   5    1.70    0.24
   0  13   6    0.03    0.07
   0  13   6   -0.01    0.11
   0  13  -6    0.00    0.14
   0  13  -6   -0.02    0.17
   0  13  -6   -0.06    0.08
   0  13   6   -0.01    0.13
   0 -13   6   -0.03    0.14
   0  13  -7    0.11    0.19
   0  13  -7   -0.27    0.14
   0  13   7    0.07    0.09
   0  13   7   -0.05    0.13
   0  13   7   -0.07    0.11
   0 -13   7    0.30    0.16
   0  13  -8   -0.41    0.14
   0  13  -8   -0.08    0.17
   0  13   8   -0.10    0.12
   0  13   8    0.10    0.11
   0 -13   8   -0.12    0.15
   0  13  -9    0.21    0.19
   0  13   9    0.22    0.16
   0  13  -9   -0.21    0.16
   0 -13   9   -0.14    0.16
   0  13 -10    0.02    0.19
   0  13  10    0.08    0.14
   0  13 -10   -0.10    0.19
   0 -13  10    0.09    0.20
   0  14   0   -0.05    0.13
   0  14   0    0.17    0.12
   0  14   0    0.02    0.11
   0 -14   0   -0.12    0.08
   0  14  -1    0.66    0.15
   0  14   1    0.62    0.14
   0  14  -1    0.53    0.18
   0  14   1    0.53    0.17
   0  14  -1    0.49    0.13
   0  14   1    0.51    0.14
   0 -14  -1    0.54    0.12
   0 -14   1    0.56    0.13
   0  14   2    0.84    0.14
   0  14  -2    0.65    0.16
   0  14   2    0.59    0.14
   0  14   2    0.41    0.17
   0  14  -2    0.41    0.18
   0  14  -2    0.88    0.15
   0 -14   2    0.89    0.18
   0  14   3    2.66    0.21
   0  14   3    2.60    0.21
   0  14  -3    3.03    0.28
   0  14   3    3.10    0.28
   0  14   3    3.23    0.39
   0  14  -3    3.14    0.24
   0 -14   3    2.78    0.26
   0  14  -4    0.06    0.17
   0  14  -4    0.21    0.11
   0  14   4    0.19    0.13
   0  14   4    0.30    0.09
   0  14  -4    0.31    0.17
   0  14   4    0.40    0.12
   0  14   4    0.18    0.13
   0 -14   4   -0.03    0.12
   0  14   5    0.47    0.14
   0  14   5    0.57    0.11
   0  14  -5    0.49    0.22
   0  14  -5    1.05    0.15
   0  14   5    0.66    0.15
   0  14  -5    0.82    0.19
   0  14   5    0.68    0.16
   0 -14   5    0.85    0.18
   0  14  -6   -0.15    0.17
   0  14   6    0.07    0.08
   0  14   6   -0.21    0.12
   0  14  -6    0.04    0.11
   0  14   6   -0.01    0.11
   0  14  -6    0.21    0.16
   0 -14   6   -0.08    0.13
   0  14  -7    1.39    0.25
   0  14   7    1.05    0.13
   0  14   7    0.89    0.19
   0  14   7    1.10    0.20
   0  14  -7    0.60    0.24
   0 -14   7    0.86    0.20
   0  14  -8   -0.07    0.19
   0  14  -8   -0.10    0.17
   0  14   8    0.09    0.14
   0 -14   8    0.20    0.18
   0  14  -9   -0.09    0.18
   0  14  -9    0.02    0.19
   0  14   9    0.04    0.15
   0 -14   9    0.03    0.19
   0  15   0   -0.01    0.11
   0  15   0    0.01    0.10
   0  15   0    0.02    0.14
   0 -15   0   -0.19    0.09
   0  15  -1   -0.08    0.11
   0  15   1   -0.11    0.09
   0  15  -1    0.02    0.14
   0  15   1   -0.14    0.13
   0  15   1   -0.08    0.10
   0  15  -1   -0.04    0.12
   0 -15   1    0.05    0.12
   0  15  -2    1.41    0.27
   0  15   2    1.68    0.26
   0  15   2    1.74    0.21
   0  15  -2    1.84    0.20
   0  15  -2    1.74    0.23
   0  15   2    1.56    0.18
   0 -15   2    2.36    0.25
   0  15   3    0.10    0.13
   0  15  -3    0.12    0.16
   0  15  -3   -0.08    0.09
   0  15  -3   -0.13    0.12
   0  15   3    0.01    0.09
   0  15   3   -0.05    0.13
   0 -15   3    0.18    0.14
   0  15   4    0.08    0.09
   0  15  -4    0.07    0.17
   0  15  -4    0.09    0.11
   0  15  -4    0.17    0.15
   0  15   4    0.24    0.14
   0  15   4    0.15    0.11
   0  15   4    0.14    0.13
   0 -15   4    0.19    0.15
   0  15   5   -0.09    0.11
   0  15   5   -0.01    0.11
   0  15   5    0.07    0.09
   0  15  -5   -0.08    0.17
   0  15   5   -0.03    0.12
   0  15  -5   -0.05    0.15
   0  15  -5    0.07    0.11
   0 -15   5   -0.05    0.14
   0  15   6    0.12    0.09
   0  15   6    0.17    0.13
   0  15   6    0.05    0.14
   0  15  -6   -0.03    0.15
   0  15  -6    0.08    0.18
   0 -15   6    0.07    0.15
   0  15   7    0.10    0.14
   0  15  -7   -0.11    0.17
   0  15   7    0.08    0.15
   0  15  -7   -0.04    0.18
   0  15   7    0.07    0.08
   0 -15   7    0.02    0.15
   0  15   8    0.09    0.15
   0  15  -8    0.13    0.21
   0  15  -8   -0.01    0.19
   0 -15   8   -0.02    0.17
   0  15  -9   -0.09    0.21
   0  15   9    0.07    0.15
   0  15  -9   -0.09    0.20
   0 -15   9   -0.19    0.19
   0  16   0    0.25    0.13
   0  16   0    0.10    0.16
   0  16   0    0.01    0.11
   0  16  -1    0.37    0.14
   0  16  -1    0.10    0.17
   0  16   1    0.21    0.17
   0  16   1    0.29    0.12
   0  16  -1    0.29    0.13
   0  16   1    0.13    0.12
   0 -16   1    0.13    0.12
   0  16  -2    0.46    0.16
   0  16  -2    0.24    0.13
   0  16   2    0.34    0.15
   0  16   2    0.38    0.12
   0  16  -2    0.23    0.18
   0  16   2    0.13    0.16
   0 -16   2    0.21    0.13
   0  16  -3    0.27    0.15
   0  16   3    0.02    0.12
   0  16  -3   -0.13    0.10
   0  16   3   -0.07    0.13
   0  16   3   -0.04    0.09
   0  16  -3   -0.11    0.14
   0 -16   3   -0.07    0.12
   0  16  -4   -0.03    0.16
   0  16   4    0.04    0.09
   0  16  -4   -0.08    0.13
   0  16   4    0.09    0.14
   0  16   4   -0.24    0.11
   0  16   4    0.08    0.11
   0  16  -4    0.07    0.11
   0 -16   4   -0.03    0.13
   0  16   5    0.08    0.09
   0  16  -5    0.12    0.16
   0  16  -5   -0.04    0.16
   0  16   5   -0.03    0.11
   0  16   5    0.16    0.15
   0 -16   5    0.12    0.16
   0  16  -6    0.88    0.22
   0  16   6    0.93    0.14
   0  16  -6    0.58    0.25
   0  16   6    0.95    0.18
   0  16   6    0.68    0.20
   0 -16   6    1.17    0.25
   0  16   7    0.05    0.16
   0  16  -7   -0.08    0.18
   0  16   7   -0.02    0.14
   0  16  -7   -0.15    0.18
   0  16   7    0.10    0.13
   0 -16   7   -0.06    0.16
   0  16  -8    2.78    0.36
   0  16   8    2.09    0.28
   0  16  -8    1.06    0.31
   0 -16   8    1.88    0.30
   0  17   0   -0.13    0.15
   0  17   0    0.10    0.12
   0  17   0    0.02    0.12
   0  17  -1    0.14    0.13
   0  17   1    0.25    0.14
   0  17   1    0.18    0.18
   0  17  -1    0.23    0.19
   0  17   1    0.32    0.13
   0  17  -1    0.29    0.14
   0  17  -2    0.05    0.12
   0  17  -2    0.02    0.13
   0  17   2   -0.13    0.14
   0  17   2   -0.05    0.13
   0  17  -2    0.03    0.18
   0  17   2   -0.01    0.10
   0 -17   2   -0.17    0.11
   0  17   3    0.33    0.16
   0  17   3    0.25    0.12
   0  17   3    0.09    0.16
   0  17  -3    0.43    0.16
   0  17  -3    0.29    0.14
   0  17  -3    0.05    0.18
   0 -17   3    0.44    0.16
   0  17  -4    0.12    0.12
   0  17   4    0.03    0.09
   0  17  -4   -0.19    0.13
   0  17  -4   -0.20    0.15
   0  17   4   -0.03    0.15
   0  17   4    0.25    0.15
   0 -17   4   -0.03    0.14
   0  17   5    0.09    0.10
   0  17  -5   -0.05    0.17
   0  17   5    0.10    0.14
   0  17   5    0.03    0.12
   0  17  -5   -0.11    0.18
   0 -17   5    0.06    0.16
   0  17   6    0.04    0.09
   0  17   6   -0.01    0.12
   0  17  -6   -0.21    0.19
   0  17  -6    0.09    0.19
   0  17   6    0.09    0.15
   0 -17   6   -0.19    0.15
   0  17  -7    0.48    0.24
   0  17   7    0.83    0.21
   0  17  -7    0.32    0.24
   0  17   7    0.74    0.19
   0 -17   7    0.85    0.27
   0  18   0   -0.12    0.12
   0  18   0   -0.09    0.11
   0  18   0   -0.06    0.16
   0  18  -1   -0.02    0.12
   0  18   1    0.04    0.17
   0  18  -1   -0.02    0.18
   0  18  -1   -0.01    0.14
   0  18   1   -0.01    0.12
   0  18   1   -0.23    0.11
   0  18  -2   -0.10    0.17
   0  18   2   -0.04    0.11
   0  18  -2    0.03    0.13
   0  18   2    0.02    0.14
   0  18   2   -0.17    0.16
   0  18  -2    0.05    0.13
   0 -18   2   -0.06    0.19
   0  18   3    0.04    0.11
   0  18   3   -0.07    0.15
   0  18  -3    0.11    0.16
   0  18  -3    0.26    0.14
   0  18   3    0.12    0.15
   0  18  -3    0.16    0.21
   0 -18   3   -0.02    0.13
   0  18   4    0.08    0.14
   0  18  -4    0.29    0.22
   0  18   4    0.19    0.11
   0  18  -4    0.39    0.18
   0  18   4    0.06    0.17
   0 -18   4    0.10    0.15
   0  18  -5   -0.44    0.16
   0  18  -5   -0.29    0.18
   0  18   5    0.12    0.16
   0  18   5   -0.02    0.10
   0 -18   5   -0.18    0.15
   0  18   6    0.20    0.18
   0  18  -6    0.00    0.23
   0  18   6    0.30    0.15
   0  18   6    0.23    0.10
   0  18  -6    0.12    0.20
   0 -18   6    0.02    0.18
   0  19   0    0.02    0.13
   0  19   0   -0.14    0.18
   0  19   0   -0.04    0.14
   0  19   1   -0.05    0.13
   0  19   1    0.02    0.18
   0  19  -1   -0.06    0.14
   0  19  -1   -0.16    0.19
   0  19  -1    0.01    0.13
   0  19   1   -0.08    0.12
   0  19   2    0.12    0.12
   0  19  -2    0.15    0.15
   0  19   2   -0.07    0.18
   0  19  -2   -0.06    0.12
   0  19  -2   -0.10    0.20
   0  19   2   -0.08    0.14
   0  19  -3   -0.25    0.14
   0  19  -3   -0.31    0.13
   0  19  -3   -0.09    0.19
   0  19   3   -0.03    0.10
   0  19   3   -0.04    0.14
   0  19   3   -0.09    0.17
   0 -19   3   -0.08    0.16
   0  19   4    0.83    0.25
   0  19   4    1.06    0.22
   0  19  -4    0.85    0.24
   0  19   4    1.10    0.17
   0  19  -4    0.93    0.29
   0 -19   4    1.19    0.23
   0  19   5    0.02    0.11
   0  19  -5   -0.06    0.19
   0  19  -5   -0.13    0.21
   0  19   5   -0.02    0.17
   0 -19   5   -0.26    0.15
   0  20   0    0.28    0.16
   0  20   0   -0.12    0.21
   0  20   0    0.05    0.15
   0  20  -1    1.33    0.35
   0  20  -1    1.82    0.26
   0  20   1    2.13    0.25
   0  20   1    1.45    0.33
   0  20  -1    1.60    0.24
   0  20   1    1.49    0.24
   0  20   2   -0.12    0.16
   0  20   2   -0.23    0.17
   0  20  -2   -0.03    0.14
   0  20   2    0.28    0.14
   0  20  -2   -0.01    0.16
   0  20  -2   -0.30    0.21
   0  20   3   -0.20    0.17
   0  20   3   -0.25    0.10
   0  20  -3   -0.15    0.15
   0  20  -3   -0.43    0.20
   0  20   3   -0.09    0.16
  -1   0  13    0.33    0.26
  -1   0  13   -0.19    0.16
  -1   0  13    0.11    0.15
  -1   0  12    0.87    0.26
  -1   0  12    0.39    0.16
  -1   0  11   -0.05    0.12
  -1   0  11    0.02    0.19
  -1   0  10   -0.09    0.13
  -1   0  10    0.46    0.23
  -1   0  10    0.16    0.12
  -1   0   9    0.13    0.18
  -1   0   9   -0.23    0.10
  -1   0   9   -0.13    0.12
  -1   0   8    0.18    0.12
  -1   0   8    0.01    0.11
  -1   0   8   -0.02    0.16
  -1   0   7   -0.03    0.10
  -1   0   7   -0.01    0.09
   1   0  -7   -0.01    0.08
  -1   0   7    0.06    0.15
  -1   0   6    2.56    0.19
  -1   0   6    2.65    0.17
   1   0  -6    2.50    0.16
  -1   0   6    2.80    0.23
  -1   0   5    0.07    0.07
  -1   0   5    0.01    0.07
   1   0  -5   -0.06    0.05
  -1   0   5    0.07    0.10
  -1   0   4    0.49    0.09
   1   0  -4    0.54    0.08
  -1   0   4    0.51    0.07
  -1   0   4    0.47    0.10
  -1   0   3   -0.01    0.05
  -1   0   3   -0.14    0.07
  -1   0   3   -0.03    0.04
  -1   0   2    0.51    0.04
  -1   0   2    0.54    0.06
  -1   0   2    0.56    0.07
   1   0  -1    0.00    0.01
  -1   0   1    0.00    0.01
  -1   0   1    0.00    0.01
  -1   0   1    0.02    0.02
  -1   0   0    0.00    0.01
   1   0   0    0.00    0.01
   1   0   1    0.04    0.02
   1   0   1    0.00    0.02
  -1   0  -1    0.02    0.02
  -1   0  -2   -0.01    0.03
   1   0   2    0.04    0.03
   1   0   2    0.03    0.04
  -1   0  -3    0.02    0.04
   1   0   3    0.02    0.07
   1   0   3   -0.02    0.05
   1   0   4   -0.06    0.07
  -1   0  -4   -0.06    0.04
   1   0   4    0.01    0.06
   1   0   5    0.03    0.08
  -1   0  -5   -0.08    0.05
   1   0   5   -0.09    0.06
   1   0   5    0.06    0.09
   1   0   6   -0.15    0.07
  -1   0  -6    0.06    0.07
   1   0   6    0.08    0.10
   1   0   6    0.17    0.12
   1   0   7    0.03    0.11
   1   0   7   -0.01    0.10
   1   0   7   -0.01    0.14
  -1   0  -7   -0.08    0.08
   1   0   8    0.36    0.14
   1   0   8    0.49    0.19
  -1   0  -8    0.50    0.12
   1   0   8    0.44    0.13
   1   0   9   -0.01    0.13
   1   0   9   -0.27    0.15
   1   0   9    0.05    0.12
   1   0  10    0.50    0.21
   1   0  10    0.35    0.15
   1   0  10    0.47    0.15
   1   0  11    0.15    0.15
   1   0  11    0.22    0.15
   1   0  11   -0.08    0.20
   1   0  12    0.03    0.15
   1   0  12   -0.09    0.22
   1   0  12   -0.03    0.16
   1   0  13    0.17    0.17
   1   0  13   -0.39    0.23
   1   0  13   -0.17    0.17
  -1   1  13    0.28    0.26
  -1   1  13   -0.03    0.17
  -1   1  13    0.38    0.17
  -1  -1  13    0.39    0.26
  -1  -1  13    0.45    0.18
  -1  -1  13   -0.08    0.18
  -1   1  12    0.27    0.15
  -1   1  12    0.25    0.22
  -1  -1  12    0.11    0.18
  -1  -1  12    0.20    0.14
  -1  -1  12    0.31    0.23
  -1   1  11    0.44    0.22
  -1   1  11    0.02    0.14
  -1   1  11    0.12    0.14
  -1  -1  11    0.05    0.19
  -1  -1  11   -0.09    0.12
  -1   1  10    0.13    0.20
  -1   1  10    0.22    0.13
  -1   1  10    0.29    0.14
  -1  -1  10    0.25    0.19
  -1  -1  10    0.15    0.14
  -1   1   9    0.48    0.21
  -1   1   9    0.48    0.16
  -1   1   9    0.65    0.14
  -1  -1   9    0.47    0.20
  -1  -1   9    0.78    0.17
  -1  -1   9    0.34    0.14
  -1   1   8    0.99    0.15
   1   1  -8    0.77    0.15
  -1   1   8    0.92    0.17
  -1   1   8    0.73    0.20
  -1  -1   8    0.87    0.15
  -1  -1   8    0.75    0.20
  -1  -1   8    0.91    0.16
  -1   1   7    0.48    0.14
  -1   1   7    0.57    0.11
  -1   1   7    0.32    0.16
   1   1  -7    0.57    0.11
  -1  -1   7    0.51    0.13
  -1  -1   7    0.57    0.17
  -1  -1   7    0.70    0.13
   1  -1  -7    0.76    0.11
  -1   1   6    5.05    0.26
   1   1  -6    4.79    0.23
  -1   1   6    5.18    0.29
  -1   1   6    5.74    0.23
   1  -1  -6    5.67    0.22
  -1  -1   6    5.41    0.29
  -1  -1   6    5.27    0.24
  -1  -1   6    5.10    0.25
  -1   1   5    0.04    0.07
   1   1  -5   -0.01    0.06
  -1   1   5    0.15    0.10
  -1   1   5    0.05    0.06
   1  -1  -5    0.01    0.05
  -1  -1   5    0.05    0.07
  -1  -1   5    0.06    0.09
  -1  -1   5    0.11    0.07
  -1   1   4   -0.02    0.05
   1   1  -4   -0.01    0.05
  -1   1   4   -0.12    0.07
  -1   1   4   -0.01    0.06
  -1  -1   4   -0.08    0.06
  -1  -1   4   -0.16    0.06
  -1  -1   4   -0.09    0.08
  -1   1   3    5.36    0.22
   1   1  -3    5.33    0.19
  -1   1   3    5.30    0.20
  -1   1   3    4.89    0.17
  -1  -1   3    5.33    0.21
  -1  -1   3    5.15    0.19
  -1  -1   3    5.39    0.19
  -1   1   2    6.62    0.20
  -1   1   2    6.49    0.19
  -1   1   2    6.62    0.22
   1   1  -2    6.50    0.20
  -1  -1   2    6.43    0.20
  -1  -1   2    6.59    0.21
  -1  -1   2    6.63    0.20
  -1   1   1    7.57    0.20
  -1   1   1    6.87    0.21
  -1   1   1    6.69    0.19
  -1   1   1    6.97    0.19
  -1  -1   1    6.51    0.19
  -1   1   0    4.72    0.16
  -1   1   0    5.26    0.14
  -1  -1   0    4.91    0.13
   1   1   1   17.45    0.41
  -1   1  -1   16.89    0.41
  -1   1  -1   15.59    0.43
   1  -1   1   14.22    0.41
   1   1   2   11.36    0.34
   1   1   2   12.73    0.33
  -1   1  -2   12.04    0.34
   1  -1   2   11.83    0.33
  -1  -1  -2   11.94    0.32
   1  -1   2   12.07    0.34
   1   1   3    0.22    0.08
   1   1   3    0.19    0.05
  -1   1  -3    0.15    0.06
   1   1   3    0.26    0.07
  -1  -1  -3    0.19    0.05
   1  -1   3    0.29    0.08
   1  -1   3    0.34    0.07
   1   1   4    1.54    0.15
   1   1   4    1.62    0.13
  -1   1  -4    1.48    0.12
   1   1   4    1.52    0.11
   1  -1   4    1.41    0.12
   1  -1   4    1.65    0.14
  -1  -1  -4    1.58    0.11
   1   1   5    4.12    0.22
  -1   1  -5    4.04    0.19
   1   1   5    4.08    0.19
   1   1   5    3.94    0.23
   1  -1   5    3.74    0.22
   1  -1   5    4.04    0.20
  -1  -1  -5    4.16    0.18
   1   1   6    0.12    0.09
  -1   1  -6   -0.02    0.07
   1   1   6    0.14    0.09
   1   1   6   -0.08    0.11
   1  -1   6    0.02    0.09
   1  -1   6   -0.03    0.10
   1  -1   6    0.02    0.09
  -1  -1  -6   -0.07    0.06
   1   1   7    0.34    0.14
   1   1   7    0.37    0.12
  -1   1  -7    0.29    0.10
   1   1   7    0.49    0.17
   1  -1   7    0.35    0.12
   1  -1   7    0.43    0.15
   1  -1   7    0.27    0.13
  -1  -1  -7    0.37    0.10
   1   1   8    2.75    0.25
  -1   1  -8    2.91    0.23
   1   1   8    3.11    0.24
   1   1   8    2.44    0.28
   1  -1   8    3.12    0.25
   1  -1   8    2.81    0.24
   1  -1   8    2.99    0.30
   1   1   9    0.18    0.18
   1   1   9   -0.01    0.12
   1   1   9    0.17    0.12
   1  -1   9    0.08    0.13
   1  -1   9   -0.16    0.11
   1  -1   9    0.12    0.17
   1   1  10    0.54    0.15
   1   1  10    0.18    0.14
   1   1  10    0.52    0.23
   1  -1  10    0.39    0.21
   1  -1  10    0.56    0.17
   1  -1  10    0.40    0.16
   1   1  11    0.02    0.20
   1   1  11   -0.11    0.14
   1   1  11   -0.08    0.12
   1  -1  11    0.46    0.22
   1  -1  11    0.00    0.13
   1  -1  11   -0.12    0.15
   1   1  12    0.22    0.17
   1   1  12   -0.18    0.22
   1   1  12    0.17    0.15
   1  -1  12    0.09    0.14
   1  -1  12    0.30    0.24
   1  -1  12    0.02    0.16
   1   1  13    0.06    0.19
   1   1  13   -0.09    0.15
   1   1  13   -0.28    0.27
   1  -1  13   -0.12    0.24
   1  -1  13    0.05    0.16
  -1   2  13    0.28    0.17
  -1   2  13    0.39    0.28
  -1  -2  13    0.40    0.18
  -1  -2  13    0.10    0.20
  -1  -2  13    0.16    0.23
  -1   2  12   -0.15    0.22
  -1   2  12    0.04    0.15
  -1  -2  12    0.20    0.15
  -1  -2  12    0.04    0.22
  -1  -2  12   -0.17    0.16
  -1   2  11    1.39    0.29
  -1   2  11    1.69    0.21
  -1   2  11    1.28    0.22
  -1  -2  11    1.59    0.23
  -1  -2  11    1.53    0.27
  -1   2  10    0.19    0.13
  -1   2  10   -0.06    0.11
  -1   2  10    0.28    0.20
  -1  -2  10    0.30    0.20
  -1  -2  10    0.15    0.13
  -1   2   9    0.27    0.14
  -1   2   9   -0.19    0.10
  -1   2   9    0.11    0.19
  -1  -2   9   -0.01    0.17
  -1  -2   9    0.03    0.11
  -1   2   8    6.51    0.34
  -1   2   8    6.38    0.40
   1   2  -8    6.46    0.31
  -1   2   8    6.73    0.30
  -1  -2   8    7.05    0.33
  -1  -2   8    6.05    0.32
  -1  -2   8    6.90    0.39
  -1   2   7    0.10    0.11
  -1   2   7    0.20    0.10
  -1   2   7    0.32    0.16
   1   2  -7    0.35    0.10
  -1  -2   7    0.23    0.15
  -1  -2   7    0.32    0.12
   1  -2  -7    0.40    0.10
  -1  -2   7    0.35    0.12
  -1   2   6    9.63    0.40
  -1   2   6    9.38    0.37
   1   2  -6    9.80    0.34
  -1   2   6   10.08    0.32
  -1  -2   6    9.35    0.35
   1  -2  -6    9.76    0.31
  -1  -2   6    9.11    0.38
  -1  -2   6    9.97    0.36
  -1   2   5    0.05    0.10
  -1   2   5    0.08    0.06
  -1   2   5    0.00    0.07
   1   2  -5    0.04    0.07
  -1  -2   5   -0.05    0.07
  -1  -2   5   -0.02    0.09
  -1  -2   5    0.00    0.07
  -1   2   4    0.77    0.07
  -1   2   4    0.75    0.10
   1   2  -4    0.80    0.10
  -1   2   4    0.89    0.12
  -1  -2   4    0.76    0.09
  -1  -2   4    0.81    0.12
  -1  -2   4    0.79    0.09
   1   2  -3   -0.01    0.06
  -1   2   3    0.08    0.08
  -1   2   3    0.09    0.05
  -1   2   3    0.07    0.06
  -1  -2   3   -0.03    0.07
  -1   2   2   29.39    0.74
  -1   2   2   28.55    0.75
  -1   2   2   29.71    0.75
  -1   2   2   29.36    0.74
   1   2  -2   28.06    0.74
  -1  -2   2   28.96    0.74
  -1  -2   2   28.48    0.74
  -1   2   1    0.08    0.04
  -1   2   1    0.03    0.02
   1   2  -1    0.04    0.03
  -1   2   1    0.04    0.02
   1   2  -1    0.06    0.02
  -1   2   1    0.10    0.03
  -1  -2   1    0.05    0.02
  -1  -2   1    0.03    0.02
  -1   2   0   14.85    0.37
  -1   2   0   14.32    0.36
  -1   2   0   13.22    0.40
   1   2   0   14.53    0.36
   1   2   0   13.35    0.36
  -1  -2   0   14.11    0.36
   1   2   1    0.90    0.06
   1   2   1    0.76    0.06
  -1   2  -1    0.77    0.10
  -1   2  -1    0.85    0.06
   1   2   1    0.85    0.05
   1  -2   1    0.80    0.06
  -1  -2  -1    0.89    0.05
   1   2   2    0.02    0.03
  -1   2  -2    0.12    0.05
   1   2   2    0.08    0.05
  -1   2  -2    0.02    0.05
  -1  -2  -2   -0.01    0.03
   1  -2   2    0.01    0.05
   1   2   3    0.22    0.10
   1   2   3    0.23    0.05
  -1   2  -3    0.14    0.06
   1   2   3    0.20    0.07
  -1   2  -3    0.17    0.07
  -1  -2  -3    0.20    0.04
   1  -2   3    0.19    0.07
   1  -2   3    0.24    0.07
   1   2   4    0.17    0.09
   1   2   4    0.02    0.06
  -1   2  -4    0.03    0.06
   1   2   4    0.06    0.05
   1  -2   4    0.18    0.07
  -1  -2  -4    0.07    0.04
   1  -2   4    0.19    0.08
   1   2   5    0.04    0.08
   1   2   5   -0.13    0.09
   1   2   5   -0.07    0.06
  -1   2  -5   -0.07    0.06
  -1  -2  -5    0.09    0.05
   1  -2   5   -0.07    0.08
   1  -2   5    0.05    0.07
   1   2   6   -0.01    0.13
   1   2   6    0.01    0.09
   1   2   6   -0.02    0.07
  -1   2  -6   -0.02    0.08
  -1  -2  -6   -0.04    0.06
   1  -2   6    0.09    0.11
   1  -2   6    0.08    0.09
  -1   2  -7    0.01    0.09
   1   2   7    0.07    0.16
   1   2   7    0.30    0.13
   1   2   7    0.06    0.10
   1  -2   7    0.14    0.11
   1  -2   7    0.25    0.12
   1  -2   7    0.24    0.14
  -1  -2  -7    0.08    0.08
   1   2   8    3.14    0.32
   1   2   8    3.66    0.28
  -1   2  -8    3.62    0.25
   1   2   8    3.57    0.25
   1  -2   8    3.71    0.26
   1  -2   8    3.69    0.30
   1  -2   8    4.01    0.28
   1   2   9    1.01    0.23
   1   2   9    0.54    0.14
   1   2   9    0.58    0.17
   1  -2   9    0.60    0.17
   1  -2   9    0.97    0.21
   1  -2   9    0.83    0.17
   1   2  10    0.51    0.17
   1   2  10    0.53    0.23
   1   2  10    0.67    0.16
   1  -2  10    0.41    0.21
   1  -2  10    0.39    0.16
   1  -2  10    0.72    0.18
   1   2  11    0.20    0.15
   1   2  11    0.17    0.15
   1   2  11    0.06    0.22
   1  -2  11    0.15    0.20
   1  -2  11    0.21    0.16
   1  -2  11    0.07    0.13
   1   2  12    0.05    0.15
   1   2  12   -0.05    0.21
   1   2  12    0.13    0.16
   1  -2  12   -0.03    0.21
   1  -2  12    0.03    0.14
   1  -2  12   -0.03    0.16
   1   2  13    0.15    0.17
   1   2  13   -0.26    0.25
   1   2  13    0.13    0.18
   1  -2  13    0.01    0.27
   1  -2  13    0.43    0.20
  -1   3  13    0.46    0.19
  -1   3  13    0.18    0.27
  -1  -3  13    0.15    0.25
  -1  -3  13    0.10    0.15
  -1  -3  13    0.19    0.19
  -1   3  12    0.64    0.28
  -1   3  12    0.55    0.17
  -1  -3  12    0.78    0.21
  -1  -3  12    0.84    0.19
  -1  -3  12    1.13    0.27
  -1   3  11    1.02    0.18
  -1   3  11    1.19    0.22
  -1   3  11    1.21    0.28
  -1  -3  11    1.13    0.21
  -1  -3  11    0.78    0.20
  -1  -3  11    1.18    0.25
  -1   3  10    0.31    0.21
  -1   3  10    0.21    0.13
  -1   3  10    0.09    0.14
  -1  -3  10    0.18    0.14
  -1  -3  10    0.28    0.19
  -1   3   9    0.15    0.19
  -1   3   9    0.28    0.13
  -1   3   9    0.36    0.16
  -1  -3   9    0.63    0.20
  -1  -3   9    0.16    0.13
  -1   3   8    0.01    0.11
   1   3  -8    0.16    0.12
  -1   3   8   -0.08    0.10
  -1   3   8   -0.04    0.17
  -1  -3   8   -0.22    0.15
  -1  -3   8   -0.04    0.11
   1   3  -7    0.10    0.10
  -1   3   7   -0.07    0.08
  -1   3   7   -0.02    0.15
  -1   3   7   -0.13    0.09
  -1  -3   7    0.05    0.14
  -1  -3   7    0.01    0.09
   1   3  -6    0.51    0.11
  -1   3   6    0.26    0.14
  -1   3   6    0.39    0.11
   1   3  -6    0.35    0.15
  -1   3   6    0.40    0.08
   1  -3  -6    0.49    0.08
  -1  -3   6    0.41    0.14
  -1  -3   6    0.46    0.10
  -1   3   5    4.39    0.22
   1   3  -5    4.13    0.37
   1   3  -5    4.74    0.22
  -1   3   5    4.57    0.25
  -1   3   5    4.46    0.17
  -1  -3   5    4.60    0.20
  -1  -3   5    4.20    0.24
  -1   3   4    0.52    0.08
  -1   3   4    0.41    0.09
   1   3  -4    0.36    0.12
  -1   3   4    0.51    0.11
   1   3  -4    0.34    0.08
  -1  -3   4    0.44    0.10
  -1   3   3    4.00    0.17
   1   3  -3    4.19    0.34
  -1   3   3    3.92    0.18
  -1   3   3    3.62    0.20
   1   3  -3    3.95    0.19
  -1  -3   3    4.24    0.19
  -1  -3   3    3.83    0.18
   1   3  -2    0.56    0.12
   1   3  -2    0.73    0.06
  -1   3   2    0.78    0.10
  -1   3   2    0.91    0.10
  -1   3   2    0.90    0.08
   1   3  -2    0.88    0.08
  -1   3   2    0.72    0.07
  -1  -3   2    0.67    0.07
  -1   3   1   18.54    0.48
   1   3  -1   17.54    0.58
  -1   3   1   18.15    0.53
   1   3  -1   18.01    0.46
  -1   3   1   17.97    0.48
  -1   3   1   18.73    0.46
  -1   3   1   18.71    0.48
  -1   3   0    7.72    0.22
   1   3   0    7.11    0.30
  -1   3   0    7.27    0.28
  -1   3   0    8.00    0.22
   1   3   0    7.48    0.22
   1   3   0    7.27    0.21
  -1  -3   0    7.56    0.22
   1  -3   0    7.43    0.22
   1   3   1    0.75    0.07
  -1   3  -1    0.78    0.07
   1   3   1    0.70    0.06
   1   3   1    0.80    0.06
  -1   3  -1    0.89    0.07
  -1   3  -1    0.51    0.08
   1  -3   1    0.86    0.07
  -1  -3  -1    0.77    0.06
  -1   3  -2    1.70    0.12
   1   3   2    1.84    0.12
   1   3   2    1.86    0.12
   1   3   2    1.91    0.10
  -1   3  -2    2.13    0.20
   1  -3   2    1.80    0.12
  -1  -3  -2    1.72    0.09
   1   3   3    3.72    0.20
  -1   3  -3    3.81    0.25
  -1   3  -3    3.52    0.17
   1   3   3    3.49    0.18
   1   3   3    3.92    0.15
   1  -3   3    3.45    0.17
  -1  -3  -3    3.53    0.14
   1   3   4    6.73    0.23
   1   3   4    7.30    0.27
   1   3   4    6.52    0.28
  -1   3  -4    6.92    0.33
  -1   3  -4    6.87    0.26
  -1  -3  -4    6.33    0.22
   1  -3   4    7.01    0.25
   1  -3   4    6.81    0.26
  -1   3  -5    0.93    0.13
   1   3   5    1.22    0.11
   1   3   5    1.35    0.15
   1   3   5    1.21    0.16
  -1   3  -5    1.47    0.14
   1  -3   5    1.42    0.15
   1  -3   5    1.43    0.14
  -1  -3  -5    1.23    0.10
   1   3   6    0.60    0.16
   1   3   6    0.56    0.10
   1   3   6    0.56    0.13
  -1   3  -6    0.41    0.11
   1  -3   6    0.46    0.11
  -1  -3  -6    0.55    0.09
   1  -3   6    0.59    0.14
   1   3   7    0.71    0.15
   1   3   7    0.64    0.20
  -1   3  -7    0.89    0.15
   1   3   7    0.90    0.13
   1  -3   7    0.81    0.15
   1  -3   7    0.78    0.18
  -1  -3  -7    0.72    0.11
   1   3   8    1.25    0.16
   1   3   8    1.56    0.26
  -1   3  -8    1.01    0.16
   1   3   8    0.90    0.18
   1  -3   8    1.34    0.19
   1  -3   8    1.38    0.22
   1  -3   8    1.02    0.17
   1   3   9    0.19    0.15
   1   3   9    0.26    0.20
  -1   3  -9    0.14    0.12
   1   3   9    0.25    0.12
   1  -3   9    0.41    0.15
   1  -3   9    0.19    0.14
   1  -3   9    0.29    0.17
   1   3  10    0.35    0.15
   1   3  10    0.22    0.21
   1   3  10    0.29    0.14
   1  -3  10    0.10    0.19
   1  -3  10    0.40    0.15
   1  -3  10    0.01    0.15
   1   3  11    0.44    0.16
   1   3  11    0.47    0.16
   1   3  11    0.24    0.23
   1  -3  11    0.33    0.22
   1  -3  11    0.21    0.15
   1  -3  11    0.10    0.15
   1   3  12    0.04    0.25
   1   3  12    0.01    0.15
   1   3  12    0.00    0.15
   1  -3  12    0.21    0.23
   1  -3  12   -0.03    0.14
   1   3  13    0.05    0.16
   1   3  13   -0.29    0.15
   1  -3  13   -0.07    0.14
  -1   4  13    0.05    0.28
  -1   4  13    0.02    0.15
  -1  -4  13   -0.20    0.18
  -1  -4  13    0.28    0.23
  -1  -4  13   -0.11    0.15
  -1   4  12    0.29    0.27
  -1   4  12    0.20    0.16
  -1   4  12    0.03    0.23
  -1  -4  12    0.24    0.18
  -1  -4  12    0.40    0.21
  -1  -4  12    0.26    0.15
  -1   4  11   -0.04    0.22
  -1   4  11    0.01    0.13
  -1   4  11   -0.12    0.12
  -1  -4  11    0.26    0.21
  -1  -4  11    0.02    0.14
  -1  -4  11   -0.04    0.15
  -1   4  10    1.46    0.22
  -1   4  10    1.76    0.29
  -1   4  10    1.46    0.17
  -1  -4  10    1.62    0.27
  -1  -4  10    1.65    0.23
  -1  -4  10    1.56    0.21
  -1   4   9    2.43    0.30
  -1   4   9    2.51    0.21
  -1   4   9    2.32    0.26
  -1  -4   9    2.65    0.29
  -1  -4   9    2.32    0.24
  -1  -4   9    2.49    0.23
  -1   4   8    0.47    0.15
   1   4  -8    0.50    0.14
  -1   4   8    0.61    0.12
  -1   4   8    0.31    0.19
   1   4  -8    0.32    0.17
  -1  -4   8    0.59    0.14
  -1  -4   8    0.69    0.20
   1   4  -7    0.45    0.18
  -1   4   7    0.15    0.17
   1   4  -7    0.41    0.13
  -1   4   7    0.44    0.10
  -1   4   7    0.38    0.14
  -1  -4   7    0.56    0.12
  -1  -4   7    0.22    0.16
  -1   4   6    0.79    0.17
   1   4  -6    0.65    0.17
  -1   4   6    1.02    0.10
   1   4  -6    1.00    0.14
  -1   4   6    0.82    0.14
  -1  -4   6    1.07    0.13
  -1  -4   6    0.87    0.16
  -1   4   5    2.06    0.20
   1   4  -5    1.45    0.21
  -1   4   5    2.08    0.17
   1   4  -5    2.57    0.18
  -1  -4   5    2.10    0.18
  -1  -4   5    2.10    0.18
   1   4  -4    0.01    0.07
  -1   4   4    0.17    0.07
   1   4  -4    0.01    0.12
  -1   4   4    0.00    0.09
  -1   4   4    0.04    0.07
  -1  -4   4    0.12    0.07
  -1  -4   4    0.02    0.08
  -1   4   3    3.47    0.20
  -1   4   3    3.66    0.18
  -1   4   3    3.54    0.17
   1   4  -3    4.11    0.36
   1   4  -3    3.53    0.18
  -1  -4   3    3.45    0.18
  -1  -4   3    3.86    0.17
   1   4  -2    0.04    0.04
  -1   4   2    0.11    0.03
   1   4  -2    0.20    0.12
  -1   4   2    0.13    0.06
  -1   4   2    0.24    0.09
   1   4  -2    0.00    0.06
  -1   4   2    0.11    0.05
  -1   4   2    0.08    0.05
  -1  -4   2    0.05    0.05
   1   4  -1    4.64    0.32
  -1   4   1    4.40    0.16
  -1   4   1    4.46    0.23
   1   4  -1    4.48    0.16
   1   4  -1    4.56    0.18
  -1   4   1    4.76    0.18
  -1   4   1    4.61    0.15
  -1  -4   1    4.50    0.17
  -1   4   0   -0.03    0.05
   1   4   0    0.00    0.03
  -1   4   0    0.07    0.04
   1   4   0    0.12    0.05
  -1   4   0    0.09    0.06
   1   4   0    0.07    0.04
   1   4   0    0.05    0.08
   1  -4   0    0.06    0.04
  -1  -4   0    0.07    0.04
   1   4   1   12.59    0.35
   1   4   1   12.16    0.34
  -1   4  -1   12.05    0.36
   1   4   1   12.70    0.34
   1   4   1   11.99    0.42
  -1   4  -1   12.81    0.35
  -1   4  -1   11.47    0.44
  -1  -4  -1   12.45    0.34
  -1   4  -2    0.11    0.06
   1   4   2    0.15    0.05
   1   4   2    0.06    0.06
   1   4   2    0.10    0.06
  -1   4  -2    0.11    0.05
  -1   4  -2    0.13    0.08
   1  -4   2    0.19    0.06
  -1  -4  -2    0.09    0.04
  -1   4  -3    8.83    0.39
   1   4   3    8.81    0.29
   1   4   3    8.75    0.29
   1   4   3    8.63    0.26
  -1   4  -3    8.19    0.29
  -1  -4  -3    8.00    0.25
   1  -4   3    8.23    0.30
   1   4   4    0.04    0.10
   1   4   4   -0.03    0.04
  -1   4  -4   -0.10    0.06
   1   4   4    0.03    0.07
  -1   4  -4    0.05    0.08
   1  -4   4    0.06    0.07
  -1  -4  -4   -0.01    0.03
   1   4   5    0.64    0.09
   1   4   5    0.78    0.12
  -1   4  -5    0.46    0.11
   1   4   5    0.50    0.14
  -1   4  -5    0.66    0.11
   1  -4   5    0.69    0.11
   1  -4   5    0.72    0.12
  -1  -4  -5    0.61    0.07
  -1   4  -6    0.24    0.10
   1   4   6    0.22    0.08
   1   4   6    0.29    0.12
  -1   4  -6    0.23    0.11
   1   4   6    0.23    0.15
   1  -4   6    0.30    0.13
   1  -4   6    0.26    0.11
  -1  -4  -6    0.22    0.07
   1   4   7    1.93    0.26
   1   4   7    2.22    0.18
   1   4   7    2.03    0.22
  -1   4  -7    1.85    0.19
   1  -4   7    1.97    0.23
   1  -4   7    1.64    0.19
   1   4   8    0.20    0.19
  -1   4  -8    0.15    0.12
   1   4   8    0.17    0.13
   1   4   8   -0.12    0.10
   1  -4   8    0.15    0.13
   1  -4   8    0.26    0.16
   1   4   9    2.22    0.30
  -1   4  -9    2.23    0.23
   1   4   9    2.30    0.21
   1   4   9    2.03    0.25
   1  -4   9    2.24    0.24
   1  -4   9    1.91    0.23
   1  -4   9    2.23    0.26
   1   4  10    0.05    0.21
   1   4  10    0.22    0.15
   1   4  10   -0.05    0.13
   1  -4  10    0.27    0.14
   1  -4  10    0.32    0.16
   1  -4  10    0.16    0.18
   1   4  11    0.71    0.27
   1   4  11    0.84    0.17
   1   4  11    0.43    0.17
   1  -4  11    0.68    0.24
   1  -4  11    0.68    0.19
   1   4  12   -0.17    0.13
   1   4  12    0.04    0.16
   1  -4  12    0.37    0.18
  -1   5  12    0.21    0.25
  -1   5  12    0.01    0.15
  -1  -5  12   -0.17    0.16
  -1  -5  12    0.01    0.13
  -1  -5  12    0.13    0.20
  -1   5  11    0.35    0.17
  -1   5  11    0.23    0.13
  -1   5  11   -0.04    0.22
  -1  -5  11    0.47    0.22
  -1  -5  11    0.29    0.18
  -1  -5  11    0.35    0.15
  -1   5  10    1.01    0.26
  -1   5  10    1.13    0.16
  -1   5  10    1.04    0.21
  -1  -5  10    1.18    0.24
  -1  -5  10    1.06    0.18
  -1  -5  10    0.98    0.20
   1   5  -9   -0.23    0.14
   1   5  -9    0.16    0.14
  -1   5   9   -0.03    0.18
  -1   5   9    0.05    0.10
  -1   5   9    0.08    0.12
  -1  -5   9    0.13    0.18
  -1  -5   9    0.18    0.12
  -1  -5   9    0.06    0.14
   1   5  -8    0.05    0.13
  -1   5   8    0.06    0.13
  -1   5   8    0.14    0.18
   1   5  -8    0.03    0.15
  -1   5   8    0.11    0.10
  -1  -5   8   -0.07    0.15
  -1  -5   8    0.09    0.13
  -1  -5   8    0.01    0.10
   1   5  -7    0.09    0.12
   1   5  -7   -0.12    0.16
  -1   5   7   -0.12    0.11
  -1   5   7    0.15    0.17
  -1   5   7    0.00    0.08
  -1  -5   7    0.09    0.12
  -1  -5   7   -0.06    0.09
  -1  -5   7   -0.19    0.13
   1   5  -6    0.18    0.12
   1   5  -6    0.25    0.16
  -1   5   6    0.19    0.15
  -1   5   6    0.27    0.12
  -1  -5   6    0.28    0.13
  -1  -5   6    0.32    0.12
   1   5  -5   -0.07    0.08
  -1   5   5    0.12    0.09
  -1   5   5    0.01    0.08
   1   5  -5    0.24    0.14
  -1   5   5   -0.03    0.12
  -1  -5   5    0.06    0.09
  -1  -5   5    0.02    0.09
  -1   5   4   13.36    0.43
  -1   5   4   13.28    0.46
   1   5  -4   14.27    0.63
  -1   5   4   14.06    0.44
   1   5  -4   13.54    0.44
  -1  -5   4   13.48    0.43
  -1  -5   4   13.99    0.45
  -1   5   3    0.00    0.03
  -1   5   3    0.07    0.09
   1   5  -3    0.01    0.07
  -1   5   3    0.04    0.04
  -1   5   3    0.10    0.06
   1   5  -3    0.01    0.11
   1   5  -3   -0.01    0.03
  -1   5   3    0.09    0.06
  -1  -5   3    0.02    0.06
   1   5  -2    9.39    0.48
  -1   5   2    9.63    0.27
  -1   5   2    9.59    0.31
   1   5  -2    8.81    0.31
  -1   5   2    9.52    0.36
  -1   5   2    9.13    0.30
   1   5  -2    9.23    0.28
  -1  -5   2    9.00    0.31
  -1   5   1    0.26    0.07
  -1   5   1    0.49    0.06
  -1   5   1    0.33    0.07
  -1   5   1    0.51    0.07
   1   5  -1    0.33    0.08
   1   5  -1    0.32    0.11
   1   5  -1    0.38    0.06
   1  -5  -1    0.50    0.06
  -1  -5   1    0.49    0.07
   1   5   0    0.09    0.05
   1   5   0    0.13    0.05
  -1   5   0    0.10    0.07
  -1   5   0    0.22    0.06
  -1   5   0    0.23    0.06
   1   5   0    0.13    0.08
   1   5   0    0.15    0.04
   1  -5   0    0.14    0.05
  -1  -5   0    0.14    0.05
   1   5   1    3.00    0.15
   1   5   1    2.93    0.24
   1   5   1    2.93    0.13
   1   5   1    3.11    0.14
  -1   5  -1    3.08    0.16
  -1   5  -1    2.88    0.25
  -1   5  -1    3.17    0.15
   1  -5   1    3.06    0.16
  -1  -5  -1    3.16    0.13
   1   5   2    0.04    0.04
   1   5   2    0.05    0.06
  -1   5  -2    0.03    0.08
  -1   5  -2   -0.01    0.04
   1   5   2    0.06    0.06
   1   5   2    0.02    0.06
  -1   5  -2    0.02    0.06
  -1  -5  -2    0.01    0.03
   1   5   3    6.97    0.27
  -1   5  -3    7.09    0.37
  -1   5  -3    7.00    0.27
   1   5   3    7.05    0.23
   1   5   3    6.83    0.26
   1  -5   3    6.76    0.27
  -1  -5  -3    6.75    0.22
  -1   5  -4    0.87    0.12
  -1   5  -4    0.76    0.13
   1   5   4    1.10    0.10
   1   5   4    1.23    0.14
   1  -5   4    1.18    0.14
  -1  -5  -4    1.13    0.09
   1   5   5    0.62    0.12
  -1   5  -5    0.52    0.13
   1   5   5    0.47    0.08
  -1   5  -5    0.60    0.12
  -1  -5  -5    0.56    0.07
   1  -5   5    0.43    0.11
   1  -5   5    0.64    0.12
  -1   5  -6    1.50    0.17
   1   5   6    1.59    0.23
   1   5   6    1.26    0.13
   1   5   6    1.44    0.17
  -1   5  -6    0.83    0.15
   1  -5   6    1.41    0.18
   1  -5   6    1.41    0.18
  -1  -5  -6    1.31    0.12
   1   5   7    0.17    0.18
   1   5   7    0.13    0.09
  -1   5  -7    0.20    0.13
   1   5   7    0.20    0.13
  -1   5  -7    0.23    0.12
   1  -5   7    0.35    0.15
   1  -5   7    0.11    0.13
  -1   5  -8    0.67    0.16
   1   5   8    1.05    0.23
   1   5   8    0.54    0.16
   1   5   8    0.82    0.14
  -1   5  -8    0.81    0.15
   1  -5   8    0.84    0.18
   1  -5   8    0.64    0.19
   1   5   9    0.93    0.19
   1   5   9    0.97    0.15
   1   5   9    0.46    0.23
  -1   5  -9    0.75    0.16
   1  -5   9    0.64    0.16
   1  -5   9    0.99    0.19
   1  -5   9    0.99    0.21
   1   5  10    3.57    0.40
   1   5  10    3.71    0.30
   1   5  10    3.66    0.26
   1  -5  10    3.58    0.33
   1  -5  10    2.93    0.28
   1   5  11   -0.11    0.13
   1   5  11   -0.09    0.14
   1  -5  11    0.15    0.26
   1  -5  11    0.09    0.14
   1   5  12    0.16    0.15
   1   5  12    0.08    0.16
   1  -5  12    0.01    0.14
   1  -5  12    0.02    0.18
  -1   6  12    0.12    0.16
  -1   6  12    0.02    0.26
  -1  -6  12   -0.17    0.17
  -1  -6  12    0.24    0.28
  -1  -6  12   -0.02    0.13
  -1   6  11    0.36    0.17
  -1   6  11    0.02    0.22
  -1  -6  11    0.09    0.17
  -1  -6  11    0.00    0.18
  -1  -6  11    0.18    0.14
  -1   6  10    1.66    0.25
  -1   6  10    1.30    0.28
  -1  -6  10    1.30    0.19
  -1  -6  10    1.25    0.23
  -1  -6  10    1.57    0.27
   1   6  -9    0.06    0.13
  -1   6   9    0.14    0.14
  -1   6   9   -0.05    0.19
   1   6  -9   -0.15    0.14
  -1  -6   9    0.26    0.18
  -1  -6   9    0.12    0.14
  -1  -6   9    0.19    0.12
  -1   6   8    4.47    0.37
   1   6  -8    4.61    0.50
  -1   6   8    4.35    0.31
   1   6  -8    4.55    0.31
  -1  -6   8    4.44    0.32
  -1  -6   8    4.46    0.34
  -1  -6   8    4.63    0.27
   1   6  -7    0.07    0.16
  -1   6   7    0.28    0.13
  -1   6   7    0.23    0.18
   1   6  -7    0.33    0.13
  -1  -6   7    0.12    0.14
  -1  -6   7    0.30    0.15
  -1  -6   7    0.34    0.11
   1   6  -6    2.83    0.24
  -1   6   6    3.27    0.29
  -1   6   6    3.12    0.23
   1   6  -6    3.50    0.46
  -1  -6   6    3.44    0.25
  -1  -6   6    2.79    0.24
   1   6  -5   -0.05    0.09
   1   6  -5    0.12    0.15
  -1   6   5    0.10    0.10
  -1   6   5   -0.02    0.08
  -1   6   5   -0.04    0.13
  -1  -6   5    0.03    0.10
  -1  -6   5    0.06    0.10
  -1   6   4    9.21    0.36
  -1   6   4    9.21    0.33
   1   6  -4    9.55    0.54
  -1   6   4    8.96    0.33
   1   6  -4    8.63    0.34
   1   6  -4    8.93    0.29
  -1   6   4    8.89    0.26
  -1  -6   4    8.66    0.32
  -1  -6   4    8.96    0.34
  -1   6   3    0.36    0.07
  -1   6   3    0.58    0.09
  -1   6   3    0.74    0.13
   1   6  -3    0.51    0.14
   1   6  -3    0.60    0.07
  -1   6   3    0.59    0.10
  -1   6   3    0.62    0.06
   1   6  -3    0.67    0.10
  -1  -6   3    0.75    0.10
  -1   6   2   16.02    0.46
   1   6  -2   15.61    0.45
   1   6  -2   16.01    0.48
  -1   6   2   16.43    0.55
  -1   6   2   16.68    0.44
  -1   6   2   16.16    0.47
   1   6  -2   16.01    0.65
   1  -6  -2   15.18    0.43
  -1  -6   2   15.74    0.47
  -1   6   1    0.10    0.05
   1   6  -1    0.00    0.04
  -1   6   1    0.04    0.06
  -1   6   1   -0.05    0.05
   1   6  -1    0.05    0.06
   1   6  -1    0.06    0.10
  -1   6   1   -0.05    0.05
  -1  -6   1   -0.03    0.05
   1  -6  -1    0.00    0.04
   1   6   0    2.46    0.14
   1   6   0    2.53    0.14
   1   6   0    2.49    0.11
  -1   6   0    2.60    0.15
  -1   6   0    2.38    0.23
   1   6   0    2.71    0.27
  -1   6   0    2.44    0.14
  -1  -6   0    2.45    0.13
   1  -6   0    2.61    0.14
   1   6   1    1.63    0.11
   1   6   1    1.78    0.11
   1   6   1    1.58    0.13
   1   6   1    1.67    0.22
  -1   6  -1    1.86    0.12
  -1   6  -1    1.56    0.13
  -1   6  -1    1.83    0.23
  -1  -6  -1    1.70    0.10
   1  -6   1    1.62    0.13
  -1   6  -2    8.86    0.44
   1   6   2    8.92    0.29
   1   6   2    8.91    0.38
  -1   6  -2    9.03    0.30
   1   6   2    9.57    0.31
  -1   6  -2    8.94    0.32
   1   6   2    9.20    0.29
   1  -6   2    9.37    0.32
  -1  -6  -2    9.33    0.28
   1   6   3    0.86    0.10
   1   6   3    0.90    0.11
  -1   6  -3    0.86    0.12
  -1   6  -3    0.69    0.08
   1   6   3    0.77    0.08
  -1   6  -3    0.62    0.12
  -1  -6  -3    0.85    0.08
   1   6   4    2.29    0.13
  -1   6  -4    2.14    0.18
   1   6   4    2.42    0.18
  -1   6  -4    2.34    0.29
   1   6   4    2.54    0.18
  -1  -6  -4    2.40    0.12
  -1   6  -5    0.13    0.09
   1   6   5    0.29    0.10
  -1   6  -5    0.10    0.12
   1   6   5    0.19    0.07
  -1  -6  -5    0.21    0.06
   1  -6   5    0.07    0.10
  -1   6  -6    0.67    0.16
   1   6   6    0.69    0.10
   1   6   6    0.57    0.14
  -1   6  -6    0.91    0.16
   1  -6   6    0.73    0.15
  -1  -6  -6    0.69    0.11
   1  -6   6    0.72    0.15
   1   6   7    0.37    0.10
   1   6   7    0.22    0.13
  -1   6  -7    0.27    0.14
  -1   6  -7    0.41    0.13
   1  -6   7    0.52    0.16
   1  -6   7    0.25    0.13
   1   6   8   -0.10    0.11
   1   6   8   -0.03    0.09
  -1   6  -8   -0.05    0.11
  -1   6  -8    0.12    0.13
   1  -6   8   -0.07    0.14
  -1   6  -9    1.20    0.20
   1   6   9    1.36    0.17
   1   6   9    1.21    0.21
   1  -6   9    1.56    0.21
   1  -6   9    1.58    0.24
   1   6  10    0.20    0.12
   1   6  10   -0.11    0.12
   1  -6  10    0.17    0.21
   1  -6  10   -0.01    0.14
   1   6  11    0.01    0.14
   1   6  11    0.07    0.13
   1  -6  11    0.12    0.15
   1  -6  11   -0.04    0.17
   1   6  12    0.45    0.17
   1   6  12    0.69    0.22
   1  -6  12    0.46    0.21
   1  -6  12    0.73    0.20
  -1   7  12    0.12    0.17
  -1  -7  12    0.07    0.18
  -1   7  11    0.26    0.16
  -1   7  11   -0.25    0.21
  -1  -7  11   -0.16    0.16
  -1  -7  11    0.18    0.21
  -1  -7  11   -0.05    0.15
  -1   7  10   -0.01    0.22
  -1   7  10    0.16    0.14
  -1  -7  10    0.11    0.13
  -1  -7  10    0.25    0.19
  -1  -7  10   -0.14    0.15
  -1   7   9    0.24    0.15
   1   7  -9   -0.01    0.14
  -1   7   9   -0.15    0.19
   1   7  -9   -0.01    0.16
  -1  -7   9    0.20    0.13
  -1  -7   9    0.26    0.18
  -1  -7   9    0.12    0.16
   1   7  -8   -0.06    0.13
  -1   7   8    0.05    0.18
  -1   7   8   -0.20    0.11
   1   7  -8    0.09    0.16
  -1  -7   8   -0.18    0.09
  -1  -7   8    0.00    0.15
  -1  -7   8   -0.16    0.12
   1   7  -7    0.21    0.17
   1   7  -7   -0.02    0.13
  -1   7   7    0.15    0.13
  -1   7   7    0.22    0.19
  -1  -7   7    0.09    0.13
  -1  -7   7    0.23    0.15
  -1   7   6    0.68    0.20
  -1   7   6    0.89    0.14
   1   7  -6    0.78    0.16
  -1   7   6    0.69    0.15
   1   7  -6    0.63    0.19
  -1  -7   6    0.88    0.16
  -1  -7   6    0.54    0.14
   1   7  -5    0.35    0.12
  -1   7   5    0.56    0.17
  -1   7   5    0.57    0.13
   1   7  -5    0.38    0.08
  -1   7   5    0.32    0.10
   1   7  -5    0.42    0.17
  -1  -7   5    0.63    0.13
  -1  -7   5    0.25    0.11
   1   7  -4    0.04    0.09
  -1   7   4   -0.02    0.07
   1   7  -4    0.02    0.05
  -1   7   4   -0.02    0.05
  -1   7   4    0.03    0.04
  -1   7   4   -0.05    0.07
   1   7  -4    0.09    0.13
  -1  -7   4   -0.02    0.08
  -1   7   3    1.53    0.19
  -1   7   3    1.44    0.13
   1   7  -3    1.74    0.16
  -1   7   3    1.83    0.10
   1   7  -3    2.06    0.13
   1   7  -3    1.37    0.20
  -1   7   3    1.78    0.16
   1  -7  -3    1.60    0.11
  -1  -7   3    1.94    0.16
  -1   7   2    4.24    0.17
  -1   7   2    4.40    0.21
  -1   7   2    4.00    0.19
   1   7  -2    3.96    0.21
   1   7  -2    4.51    0.38
   1   7  -2    4.33    0.18
  -1   7   2    4.28    0.27
   1  -7  -2    3.70    0.16
  -1  -7   2    4.14    0.20
  -1   7   1    1.99    0.13
  -1   7   1    2.17    0.15
   1   7  -1    2.22    0.29
  -1   7   1    2.14    0.23
   1   7  -1    1.80    0.14
   1   7  -1    1.92    0.13
  -1   7   1    1.96    0.12
  -1  -7   1    1.89    0.13
   1  -7  -1    2.09    0.12
  -1   7   0    0.05    0.05
   1   7   0    0.05    0.05
  -1   7   0    0.08    0.06
   1   7   0    0.05    0.09
   1   7   0    0.04    0.06
  -1   7   0    0.02    0.07
  -1  -7   0    0.08    0.05
   1  -7   0    0.03    0.05
  -1   7  -1   23.33    0.67
   1   7   1   24.10    0.64
   1   7   1   24.85    0.79
  -1   7  -1   23.98    0.82
   1   7   1   24.12    0.66
   1   7   1   24.80    0.67
  -1   7  -1   23.67    0.66
   1  -7   1   23.42    0.67
  -1  -7  -1   24.50    0.65
   1   7   2    0.61    0.09
  -1   7  -2    0.47    0.12
   1   7   2    0.38    0.10
   1   7   2    0.70    0.09
   1   7   2    0.63    0.09
  -1   7  -2    0.63    0.08
  -1   7  -2    0.61    0.11
  -1  -7  -2    0.73    0.08
   1  -7   2    0.56    0.10
   1   7   3   12.00    0.40
   1   7   3   11.20    0.45
  -1   7  -3   12.12    0.41
   1   7   3   11.73    0.38
  -1   7  -3   11.79    0.37
  -1   7  -3   12.28    0.56
   1   7   3   11.88    0.36
  -1  -7  -3   11.67    0.35
   1  -7   3   11.59    0.41
  -1   7  -4    0.82    0.10
   1   7   4    1.10    0.11
   1   7   4    0.99    0.13
   1   7   4    1.19    0.14
  -1   7  -4    1.12    0.15
  -1   7  -4    0.62    0.15
   1  -7   4    1.11    0.15
  -1  -7  -4    1.02    0.10
  -1   7  -5    0.19    0.13
  -1   7  -5    0.06    0.10
  -1   7  -5   -0.05    0.06
   1   7   5    0.06    0.11
   1   7   5    0.17    0.07
  -1  -7  -5    0.08    0.05
  -1   7  -6    0.06    0.13
   1   7   6    0.05    0.11
  -1   7  -6    0.22    0.12
   1   7   6    0.16    0.08
   1   7   7    0.63    0.11
  -1   7  -7    0.36    0.16
   1   7   7    0.79    0.17
  -1   7  -7    0.65    0.16
   1   7   8    0.50    0.16
   1   7   8    0.55    0.11
  -1   7  -8    0.20    0.14
  -1   7  -8    0.56    0.15
   1  -7   8    0.73    0.18
   1   7   9    1.10    0.15
   1   7   9    0.76    0.19
  -1   7  -9    1.26    0.20
   1  -7   9    1.21    0.34
  -1   7 -10    0.08    0.17
   1   7  10    0.24    0.13
   1   7  10    0.36    0.17
   1  -7  10    0.12    0.16
   1  -7  10    0.18    0.15
   1   7  11    0.17    0.13
   1   7  11    0.02    0.14
   1  -7  11   -0.04    0.17
   1  -7  11    0.14    0.15
   1   7  12    0.33    0.18
   1  -7  12    0.03    0.17
   1  -7  12    0.20    0.21
  -1   8  12    0.21    0.16
  -1  -8  12   -0.02    0.19
  -1   8  11    0.03    0.13
  -1  -8  11   -0.19    0.16
  -1   8  10    0.37    0.17
  -1  -8  10    0.18    0.16
  -1  -8  10    0.28    0.18
   1   8  -9    0.67    0.21
  -1   8   9    1.86    0.31
   1   8  -9    1.33    0.22
  -1   8   9    1.51    0.23
  -1  -8   9    1.31    0.21
  -1  -8   9    1.58    0.19
  -1  -8   9    1.09    0.24
  -1   8   8    0.05    0.12
   1   8  -8    0.11    0.18
  -1   8   8    0.15    0.19
   1   8  -8    0.17    0.15
  -1  -8   8    0.12    0.15
  -1  -8   8    0.28    0.16
  -1  -8   8    0.05    0.11
   1   8  -7    0.18    0.08
   1   8  -7    0.06    0.18
  -1   8   7   -0.04    0.12
  -1   8   7   -0.08    0.17
   1   8  -7    0.04    0.13
  -1  -8   7   -0.01    0.12
  -1  -8   7   -0.32    0.13
  -1   8   6    1.42    0.19
   1   8  -6    1.26    0.12
   1   8  -6    0.91    0.23
  -1   8   6    1.15    0.16
   1   8  -6    1.48    0.19
  -1  -8   6    1.53    0.19
  -1  -8   6    1.30    0.18
   1   8  -5    0.07    0.16
  -1   8   5    0.05    0.05
  -1   8   5   -0.07    0.09
   1   8  -5    0.08    0.11
   1   8  -5   -0.01    0.06
  -1   8   5    0.03    0.10
  -1  -8   5    0.00    0.11
  -1  -8   5    0.05    0.11
  -1   8   4    0.11    0.08
   1   8  -4    0.12    0.06
  -1   8   4    0.18    0.05
  -1   8   4    0.11    0.07
  -1   8   4    0.16    0.10
   1   8  -4    0.12    0.15
   1   8  -4    0.18    0.10
   1  -8  -4    0.04    0.05
  -1  -8   4    0.02    0.09
  -1   8   3    0.71    0.08
   1   8  -3    0.55    0.08
   1   8  -3    0.53    0.16
  -1   8   3    0.64    0.10
   1   8  -3    0.39    0.11
  -1   8   3    0.36    0.09
  -1   8   3    0.50    0.10
   1  -8  -3    0.64    0.07
  -1  -8   3    0.57    0.11
  -1   8   2    1.24    0.13
  -1   8   2    1.66    0.21
   1   8  -2    1.51    0.16
  -1   8   2    1.53    0.13
   1   8  -2    1.66    0.13
   1   8  -2    0.92    0.17
  -1   8   2    1.59    0.11
   1  -8  -2    1.42    0.10
  -1  -8   2    1.58    0.14
  -1   8   1   28.05    0.76
  -1   8   1   27.87    0.89
   1   8  -1   27.83    0.94
   1   8  -1   26.73    0.73
   1   8  -1   25.15    0.75
  -1   8   1   26.97    0.73
   1  -8  -1   25.53    0.71
  -1  -8   1   26.28    0.74
  -1   8   0    2.98    0.18
  -1   8   0    3.41    0.29
   1   8   0    3.20    0.18
   1   8   0    3.00    0.17
   1   8   0    3.13    0.32
  -1   8   0    3.52    0.19
   1  -8   0    3.20    0.17
  -1  -8   0    3.24    0.16
   1   8   1   18.62    0.55
   1   8   1   18.52    0.51
  -1   8  -1   17.81    0.55
   1   8   1   19.17    0.69
  -1   8  -1   18.66    0.71
   1   8   1   17.84    0.53
  -1   8  -1   18.44    0.54
   1  -8   1   18.11    0.55
  -1  -8  -1   18.39    0.52
  -1   8  -2    0.03    0.09
   1   8   2    0.09    0.06
  -1   8  -2    0.14    0.06
   1   8   2    0.05    0.06
   1   8   2    0.00    0.08
  -1   8  -2   -0.01    0.07
   1   8   2    0.09    0.07
  -1  -8  -2    0.01    0.05
   1  -8   2    0.14    0.08
   1   8   3   -0.03    0.07
   1   8   3    0.01    0.05
  -1   8  -3    0.08    0.12
   1   8   3    0.00    0.07
   1   8   3   -0.15    0.07
  -1   8  -3    0.06    0.06
  -1   8  -3    0.10    0.09
  -1  -8  -3    0.02    0.05
   1  -8   3    0.02    0.08
   1   8   4    0.00    0.05
  -1   8  -4    0.07    0.12
  -1   8  -4   -0.02    0.09
   1   8   4   -0.01    0.08
  -1   8  -4   -0.05    0.05
   1   8   4    0.01    0.09
   1  -8   4    0.07    0.10
  -1  -8  -4    0.01    0.05
  -1   8  -5    0.02    0.13
   1   8   5   -0.01    0.06
  -1   8  -5    0.11    0.12
   1   8   5    0.12    0.10
  -1   8  -5    0.15    0.07
   1   8   5    0.10    0.10
  -1  -8  -5    0.14    0.06
   1  -8   5    0.14    0.11
  -1   8  -6    0.00    0.12
  -1   8  -6    0.28    0.16
  -1   8  -6   -0.03    0.07
   1   8   6   -0.01    0.11
   1   8   6    0.03    0.07
   1  -8   6    0.12    0.13
  -1   8  -7   12.37    0.67
   1   8   7   12.23    0.41
  -1   8  -7   12.34    0.50
   1   8   7   11.84    0.49
   1  -8   7   11.85    0.51
   1   8   8   -0.04    0.12
  -1   8  -8   -0.14    0.13
   1   8   8    0.07    0.09
  -1   8  -8   -0.11    0.13
   1  -8   8    0.08    0.14
   1   8   9    0.80    0.19
   1   8   9    1.13    0.15
  -1   8  -9    1.17    0.22
  -1   8  -9    0.60    0.18
   1  -8   9    0.71    0.20
   1   8  10    0.00    0.11
  -1   8 -10    0.02    0.15
   1   8  10    0.32    0.15
   1  -8  10    0.03    0.14
   1  -8  10    0.10    0.16
   1   8  11    1.15    0.20
   1   8  11    1.16    0.23
   1  -8  11    1.00    0.20
   1  -8  11    0.80    0.24
   1   8  12   -0.01    0.15
   1  -8  12   -0.14    0.19
  -1   9  12    0.24    0.17
  -1  -9  12    0.12    0.20
  -1   9  11    0.07    0.16
  -1  -9  11   -0.19    0.17
  -1   9  10    0.17    0.15
  -1  -9  10   -0.06    0.15
   1   9  -9    0.05    0.17
  -1   9   9    0.37    0.16
   1   9  -9    0.68    0.19
  -1  -9   9    0.35    0.18
  -1  -9   9    0.62    0.22
   1   9  -8    0.75    0.23
  -1   9   8    0.76    0.17
   1   9  -8    1.27    0.21
  -1  -9   8    1.04    0.20
  -1  -9   8    1.00    0.19
  -1   9   7    0.42    0.14
   1   9  -7    0.36    0.20
   1   9  -7    0.78    0.18
   1   9  -7    0.72    0.11
  -1   9   7    0.65    0.17
  -1  -9   7    0.63    0.17
  -1  -9   7    0.39    0.17
  -1   9   6    3.26    0.27
   1   9  -6    2.89    0.19
   1   9  -6    2.81    0.26
  -1   9   6    2.93    0.25
   1   9  -6    1.97    0.30
  -1  -9   6    3.17    0.24
  -1  -9   6    3.34    0.27
   1   9  -5    0.51    0.14
  -1   9   5    0.26    0.11
  -1   9   5    0.33    0.07
  -1   9   5    0.43    0.12
   1   9  -5    0.26    0.08
   1   9  -5    0.57    0.20
  -1  -9   5    0.60    0.13
  -1  -9   5    0.13    0.13
  -1   9   4    1.73    0.19
  -1   9   4    1.62    0.12
  -1   9   4    1.92    0.23
   1   9  -4    1.27    0.23
   1   9  -4    1.50    0.13
  -1   9   4    1.56    0.17
   1   9  -4    2.01    0.21
  -1  -9   4    1.88    0.20
  -1   9   3    0.05    0.08
  -1   9   3    0.00    0.05
  -1   9   3   -0.04    0.07
   1   9  -3   -0.09    0.06
  -1   9   3    0.01    0.08
   1   9  -3    0.03    0.14
   1   9  -3    0.11    0.11
   1  -9  -3   -0.05    0.04
  -1  -9   3   -0.02    0.08
   1   9  -2   -0.01    0.12
  -1   9   2   -0.04    0.06
   1   9  -2   -0.07    0.06
  -1   9   2    0.03    0.07
  -1   9   2   -0.05    0.07
   1   9  -2    0.09    0.10
  -1   9   2    0.03    0.05
  -1  -9   2   -0.06    0.07
   1  -9  -2    0.01    0.04
  -1   9   1   -0.02    0.06
   1   9  -1   -0.01    0.10
   1   9  -1    0.08    0.08
  -1   9   1   -0.04    0.07
  -1   9   1    0.06    0.09
   1   9  -1    0.12    0.06
   1  -9  -1   -0.07    0.04
  -1  -9   1    0.00    0.06
   1   9   0    1.71    0.15
  -1   9   0    1.39    0.14
   1   9   0    1.55    0.14
  -1   9   0    1.04    0.16
  -1   9   0    1.24    0.13
   1   9   0    1.02    0.17
  -1  -9   0    1.35    0.12
   1  -9   0    1.31    0.13
  -1   9  -1    0.08    0.09
   1   9   1    0.00    0.05
   1   9   1    0.15    0.07
  -1   9  -1   -0.04    0.07
  -1   9  -1    0.06    0.07
   1   9   1    0.06    0.10
   1   9   1    0.09    0.07
   1  -9   1    0.08    0.07
  -1  -9  -1    0.08    0.06
  -1   9  -2    0.33    0.09
   1   9   2    0.42    0.10
   1   9   2    0.55    0.09
   1   9   2    0.45    0.09
   1   9   2    0.25    0.11
  -1   9  -2    0.29    0.10
  -1   9  -2    0.23    0.12
   1  -9   2    0.35    0.10
  -1  -9  -2    0.55    0.09
   1   9   3    0.29    0.08
  -1   9  -3    0.29    0.12
   1   9   3    0.40    0.11
   1   9   3    0.27    0.09
   1   9   3    0.17    0.10
  -1   9  -3    0.20    0.08
  -1   9  -3    0.25    0.14
  -1  -9  -3    0.26    0.06
   1  -9   3    0.32    0.11
   1   9   4    0.14    0.09
  -1   9  -4   -0.03    0.06
   1   9   4    0.02    0.06
   1   9   4   -0.15    0.09
  -1   9  -4    0.02    0.13
  -1   9  -4    0.12    0.12
  -1  -9  -4   -0.01    0.05
   1  -9   4    0.01    0.11
   1   9   5    0.19    0.12
  -1   9  -5    0.14    0.08
  -1   9  -5    0.08    0.14
   1   9   5    0.07    0.10
  -1   9  -5   -0.13    0.11
   1   9   5    0.04    0.07
   1  -9   5    0.15    0.12
  -1   9  -6   -0.05    0.15
   1   9   6   -0.13    0.11
  -1   9  -6   -0.02    0.13
  -1   9  -6   -0.03    0.07
   1   9   6    0.02    0.07
   1  -9   6   -0.06    0.13
  -1   9  -7    0.80    0.20
   1   9   7    1.11    0.18
  -1   9  -7    0.98    0.14
   1   9   7    0.96    0.13
  -1   9  -7    0.99    0.19
   1  -9   7    0.99    0.20
   1   9   8   -0.02    0.12
   1   9   8    0.09    0.09
  -1   9  -8    0.06    0.15
  -1   9  -8    0.09    0.08
  -1   9  -8   -0.18    0.13
   1  -9   8    0.17    0.15
  -1   9  -9   -0.22    0.14
   1   9   9    0.07    0.13
  -1   9  -9    0.06    0.08
  -1   9  -9    0.15    0.15
   1   9   9    0.13    0.10
   1  -9   9    0.00    0.14
  -1   9 -10    0.23    0.17
   1   9  10    0.28    0.16
   1   9  10    0.45    0.13
   1  -9  10   -0.03    0.15
   1  -9  10    0.13    0.18
   1   9  11    0.06    0.15
   1  -9  11   -0.06    0.18
  -1  10  11    0.20    0.17
  -1 -10  11   -0.08    0.17
   1  10 -10    0.03    0.17
   1  10 -10   -0.32    0.17
  -1  10  10    0.16    0.16
  -1 -10  10   -0.11    0.15
  -1  10   9    0.47    0.16
   1  10  -9    0.36    0.21
   1  10  -9    0.75    0.20
  -1 -10   9    1.12    0.21
   1  10  -8    4.70    0.35
  -1  10   8    4.80    0.33
   1  10  -8    4.69    0.56
  -1 -10   8    4.26    0.34
  -1 -10   8    4.83    0.35
  -1  10   7    0.13    0.13
  -1  10   7    0.47    0.15
   1  10  -7   -0.08    0.14
   1  10  -7    0.09    0.18
   1  10  -7    0.15    0.08
  -1 -10   7   -0.09    0.13
  -1 -10   7    0.27    0.15
  -1  10   6   10.22    0.44
   1  10  -6   10.22    0.37
   1  10  -6   10.65    0.46
   1  10  -6   10.87    0.71
  -1  10   6   10.40    0.45
  -1 -10   6    9.60    0.41
  -1 -10   6   10.35    0.46
  -1  10   5    0.10    0.11
  -1  10   5   -0.02    0.10
  -1  10   5   -0.03    0.06
   1  10  -5    0.11    0.08
   1  10  -5    0.15    0.14
   1  10  -5    0.16    0.19
  -1  10   5    0.10    0.08
  -1 -10   5    0.23    0.13
  -1 -10   5    0.13    0.12
   1  10  -4    0.33    0.09
   1  10  -4    0.32    0.18
  -1  10   4    0.42    0.12
  -1  10   4    0.29    0.12
  -1  10   4    0.57    0.08
   1  10  -4    0.53    0.14
  -1  10   4    0.38    0.12
  -1 -10   4    0.76    0.14
  -1  10   3    0.06    0.09
   1  10  -3    0.24    0.16
   1  10  -3    0.20    0.08
  -1  10   3    0.16    0.10
  -1  10   3    0.16    0.10
   1  10  -3    0.17    0.12
  -1  10   3    0.18    0.07
  -1 -10   3    0.29    0.11
   1 -10  -3    0.10    0.06
  -1  10   2    0.18    0.09
   1  10  -2    0.23    0.14
  -1  10   2    0.09    0.07
  -1  10   2    0.18    0.07
  -1  10   2    0.02    0.09
   1  10  -2    0.07    0.07
   1  10  -2    0.14    0.10
  -1 -10   2    0.19    0.09
   1 -10  -2    0.14    0.06
   1  10  -1    0.16    0.13
   1  10  -1    0.27    0.10
  -1  10   1    0.07    0.10
   1  10  -1    0.19    0.08
  -1  10   1    0.22    0.09
  -1  10   1    0.27    0.09
  -1 -10   1    0.14    0.07
   1 -10  -1    0.27    0.07
   1  10   0    0.08    0.08
  -1  10   0   -0.03    0.08
   1  10   0    0.07    0.08
  -1  10   0    0.16    0.08
   1  10   0    0.08    0.12
  -1  10   0   -0.02    0.09
   1 -10   0    0.11    0.07
  -1 -10   0    0.09    0.06
   1  10   1    0.05    0.11
   1  10   1   -0.01    0.07
  -1  10  -1    0.06    0.10
   1  10   1    0.04    0.08
  -1  10  -1    0.08    0.09
  -1  10  -1    0.06    0.07
   1  10   1    0.00    0.06
   1 -10   1    0.05    0.08
  -1 -10  -1    0.00    0.06
   1  10   2    1.90    0.15
   1  10   2    1.72    0.15
  -1  10  -2    1.90    0.18
  -1  10  -2    1.87    0.19
   1  10   2    1.78    0.17
   1  10   2    2.45    0.30
  -1  10  -2    1.23    0.20
  -1 -10  -2    2.11    0.14
   1 -10   2    1.94    0.19
   1  10   3    0.17    0.09
   1  10   3    0.03    0.07
   1  10   3    0.02    0.10
   1  10   3    0.10    0.10
  -1  10  -3    0.13    0.08
  -1  10  -3    0.10    0.12
  -1  10  -3    0.17    0.13
   1 -10   3    0.01    0.10
  -1 -10  -3    0.15    0.06
   1  10   4    0.06    0.10
   1  10   4   -0.04    0.09
   1  10   4   -0.11    0.09
  -1  10  -4    0.12    0.14
   1  10   4    0.01    0.07
  -1  10  -4    0.04    0.08
  -1  10  -4   -0.06    0.11
  -1 -10  -4    0.03    0.06
   1 -10   4   -0.05    0.10
   1  10   5    2.18    0.22
  -1  10  -5    2.76    0.25
   1  10   5    2.84    0.18
  -1  10  -5    2.93    0.20
  -1  10  -5    3.36    0.45
   1  10   5    2.96    0.23
   1 -10   5    2.85    0.26
  -1  10  -6    0.75    0.17
  -1  10  -6    0.50    0.11
   1  10   6    0.56    0.10
   1  10   6    0.71    0.16
  -1  10  -6    0.32    0.18
   1 -10   6    0.80    0.17
  -1  10  -7    0.50    0.18
  -1  10  -7    0.72    0.18
  -1  10  -7    0.63    0.12
   1  10   7    0.68    0.17
   1  10   7    0.77    0.12
   1 -10   7    0.38    0.16
  -1  10  -8    1.95    0.25
  -1  10  -8    2.20    0.19
   1  10   8    1.88    0.17
  -1  10  -8    1.29    0.24
   1  10   8    1.79    0.24
   1 -10   8    1.97    0.26
  -1  10  -9    0.16    0.16
  -1  10  -9   -0.08    0.14
   1  10   9    0.31    0.11
   1  10   9    0.20    0.16
   1 -10   9   -0.21    0.14
  -1  10 -10    1.00    0.23
   1  10  10    0.86    0.19
   1  10  10    0.69    0.19
   1 -10  10    0.34    0.20
   1  10  11    0.16    0.16
   1 -10  11    0.30    0.20
  -1  11  11   -0.21    0.14
  -1 -11  11   -0.04    0.17
   1  11 -10   -0.18    0.16
   1  11 -10   -0.19    0.18
  -1  11  10   -0.01    0.14
  -1 -11  10   -0.05    0.15
  -1  11   9   -0.13    0.13
   1  11  -9   -0.22    0.17
   1  11  -9    0.06    0.16
  -1 -11   9   -0.14    0.15
   1  11  -8   -0.22    0.16
  -1  11   8    0.07    0.14
   1  11  -8    0.11    0.16
  -1 -11   8    0.19    0.15
   1  11  -7    0.87    0.25
  -1  11   7    1.23    0.20
   1  11  -7    1.71    0.25
  -1  11   7    1.00    0.19
  -1 -11   7    1.50    0.24
  -1 -11   7    1.41    0.21
   1  11  -6    0.90    0.13
  -1  11   6    0.70    0.16
  -1  11   6    0.88    0.10
   1  11  -6    0.37    0.20
  -1  11   6    0.64    0.16
   1  11  -6    1.20    0.22
  -1 -11   6    0.92    0.18
  -1 -11   6    1.04    0.18
  -1  11   5    0.10    0.11
  -1  11   5    0.06    0.09
   1  11  -5    0.11    0.13
   1  11  -5    0.13    0.09
  -1  11   5    0.05    0.11
  -1  11   5    0.15    0.07
   1  11  -5    0.29    0.19
  -1 -11   5   -0.01    0.11
  -1 -11   5    0.13    0.12
  -1  11   4    0.38    0.13
  -1  11   4    0.54    0.13
   1  11  -4    0.47    0.21
   1  11  -4    0.46    0.15
   1  11  -4    0.65    0.11
  -1  11   4    0.53    0.13
  -1  11   4    0.55    0.09
  -1 -11   4    0.31    0.13
   1  11  -3    2.06    0.30
   1  11  -3    2.27    0.23
  -1  11   3    2.51    0.23
   1  11  -3    2.38    0.19
  -1  11   3    2.57    0.31
  -1  11   3    2.19    0.18
  -1  11   3    2.53    0.16
  -1 -11   3    2.45    0.24
  -1  11   2    0.29    0.11
  -1  11   2    0.22    0.12
  -1  11   2    0.26    0.10
   1  11  -2    0.34    0.13
   1  11  -2    0.23    0.16
   1  11  -2    0.27    0.10
  -1  11   2    0.29    0.09
  -1 -11   2    0.44    0.12
   1 -11  -2    0.38    0.08
  -1  11   1    0.07    0.09
  -1  11   1    0.00    0.10
   1  11  -1    0.13    0.14
   1  11  -1    0.11    0.10
  -1  11   1   -0.01    0.08
   1  11  -1    0.11    0.09
  -1 -11   1    0.07    0.08
   1 -11  -1   -0.07    0.06
   1  11   0   -0.10    0.08
  -1  11   0    0.05    0.12
  -1  11   0    0.10    0.10
   1  11   0   -0.03    0.09
  -1  11   0    0.14    0.10
   1  11   0    0.09    0.13
   1 -11   0    0.00    0.07
  -1 -11   0   -0.03    0.07
  -1  11  -1    8.26    0.52
   1  11   1    7.44    0.32
   1  11   1    8.69    0.52
  -1  11  -1    7.19    0.34
   1  11   1    7.84    0.34
  -1  11  -1    7.76    0.33
  -1 -11  -1    7.83    0.30
   1 -11   1    7.79    0.33
   1  11   2    0.11    0.09
   1  11   2    0.23    0.11
  -1  11  -2    0.14    0.12
  -1  11  -2    0.12    0.09
   1  11   2    0.21    0.09
  -1  11  -2    0.17    0.13
   1  11   2    0.12    0.12
   1 -11   2    0.29    0.11
  -1 -11  -2    0.20    0.08
  -1  11  -3    0.44    0.13
   1  11   3    0.35    0.11
  -1  11  -3    0.38    0.16
   1  11   3    0.22    0.11
   1  11   3    0.26    0.12
  -1  11  -3    0.33    0.10
   1  11   3    0.31    0.09
  -1 -11  -3    0.29    0.08
   1 -11   3    0.27    0.11
  -1  11  -4    0.19    0.12
   1  11   4    0.32    0.11
  -1  11  -4    0.17    0.15
   1  11   4    0.33    0.12
  -1  11  -4    0.19    0.09
   1  11   4    0.14    0.10
   1  11   4    0.20    0.09
   1 -11   4    0.28    0.13
   1  11   5    5.46    0.33
   1  11   5    5.62    0.25
  -1  11  -5    5.82    0.33
  -1  11  -5    5.35    0.27
   1  11   5    5.58    0.30
  -1  11  -5    5.85    0.54
   1 -11   5    5.12    0.33
   1  11   6    0.79    0.12
  -1  11  -6    0.69    0.20
   1  11   6    1.02    0.17
  -1  11  -6    0.97    0.14
  -1  11  -6    1.01    0.19
   1  11   6    0.81    0.16
   1 -11   6    1.02    0.19
   1  11   7    0.37    0.15
  -1  11  -7   -0.12    0.14
  -1  11  -7   -0.05    0.14
   1  11   7    0.14    0.09
  -1  11  -7    0.16    0.09
   1 -11   7   -0.01    0.13
   1  11   8    0.34    0.15
  -1  11  -8    0.00    0.15
  -1  11  -8    0.10    0.15
  -1  11  -8    0.05    0.08
   1  11   8    0.16    0.09
   1 -11   8    0.18    0.17
   1  11   9    0.22    0.14
  -1  11  -9    0.04    0.16
   1  11   9    0.24    0.10
  -1  11  -9    0.17    0.18
   1 -11   9    0.07    0.18
   1  11  10    0.29    0.16
  -1  11 -10   -0.32    0.15
   1 -11  10    0.02    0.19
   1  11  11    0.06    0.16
   1 -11  11   -0.23    0.18
   1  12 -10    0.44    0.24
   1  12 -10    0.96    0.24
  -1  12  10    0.61    0.20
  -1 -12  10    0.56    0.21
   1  12  -9    0.27    0.18
   1  12  -9   -0.05    0.19
  -1  12   9    0.61    0.18
  -1 -12   9    0.16    0.17
   1  12  -8    0.14    0.20
  -1  12   8    0.17    0.16
   1  12  -8    0.22    0.18
  -1 -12   8    0.16    0.16
   1  12  -7   -0.25    0.14
  -1  12   7    0.14    0.14
   1  12  -7   -0.05    0.17
  -1  12   7    0.24    0.13
  -1 -12   7   -0.16    0.12
   1  12  -6    0.58    0.19
  -1  12   6    0.55    0.15
   1  12  -6    0.32    0.20
   1  12  -6    0.41    0.11
  -1  12   6    0.55    0.15
  -1  12   6    0.35    0.12
  -1  12   6    0.61    0.10
  -1 -12   6    0.58    0.18
  -1 -12   6    1.02    0.23
  -1  12   5    1.00    0.17
   1  12  -5    0.75    0.18
  -1  12   5    0.99    0.11
  -1  12   5    1.34    0.19
   1  12  -5    0.96    0.13
  -1  12   5    0.90    0.16
   1  12  -5    0.52    0.21
  -1 -12   5    1.05    0.19
  -1  12   4    0.08    0.11
  -1  12   4   -0.03    0.10
   1  12  -4   -0.04    0.14
   1  12  -4    0.04    0.17
  -1  12   4    0.03    0.06
   1  12  -4    0.08    0.09
  -1  12   4    0.01    0.11
  -1 -12   4   -0.14    0.11
  -1  12   3    0.49    0.11
  -1  12   3    0.47    0.14
   1  12  -3    0.44    0.20
  -1  12   3    0.27    0.12
   1  12  -3    0.30    0.11
  -1  12   3    0.45    0.12
   1  12  -3    0.40    0.16
  -1 -12   3    0.57    0.15
  -1  12   2    1.10    0.18
  -1  12   2    1.38    0.15
   1  12  -2    1.36    0.15
  -1  12   2    1.26    0.16
   1  12  -2    1.25    0.19
   1  12  -2    1.07    0.23
  -1 -12   2    1.31    0.17
   1 -12  -2    1.38    0.14
   1  12  -1    1.41    0.24
  -1  12   1    1.61    0.18
   1  12  -1    1.52    0.18
   1  12  -1    1.51    0.17
  -1  12   1    1.24    0.20
  -1  12   1    1.66    0.17
  -1 -12   1    1.68    0.17
   1 -12  -1    1.83    0.16
  -1  12   0    0.41    0.15
   1  12   0    0.39    0.11
  -1  12   0    0.24    0.11
   1  12   0    0.54    0.14
   1  12   0    0.39    0.16
  -1  12   0    0.36    0.13
  -1 -12   0    0.26    0.10
   1 -12   0    0.49    0.12
   1  12   1    0.67    0.13
  -1  12  -1    0.55    0.14
  -1  12  -1    0.62    0.13
  -1  12  -1    0.48    0.16
   1  12   1    0.71    0.13
   1  12   1    0.46    0.16
  -1 -12  -1    0.85    0.13
   1 -12   1    0.64    0.13
   1  12   2    0.21    0.09
   1  12   2    0.08    0.12
   1  12   2    0.14    0.09
  -1  12  -2    0.21    0.13
  -1  12  -2    0.04    0.09
   1  12   2    0.12    0.11
  -1  12  -2    0.07    0.13
  -1 -12  -2    0.14    0.08
   1 -12   2    0.14    0.11
  -1  12  -3    0.14    0.13
  -1  12  -3    0.20    0.15
   1  12   3    0.27    0.09
   1  12   3    0.22    0.12
  -1  12  -3    0.06    0.09
   1  12   3    0.04    0.09
   1  12   3    0.22    0.13
   1 -12   3    0.28    0.13
  -1  12  -4    0.58    0.12
  -1  12  -4    0.87    0.17
  -1  12  -4    0.35    0.17
   1  12   4    0.50    0.10
   1  12   4    0.84    0.14
   1  12   4    0.42    0.14
   1  12   4    0.65    0.14
   1 -12   4    0.64    0.16
  -1  12  -5    1.31    0.25
   1  12   5    2.19    0.22
  -1  12  -5    1.82    0.22
   1  12   5    1.18    0.18
   1  12   5    1.91    0.16
   1  12   5    1.59    0.19
  -1  12  -5    1.53    0.17
   1 -12   5    1.92    0.25
   1  12   6    0.39    0.14
   1  12   6    0.18    0.09
   1  12   6    0.30    0.14
  -1  12  -6    0.14    0.15
  -1  12  -6    0.29    0.17
  -1  12  -6    0.21    0.10
   1 -12   6    0.44    0.17
  -1  12  -7   -0.10    0.15
  -1  12  -7    0.07    0.09
   1  12   7    0.13    0.14
  -1  12  -7    0.05    0.14
   1  12   7    0.13    0.09
   1 -12   7    0.27    0.16
  -1  12  -8    0.17    0.17
   1  12   8    0.48    0.17
  -1  12  -8    0.22    0.18
   1  12   8    0.36    0.11
   1 -12   8    0.57    0.19
  -1  12  -9    0.13    0.18
   1  12   9    0.16    0.15
  -1  12  -9   -0.03    0.18
   1  12   9    0.36    0.12
   1 -12   9    0.13    0.18
   1  12  10    0.25    0.17
  -1  12 -10   -0.23    0.19
   1 -12  10    0.06    0.20
  -1  13  10    0.01    0.17
   1  13 -10   -0.06    0.20
   1  13 -10   -0.32    0.18
  -1 -13  10    0.00    0.18
  -1  13   9    0.29    0.17
   1  13  -9   -0.06    0.19
   1  13  -9   -0.09    0.18
  -1 -13   9   -0.15    0.16
   1  13  -8    0.10    0.21
   1  13  -8    0.15    0.18
  -1  13   8    0.46    0.16
  -1 -13   8    0.18    0.16
   1  13  -7    0.30    0.18
  -1  13   7    0.31    0.16
   1  13  -7    0.03    0.19
  -1  13   7    0.28    0.14
  -1 -13   7    0.00    0.14
   1  13  -6   -0.24    0.15
   1  13  -6   -0.03    0.14
  -1  13   6   -0.09    0.12
  -1  13   6    0.07    0.07
  -1  13   6    0.05    0.12
  -1 -13   6    0.16    0.15
  -1  13   5    0.25    0.13
  -1  13   5   -0.08    0.06
  -1  13   5   -0.08    0.09
   1  13  -5    0.07    0.09
   1  13  -5    0.01    0.16
  -1  13   5   -0.06    0.11
   1  13  -5   -0.03    0.13
  -1 -13   5    0.00    0.12
  -1  13   4    4.40    0.22
  -1  13   4    4.31    0.26
  -1  13   4    4.30    0.31
   1  13  -4    4.35    0.26
   1  13  -4    4.56    0.32
   1  13  -4    4.56    0.55
  -1  13   4    4.58    0.40
  -1 -13   4    4.37    0.31
   1  13  -3   -0.08    0.09
  -1  13   3   -0.23    0.08
  -1  13   3   -0.10    0.11
   1  13  -3   -0.07    0.13
  -1  13   3    0.04    0.12
  -1  13   3   -0.15    0.09
   1  13  -3    0.04    0.18
  -1 -13   3   -0.24    0.11
   1  13  -2    1.01    0.24
  -1  13   2    1.05    0.19
   1  13  -2    1.39    0.19
  -1  13   2    1.17    0.15
   1  13  -2    1.32    0.16
  -1  13   2    1.38    0.18
  -1 -13   2    1.46    0.18
  -1  13   1   -0.02    0.09
  -1  13   1    0.09    0.11
   1  13  -1    0.14    0.11
   1  13  -1   -0.08    0.14
   1  13  -1    0.09    0.11
  -1  13   1    0.06    0.13
   1 -13  -1   -0.02    0.08
  -1 -13   1   -0.10    0.08
   1  13   0    0.21    0.16
  -1  13   0    0.27    0.12
  -1  13   0    0.19    0.12
   1  13   0    0.23    0.11
  -1  13   0    0.11    0.13
   1  13   0    0.26    0.12
  -1 -13   0    0.26    0.11
   1 -13   0    0.36    0.11
  -1  13  -1   -0.06    0.09
  -1  13  -1   -0.01    0.11
  -1  13  -1   -0.05    0.12
   1  13   1    0.11    0.10
   1  13   1    0.11    0.14
   1  13   1    0.04    0.10
   1 -13   1    0.06    0.10
  -1 -13  -1   -0.04    0.08
   1  13   2    0.12    0.09
   1  13   2    0.34    0.11
  -1  13  -2    0.08    0.12
   1  13   2    0.33    0.12
  -1  13  -2    0.13    0.10
  -1  13  -2    0.05    0.13
   1  13   2    0.02    0.12
   1 -13   2    0.10    0.11
  -1 -13  -2    0.14    0.09
   1  13   3    0.14    0.10
  -1  13  -3    0.29    0.15
   1  13   3    0.32    0.10
  -1  13  -3    0.05    0.13
   1  13   3    0.22    0.13
   1  13   3    0.18    0.13
  -1  13  -3   -0.07    0.10
   1 -13   3   -0.17    0.10
  -1  13  -4    2.62    0.22
  -1  13  -4    3.22    0.46
   1  13   4    2.60    0.19
   1  13   4    2.62    0.22
  -1  13  -4    2.52    0.27
   1  13   4    2.97    0.35
   1  13   4    3.07    0.27
   1 -13   4    3.41    0.28
   1  13   5    0.07    0.11
   1  13   5   -0.02    0.10
  -1  13  -5    0.01    0.09
   1  13   5   -0.02    0.12
  -1  13  -5    0.16    0.17
   1  13   5    0.07    0.08
  -1  13  -5    0.22    0.15
   1 -13   5    0.21    0.14
  -1  13  -6    0.16    0.17
  -1  13  -6    0.37    0.11
   1  13   6    0.36    0.15
   1  13   6    0.45    0.10
   1  13   6    0.05    0.12
  -1  13  -6    0.23    0.16
   1 -13   6    0.49    0.16
  -1  13  -7   -0.03    0.15
  -1  13  -7    0.12    0.10
  -1  13  -7    0.13    0.17
   1  13   7    0.08    0.10
   1  13   7    0.30    0.15
   1 -13   7    0.08    0.17
   1  13   8    0.32    0.16
  -1  13  -8    0.08    0.17
   1  13   8    0.50    0.11
  -1  13  -8    0.18    0.17
   1 -13   8    0.22    0.17
  -1  13  -9   -0.07    0.16
  -1  13  -9   -0.12    0.17
   1  13   9    0.35    0.17
   1 -13   9   -0.06    0.19
   1  13  10    0.22    0.17
  -1  13 -10   -0.01    0.19
   1 -13  10   -0.15    0.19
  -1  14   9    0.06    0.14
   1  14  -9   -0.05    0.19
   1  14  -9   -0.08    0.19
  -1 -14   9    0.17    0.18
   1  14  -8    0.13    0.19
   1  14  -8   -0.01    0.20
  -1  14   8    0.04    0.14
  -1 -14   8    0.31    0.18
  -1  14   7   -0.07    0.14
  -1  14   7    0.05    0.13
   1  14  -7   -0.07    0.19
   1  14  -7   -0.03    0.18
  -1 -14   7    0.09    0.15
  -1  14   6    0.00    0.12
   1  14  -6    0.02    0.15
  -1  14   6   -0.26    0.11
  -1  14   6   -0.05    0.08
   1  14  -6   -0.02    0.19
  -1 -14   6    0.20    0.16
   1  14  -5    0.76    0.14
   1  14  -5    0.45    0.22
   1  14  -5    1.22    0.22
  -1  14   5    0.74    0.11
  -1  14   5    1.10    0.19
  -1  14   5    1.05    0.19
  -1  14   5    0.56    0.15
  -1 -14   5    0.94    0.19
   1  14  -4    4.66    0.28
   1  14  -4    4.08    0.32
  -1  14   4    4.39    0.23
  -1  14   4    4.46    0.33
   1  14  -4    4.80    0.58
  -1  14   4    4.22    0.27
  -1  14   4    4.39    0.41
  -1 -14   4    4.75    0.32
  -1  14   3   -0.02    0.08
   1  14  -3   -0.17    0.12
  -1  14   3    0.16    0.12
   1  14  -3   -0.04    0.17
   1  14  -3    0.11    0.10
  -1  14   3    0.06    0.12
  -1 -14   3    0.14    0.12
   1  14  -2    1.09    0.16
   1  14  -2    0.96    0.24
  -1  14   2    0.80    0.14
  -1  14   2    0.85    0.19
  -1  14   2    0.94    0.17
   1  14  -2    0.82    0.17
  -1 -14   2    1.31    0.17
  -1  14   1    0.04    0.13
  -1  14   1   -0.05    0.10
   1  14  -1    0.14    0.12
   1  14  -1    0.12    0.16
  -1  14   1    0.19    0.11
   1  14  -1    0.01    0.10
  -1 -14   1    0.01    0.09
  -1  14   0    0.08    0.13
   1  14   0    0.23    0.12
  -1  14   0    0.02    0.10
  -1  14   0   -0.08    0.11
   1  14   0    0.02    0.15
   1  14   0    0.28    0.13
  -1 -14   0   -0.11    0.08
   1 -14   0    0.03    0.09
   1  14   1    0.77    0.19
   1  14   1    0.89    0.17
   1  14   1    1.05    0.16
  -1  14  -1    0.91    0.17
  -1  14  -1    0.62    0.20
  -1  14  -1    1.12    0.16
   1 -14   1    1.11    0.16
  -1 -14  -1    1.21    0.17
  -1  14  -2    0.02    0.12
   1  14   2   -0.02    0.13
   1  14   2    0.11    0.12
   1  14   2   -0.01    0.09
  -1  14  -2    0.09    0.10
  -1  14  -2   -0.06    0.12
   1 -14   2    0.20    0.11
   1  14   3    4.81    0.45
  -1  14  -3    4.70    0.32
  -1  14  -3    4.76    0.29
   1  14   3    5.03    0.27
  -1  14  -3    5.03    0.52
   1  14   3    4.90    0.26
   1  14   3    5.27    0.33
   1 -14   3    5.04    0.31
   1  14   4    1.07    0.15
   1  14   4    0.63    0.18
   1  14   4    0.80    0.16
   1  14   4    1.22    0.17
  -1  14  -4    1.09    0.20
  -1  14  -4    0.73    0.21
  -1  14  -4    0.87    0.15
   1 -14   4    0.91    0.17
  -1  14  -5    0.04    0.16
   1  14   5   -0.14    0.12
  -1  14  -5   -0.05    0.14
   1  14   5   -0.04    0.10
  -1  14  -5   -0.09    0.08
   1  14   5   -0.02    0.12
   1  14   5   -0.04    0.07
   1 -14   5   -0.11    0.12
   1  14   6   -0.02    0.08
  -1  14  -6   -0.09    0.16
  -1  14  -6   -0.02    0.09
   1  14   6   -0.01    0.11
  -1  14  -6    0.06    0.15
   1  14   6   -0.05    0.13
   1 -14   6    0.05    0.15
   1  14   7    0.28    0.10
  -1  14  -7    0.02    0.17
  -1  14  -7   -0.04    0.17
   1  14   7    0.08    0.13
   1 -14   7    0.10    0.16
   1  14   8    0.18    0.10
   1  14   8   -0.03    0.13
  -1  14  -8   -0.10    0.17
  -1  14  -8   -0.21    0.15
   1 -14   8   -0.03    0.17
  -1  14  -9    0.24    0.21
   1  14   9    0.28    0.16
   1 -14   9    0.14    0.19
   1  15  -9   -0.21    0.20
   1  15  -9   -0.07    0.21
  -1  15   9    0.10    0.15
  -1 -15   9    0.06    0.18
   1  15  -8    0.55    0.23
   1  15  -8    0.05    0.21
  -1  15   8    0.24    0.16
  -1 -15   8    0.25    0.19
  -1  15   7    0.02    0.15
   1  15  -7   -0.10    0.18
   1  15  -7   -0.29    0.17
  -1  15   7    0.01    0.12
  -1 -15   7   -0.23    0.14
  -1  15   6    0.17    0.08
   1  15  -6   -0.02    0.19
  -1  15   6    0.02    0.12
   1  15  -6    0.06    0.16
  -1  15   6    0.30    0.16
  -1 -15   6    0.03    0.15
  -1  15   5    0.27    0.10
   1  15  -5    0.22    0.22
  -1  15   5    0.33    0.15
  -1  15   5    0.26    0.14
   1  15  -5    0.41    0.18
  -1  15   5    0.28    0.13
  -1 -15   5    0.58    0.17
  -1  15   4   -0.04    0.12
   1  15  -4    0.16    0.19
  -1  15   4    0.04    0.09
  -1  15   4    0.00    0.10
  -1  15   4    0.12    0.13
   1  15  -4    0.06    0.11
   1  15  -4   -0.05    0.14
  -1 -15   4    0.29    0.14
  -1  15   3    1.21    0.16
   1  15  -3    0.59    0.22
  -1  15   3    0.94    0.20
   1  15  -3    1.30    0.20
  -1  15   3    0.75    0.17
   1  15  -3    1.12    0.16
  -1 -15   3    1.19    0.19
   1  15  -2   -0.13    0.11
   1  15  -2    0.01    0.15
  -1  15   2    0.02    0.11
  -1  15   2   -0.08    0.13
   1  15  -2   -0.09    0.12
  -1  15   2   -0.16    0.08
  -1 -15   2   -0.12    0.11
   1  15  -1    3.96    0.29
  -1  15   1    4.57    0.47
  -1  15   1    4.35    0.28
   1  15  -1    4.23    0.52
   1  15  -1    4.21    0.29
  -1  15   1    4.08    0.30
   1  15   0    0.03    0.11
   1  15   0   -0.10    0.10
  -1  15   0   -0.10    0.10
   1  15   0   -0.09    0.13
  -1  15   0    0.12    0.11
  -1  15   0   -0.10    0.12
  -1 -15   0    0.09    0.10
   1 -15   0    0.03    0.11
  -1  15  -1    2.18    0.22
   1  15   1    1.91    0.30
  -1  15  -1    1.71    0.28
   1  15   1    1.87    0.21
  -1  15  -1    2.04    0.24
   1  15   1    2.37    0.23
   1 -15   1    2.54    0.24
   1  15   2    0.05    0.14
   1  15   2    0.00    0.11
  -1  15  -2    0.04    0.10
  -1  15  -2   -0.09    0.12
  -1  15  -2   -0.09    0.11
   1  15   2   -0.08    0.09
   1 -15   2    0.27    0.13
  -1  15  -3    1.28    0.20
  -1  15  -3    0.55    0.21
   1  15   3    0.84    0.21
   1  15   3    1.24    0.17
   1  15   3    1.05    0.15
   1  15   3    0.88    0.16
  -1  15  -3    1.06    0.16
   1 -15   3    1.15    0.19
   1  15   4   -0.18    0.11
   1  15   4   -0.01    0.12
  -1  15  -4    0.11    0.17
   1  15   4    0.02    0.10
  -1  15  -4   -0.11    0.12
  -1  15  -4    0.03    0.10
   1  15   4   -0.03    0.09
   1 -15   4   -0.01    0.12
  -1  15  -5    0.02    0.10
  -1  15  -5    0.08    0.15
  -1  15  -5   -0.01    0.16
   1  15   5    0.13    0.13
   1  15   5    0.04    0.08
   1  15   5    0.02    0.11
   1 -15   5    0.08    0.14
   1  15   6    0.08    0.09
   1  15   6    0.11    0.15
  -1  15  -6    0.01    0.16
   1  15   6    0.28    0.14
  -1  15  -6   -0.18    0.15
  -1  15  -6   -0.17    0.08
   1 -15   6    0.09    0.15
  -1  15  -7    0.04    0.18
   1  15   7   -0.03    0.09
   1  15   7    0.05    0.13
  -1  15  -7    0.07    0.18
   1 -15   7   -0.11    0.15
  -1  15  -8   -0.01    0.19
  -1  15  -8   -0.22    0.18
   1  15   8   -0.12    0.12
   1 -15   8   -0.03    0.18
  -1  15  -9   -0.15    0.20
   1  15   9   -0.20    0.13
   1 -15   9    0.07    0.21
   1  16  -8    0.34    0.23
   1  16  -8    0.09    0.22
  -1  16   8    0.36    0.17
  -1 -16   8    0.13    0.20
  -1  16   7    0.14    0.16
   1  16  -7   -0.02    0.20
  -1  16   7    0.13    0.13
   1  16  -7   -0.01    0.18
  -1 -16   7    0.01    0.17
  -1  16   6    0.12    0.13
  -1  16   6   -0.07    0.14
  -1  16   6    0.06    0.09
   1  16  -6   -0.12    0.18
   1  16  -6   -0.37    0.16
  -1 -16   6    0.12    0.16
   1  16  -5   -0.04    0.18
  -1  16   5    0.04    0.08
  -1  16   5    0.05    0.13
  -1  16   5   -0.03    0.13
   1  16  -5   -0.04    0.14
  -1  16   5    0.21    0.11
  -1 -16   5   -0.19    0.12
  -1  16   4   -0.05    0.13
   1  16  -4   -0.04    0.10
   1  16  -4    0.44    0.18
  -1  16   4    0.00    0.13
  -1  16   4    0.01    0.08
   1  16  -4    0.02    0.17
  -1 -16   4   -0.15    0.12
  -1  16   3   -0.05    0.12
   1  16  -3    0.09    0.11
  -1  16   3    0.01    0.12
   1  16  -3    0.29    0.16
   1  16  -3   -0.16    0.15
  -1  16   3    0.08    0.09
  -1 -16   3   -0.06    0.11
  -1  16   2    0.22    0.13
   1  16  -2    0.21    0.12
   1  16  -2    0.33    0.14
   1  16  -2    0.24    0.20
  -1  16   2    0.03    0.11
  -1  16   2    0.04    0.15
  -1 -16   2    0.00    0.11
  -1  16   1    0.01    0.11
  -1  16   1    0.09    0.15
   1  16  -1   -0.21    0.10
  -1  16   1   -0.15    0.11
   1  16  -1   -0.07    0.11
   1  16  -1    0.05    0.16
  -1 -16   1    0.04    0.11
   1  16   0    0.03    0.12
  -1  16   0    0.06    0.12
  -1  16   0   -0.04    0.14
   1  16   0   -0.01    0.11
  -1  16   0   -0.05    0.11
   1  16   0   -0.05    0.15
  -1 -16   0   -0.25    0.08
   1  16   1   -0.02    0.12
  -1  16  -1    0.12    0.14
   1  16   1    0.24    0.14
   1  16   1   -0.03    0.15
  -1  16  -1    0.07    0.16
  -1  16  -1    0.00    0.11
   1 -16   1   -0.06    0.11
  -1  16  -2    0.06    0.17
  -1  16  -2    0.05    0.11
   1  16   2    0.10    0.10
  -1  16  -2   -0.21    0.11
   1  16   2   -0.16    0.14
   1  16   2   -0.11    0.12
   1 -16   2   -0.10    0.12
  -1  16  -3   -0.09    0.10
  -1  16  -3    0.05    0.13
   1  16   3    0.11    0.12
   1  16   3   -0.07    0.14
  -1  16  -3   -0.13    0.14
   1  16   3   -0.07    0.09
   1 -16   3   -0.16    0.11
  -1  16  -4   -0.19    0.14
  -1  16  -4   -0.13    0.10
   1  16   4   -0.01    0.09
   1  16   4   -0.10    0.13
  -1  16  -4   -0.13    0.13
   1  16   4   -0.06    0.10
   1  16   4   -0.10    0.12
   1 -16   4    0.03    0.15
  -1  16  -5    0.07    0.11
   1  16   5    0.05    0.09
   1  16   5    0.08    0.11
  -1  16  -5    0.09    0.18
  -1  16  -5   -0.12    0.14
   1  16   5    0.06    0.14
   1 -16   5   -0.07    0.13
   1  16   6    0.11    0.15
  -1  16  -6    0.14    0.17
   1  16   6    0.23    0.11
  -1  16  -6    0.08    0.19
   1  16   6    0.12    0.13
   1 -16   6    0.08    0.16
  -1  16  -7   -0.04    0.18
  -1  16  -7   -0.15    0.18
   1  16   7   -0.09    0.12
   1  16   7    0.18    0.10
   1 -16   7    0.27    0.19
   1  16   8    0.15    0.15
  -1  16  -8   -0.37    0.17
  -1  16  -8    0.13    0.22
   1 -16   8   -0.03    0.19
  -1  17   7    0.04    0.14
  -1  17   7   -0.01    0.17
   1  17  -7   -0.14    0.20
   1  17  -7   -0.25    0.19
  -1 -17   7    0.03    0.18
  -1  17   6    0.58    0.13
  -1  17   6    0.95    0.21
   1  17  -6    0.24    0.24
  -1  17   6    0.70    0.19
   1  17  -6    0.88    0.25
  -1 -17   6    0.68    0.21
   1  17  -5   -0.18    0.15
  -1  17   5    0.00    0.09
   1  17  -5   -0.13    0.17
  -1  17   5   -0.06    0.14
  -1 -17   5   -0.27    0.13
   1  17  -4    0.07    0.16
  -1  17   4   -0.14    0.13
  -1  17   4   -0.10    0.13
  -1  17   4    0.04    0.10
   1  17  -4   -0.09    0.19
  -1 -17   4   -0.01    0.13
   1  17  -3    0.08    0.19
  -1  17   3   -0.10    0.12
  -1  17   3   -0.07    0.15
   1  17  -3   -0.08    0.14
  -1  17   3   -0.02    0.09
   1  17  -3    0.08    0.12
  -1 -17   3   -0.18    0.12
   1  17  -2   -0.02    0.13
  -1  17   2   -0.12    0.15
  -1  17   2   -0.02    0.10
   1  17  -2   -0.21    0.16
   1  17  -2   -0.17    0.10
  -1  17   2   -0.03    0.11
  -1 -17   2   -0.09    0.10
  -1  17   1    0.00    0.15
  -1  17   1   -0.15    0.10
   1  17  -1   -0.14    0.11
   1  17  -1   -0.06    0.16
   1  17  -1    0.00    0.11
  -1  17   1   -0.03    0.11
  -1 -17   1    0.02    0.12
   1  17   0   -0.08    0.15
   1  17   0    0.20    0.13
  -1  17   0   -0.10    0.11
  -1  17   0    0.13    0.13
   1  17   0    0.00    0.13
  -1  17   0   -0.11    0.15
   1  17   1   -0.12    0.15
  -1  17  -1   -0.14    0.15
  -1  17  -1   -0.01    0.13
  -1  17  -1    0.11    0.13
   1  17   1    0.03    0.13
   1  17   1    0.10    0.12
   1  17   2    0.14    0.14
  -1  17  -2    0.58    0.18
  -1  17  -2    0.15    0.19
   1  17   2    0.59    0.14
   1  17   2    0.27    0.19
  -1  17  -2    0.52    0.15
   1 -17   2    0.40    0.15
   1  17   3   -0.10    0.13
  -1  17  -3   -0.09    0.16
  -1  17  -3   -0.06    0.11
  -1  17  -3    0.04    0.14
   1  17   3   -0.28    0.12
   1  17   3    0.00    0.10
   1 -17   3   -0.26    0.13
   1  17   4   -0.14    0.13
   1  17   4    0.13    0.12
   1  17   4    0.10    0.14
  -1  17  -4   -0.16    0.16
   1  17   4    0.05    0.09
  -1  17  -4    0.05    0.12
  -1  17  -4   -0.12    0.14
   1 -17   4   -0.10    0.14
  -1  17  -5    0.10    0.16
   1  17   5    0.10    0.14
  -1  17  -5    0.02    0.17
   1  17   5   -0.09    0.11
   1  17   5    0.06    0.09
  -1  17  -5   -0.13    0.16
   1 -17   5   -0.07    0.15
  -1  17  -6    0.82    0.27
   1  17   6    1.48    0.22
  -1  17  -6    1.88    0.31
   1  17   6    0.94    0.21
   1  17   6    1.59    0.18
   1 -17   6    1.36    0.27
   1  17   7   -0.01    0.13
  -1  17  -7   -0.14    0.19
  -1  17  -7   -0.13    0.19
   1  17   7    0.28    0.11
   1 -17   7   -0.11    0.18
   1  18  -6   -0.28    0.19
  -1  18   6   -0.15    0.15
   1  18  -6    0.24    0.23
  -1  18   6    0.18    0.15
  -1 -18   6    0.07    0.19
  -1  18   5    0.02    0.09
  -1  18   5   -0.13    0.14
   1  18  -5    0.04    0.20
   1  18  -5    0.09    0.22
  -1 -18   5    0.12    0.17
   1  18  -4   -0.06    0.16
  -1  18   4   -0.03    0.09
   1  18  -4   -0.07    0.20
  -1  18   4   -0.14    0.13
  -1  18   4   -0.10    0.14
  -1 -18   4    0.13    0.16
  -1  18   3    0.99    0.16
   1  18  -3    0.81    0.28
  -1  18   3    0.74    0.23
  -1  18   3    0.61    0.18
   1  18  -3    1.33    0.22
  -1 -18   3    0.95    0.21
   1  18  -2    0.20    0.14
  -1  18   2    0.30    0.21
  -1  18   2    0.41    0.14
   1  18  -2    0.53    0.26
  -1  18   2    0.62    0.17
   1  18  -2    0.78    0.19
  -1 -18   2    0.54    0.17
   1  18  -1   -0.07    0.12
   1  18  -1    0.00    0.19
  -1  18   1   -0.06    0.16
  -1  18   1   -0.02    0.13
   1  18  -1   -0.16    0.11
  -1  18   1    0.18    0.12
   1  18   0    0.06    0.12
  -1  18   0   -0.12    0.11
   1  18   0   -0.03    0.19
  -1  18   0    0.04    0.13
  -1  18   0   -0.09    0.17
   1  18   0    0.06    0.13
  -1  18  -1    0.50    0.22
   1  18   1    0.65    0.17
  -1  18  -1    0.39    0.15
  -1  18  -1    0.64    0.18
   1  18   1    0.53    0.15
   1  18   1    0.24    0.21
   1  18   2    0.25    0.13
   1  18   2   -0.07    0.13
  -1  18  -2    0.05    0.14
  -1  18  -2    0.07    0.13
   1  18   2   -0.07    0.17
  -1  18  -2    0.11    0.20
   1  18   3   -0.25    0.15
  -1  18  -3   -0.06    0.15
   1  18   3    0.13    0.11
  -1  18  -3    0.06    0.12
   1  18   3   -0.03    0.14
  -1  18  -3   -0.06    0.18
   1 -18   3    0.02    0.14
   1  18   4   -0.28    0.14
   1  18   4   -0.11    0.14
  -1  18  -4   -0.07    0.18
  -1  18  -4   -0.11    0.15
  -1  18  -4   -0.19    0.11
   1  18   4   -0.03    0.09
   1 -18   4    0.09    0.16
  -1  18  -5   -0.09    0.18
   1  18   5    0.17    0.16
  -1  18  -5    0.63    0.23
   1  18   5    0.34    0.12
   1 -18   5    0.61    0.22
  -1  18  -6   -0.10    0.19
   1  18   6    0.10    0.10
   1  18   6    0.15    0.14
  -1  18  -6   -0.04    0.19
   1  18   6    0.03    0.16
   1 -18   6   -0.13    0.18
   1  19  -5    1.10    0.29
  -1  19   5    0.57    0.19
  -1  19   5    0.57    0.13
   1  19  -5    0.34    0.25
  -1 -19   5    0.88    0.23
  -1  19   4    0.10    0.16
  -1  19   4   -0.18    0.15
   1  19  -4   -0.04    0.18
  -1  19   4    0.11    0.11
   1  19  -4   -0.16    0.20
  -1 -19   4    0.04    0.16
   1  19  -3    1.29    0.25
  -1  19   3    1.18    0.29
  -1  19   3    1.22    0.22
  -1  19   3    1.45    0.19
   1  19  -3    1.53    0.36
  -1 -19   3    1.51    0.25
   1  19  -2   -0.20    0.12
   1  19  -2    0.02    0.15
  -1  19   2   -0.18    0.15
  -1  19   2   -0.18    0.10
   1  19  -2   -0.29    0.18
  -1  19   2   -0.13    0.13
   1  19  -1    0.10    0.14
  -1  19   1   -0.09    0.18
  -1  19   1   -0.03    0.13
   1  19  -1   -0.09    0.20
   1  19  -1    0.20    0.15
  -1  19   1   -0.05    0.12
   1  19   0   -0.02    0.20
   1  19   0   -0.18    0.13
  -1  19   0   -0.22    0.11
   1  19   0   -0.23    0.12
  -1  19   0    0.00    0.14
  -1  19   0   -0.22    0.16
  -1  19  -1    0.29    0.14
   1  19   1    0.27    0.16
   1  19   1    0.37    0.16
  -1  19  -1    0.38    0.17
  -1  19  -1    0.32    0.23
   1  19   1    0.23    0.22
   1  19   2    0.17    0.12
  -1  19  -2   -0.12    0.18
   1  19   2   -0.02    0.15
  -1  19  -2    0.13    0.15
  -1  19  -2   -0.15    0.13
   1  19   2   -0.02    0.18
  -1  19  -3   -0.19    0.18
   1  19   3   -0.11    0.14
   1  19   3    0.01    0.11
  -1  19  -3   -0.02    0.14
   1  19   3   -0.23    0.16
  -1  19  -3   -0.18    0.15
   1  19   4    0.06    0.16
   1  19   4    0.00    0.11
  -1  19  -4   -0.05    0.17
  -1  19  -4   -0.01    0.21
   1 -19   4   -0.09    0.16
  -1  19  -5    0.35    0.21
   1  19   5    0.37    0.19
  -1  19  -5   -0.14    0.21
   1  19   5    0.30    0.12
   1 -19   5    0.20    0.19
   1  20  -3   -0.15    0.22
   1  20  -3    0.02    0.17
  -1  20   3   -0.14    0.19
  -1  20   3    0.09    0.17
  -1  20   3   -0.12    0.10
   1  20  -2    0.59    0.30
  -1  20   2    0.64    0.20
  -1  20   2    0.64    0.17
   1  20  -2    1.06    0.24
  -1  20   2    0.37    0.23
   1  20  -1   -0.12    0.14
   1  20  -1   -0.09    0.22
  -1  20   1   -0.12    0.14
   1  20  -1   -0.15    0.13
  -1  20   1   -0.07    0.14
  -1  20   1    0.01    0.20
   1  20   0   -0.29    0.20
  -1  20   0   -0.18    0.12
  -1  20   0   -0.22    0.18
   1  20   0   -0.23    0.14
  -1  20   0   -0.02    0.15
   1  20   0   -0.04    0.14
   1  20   1    0.01    0.23
  -1  20  -1    0.01    0.21
  -1  20  -1    0.17    0.17
   1  20   1   -0.15    0.14
   1  20   1    0.09    0.15
  -1  20  -1    0.66    0.19
  -1  20  -2    0.07    0.23
   1  20   2    0.31    0.14
  -1  20  -2    0.24    0.17
   1  20   2    0.17    0.17
  -1  20  -2    0.29    0.17
   1  20   2   -0.09    0.21
  -1  20  -3   -0.16    0.19
   1  20   3   -0.11    0.18
  -1  20  -3   -0.14    0.16
  -1  20  -3   -0.18    0.16
   1  20   3   -0.10    0.11
   1  20   3    0.00    0.16
  -2   0  13    0.19    0.16
  -2   0  13    0.14    0.23
  -2   0  13   -0.21    0.16
  -2   0  12   -0.11    0.14
  -2   0  12    0.06    0.14
  -2   0  12   -0.07    0.21
  -2   0  11   -0.02    0.13
  -2   0  11   -0.08    0.14
  -2   0  11    0.21    0.21
  -2   0  10    0.01    0.12
  -2   0  10    0.40    0.21
  -2   0   9   -0.06    0.18
  -2   0   9   -0.04    0.12
  -2   0   8    1.80    0.20
  -2   0   8    2.20    0.28
  -2   0   7   -0.09    0.09
  -2   0   7   -0.10    0.14
   2   0  -7   -0.10    0.07
  -2   0   7    0.07    0.10
  -2   0   6    0.54    0.14
  -2   0   6    0.55    0.09
  -2   0   6    0.61    0.11
   2   0  -6    0.62    0.09
   2   0  -5    0.01    0.05
  -2   0   5    0.02    0.09
  -2   0   5   -0.03    0.06
  -2   0   4   12.68    0.42
  -2   0   4   13.10    0.39
  -2   0   3    0.00    0.05
  -2   0   3   -0.07    0.07
  -2   0   3    0.03    0.04
  -2   0   2    0.56    0.08
  -2   0   2    0.53    0.05
  -2   0   2    0.58    0.05
  -2   0   2    0.56    0.06
  -2   0   1    0.41    0.03
  -2   0   1    0.42    0.03
  -2   0   1    0.50    0.05
   2   0  -1    0.45    0.03
  -2   0   1    0.44    0.06
  -2   0   0   16.38    0.44
  -2   0   0   16.03    0.41
  -2   0  -1    0.00    0.02
  -2   0  -1   -0.01    0.02
   2   0   1    0.03    0.03
  -2   0  -2   44.18    1.12
   2   0   2   45.95    1.13
  -2   0  -3   -0.02    0.04
   2   0   3    0.06    0.05
   2   0   3   -0.03    0.07
   2   0   4    0.53    0.10
   2   0   4    0.68    0.09
  -2   0  -4    0.58    0.08
   2   0   5   -0.03    0.07
   2   0   5   -0.12    0.09
  -2   0  -5   -0.05    0.06
   2   0   6    3.47    0.21
  -2   0  -6    3.09    0.19
   2   0   6    3.47    0.24
   2   0   7    0.18    0.12
  -2   0  -7    0.07    0.09
   2   0   7    0.00    0.10
   2   0   7    0.19    0.14
   2   0   8   -0.17    0.16
   2   0   8    0.04    0.12
  -2   0  -8    0.12    0.10
   2   0   8   -0.10    0.11
   2   0   9   -0.14    0.17
   2   0   9   -0.09    0.12
   2   0   9    0.07    0.13
   2   0  10    1.02    0.19
   2   0  10    0.92    0.21
   2   0  10    0.85    0.24
   2   0  11   -0.11    0.20
   2   0  11    0.12    0.13
   2   0  11   -0.15    0.13
   2   0  12    0.80    0.20
   2   0  12    1.41    0.32
   2   0  12    1.04    0.22
  -2   1  13    0.14    0.16
  -2   1  13   -0.15    0.22
  -2   1  13   -0.05    0.17
  -2  -1  13    0.36    0.25
  -2  -1  13    0.32    0.16
  -2  -1  13   -0.58    0.14
  -2   1  12    0.05    0.22
  -2   1  12   -0.14    0.13
  -2   1  12    0.09    0.15
  -2  -1  12   -0.15    0.12
  -2  -1  12    0.03    0.20
  -2  -1  12   -0.18    0.15
  -2   1  11    0.21    0.21
  -2   1  11    0.17    0.14
  -2  -1  11    0.33    0.14
  -2  -1  11   -0.03    0.15
  -2  -1  11    0.19    0.20
  -2   1  10    1.05    0.24
  -2   1  10    1.00    0.19
  -2  -1  10    0.98    0.18
  -2  -1  10    1.11    0.18
  -2  -1  10    0.70    0.22
  -2   1   9    0.20    0.13
  -2   1   9   -0.11    0.17
  -2  -1   9   -0.20    0.16
  -2  -1   9   -0.10    0.11
  -2   1   8   -0.16    0.16
  -2   1   8    0.00    0.10
  -2   1   8   -0.08    0.11
  -2  -1   8    0.04    0.11
  -2  -1   8   -0.02    0.17
   2   1  -7    1.57    0.15
  -2   1   7    1.36    0.13
  -2   1   7    1.32    0.17
  -2   1   7    1.31    0.22
  -2  -1   7    0.85    0.19
  -2  -1   7    1.26    0.16
   2  -1  -7    1.27    0.13
  -2   1   6    0.47    0.09
  -2   1   6    0.59    0.15
   2   1  -6    0.57    0.10
  -2   1   6    0.55    0.12
  -2  -1   6    0.51    0.15
  -2  -1   6    0.67    0.11
   2  -1  -6    0.67    0.09
  -2   1   5    0.13    0.06
  -2   1   5    0.03    0.09
   2   1  -5    0.07    0.06
  -2   1   5    0.10    0.08
  -2  -1   5    0.12    0.07
  -2  -1   5    0.00    0.09
  -2   1   4    0.77    0.10
  -2   1   4    0.71    0.07
  -2   1   4    0.62    0.11
   2   1  -4    0.82    0.09
  -2  -1   4    0.67    0.11
  -2  -1   4    0.60    0.08
  -2  -1   4    0.95    0.10
  -2   1   3    0.29    0.07
  -2   1   3    0.33    0.09
   2   1  -3    0.27    0.06
  -2   1   3    0.23    0.05
  -2   1   3    0.31    0.06
  -2  -1   3    0.44    0.06
  -2  -1   3    0.27    0.06
  -2  -1   3    0.33    0.09
  -2   1   2    0.00    0.03
  -2   1   2    0.00    0.03
  -2   1   2   -0.04    0.06
  -2   1   2   -0.03    0.04
  -2  -1   2    0.08    0.03
  -2  -1   2    0.04    0.04
  -2  -1   2    0.08    0.05
  -2   1   1    0.74    0.06
  -2   1   1    0.63    0.07
  -2   1   1    0.61    0.05
  -2   1   1    0.59    0.05
  -2  -1   1    0.64    0.04
   2   1   0    1.38    0.06
  -2   1   0    1.45    0.09
  -2   1   0    1.36    0.06
  -2  -1   0    1.38    0.06
   2   1   1    0.84    0.06
  -2   1  -1    0.89    0.06
  -2   1  -1    0.82    0.08
  -2  -1  -1    0.93    0.06
   2  -1   1    0.86    0.06
  -2   1  -2   -0.02    0.04
   2   1   2   -0.05    0.04
   2  -1   2    0.02    0.05
  -2  -1  -2   -0.05    0.03
  -2   1  -3    0.47    0.07
   2   1   3    0.63    0.11
   2   1   3    0.54    0.07
  -2  -1  -3    0.48    0.07
   2  -1   3    0.49    0.08
   2  -1   3    0.43    0.08
   2   1   4    1.27    0.11
   2   1   4    1.36    0.14
  -2   1  -4    1.48    0.12
  -2  -1  -4    1.47    0.11
   2  -1   4    1.52    0.14
   2  -1   4    1.34    0.12
   2   1   5    6.15    0.24
   2   1   5    5.91    0.28
  -2   1  -5    5.74    0.24
  -2  -1  -5    5.75    0.23
   2  -1   5    6.01    0.25
   2  -1   5    5.59    0.26
   2   1   6   -0.02    0.12
   2   1   6   -0.07    0.08
  -2   1  -6    0.06    0.08
   2   1   6    0.11    0.09
   2  -1   6   -0.01    0.09
   2  -1   6   -0.07    0.10
  -2  -1  -6   -0.07    0.06
   2   1   7    0.22    0.13
   2   1   7    0.09    0.10
  -2   1  -7   -0.02    0.09
   2   1   7   -0.22    0.15
   2  -1   7   -0.15    0.10
   2  -1   7   -0.19    0.13
  -2  -1  -7    0.03    0.08
  -2   1  -8    0.50    0.13
   2   1   8    0.75    0.20
   2   1   8    0.48    0.14
   2   1   8    0.46    0.15
   2  -1   8    0.61    0.19
   2  -1   8    0.74    0.16
   2  -1   8    0.69    0.17
  -2  -1  -8    0.69    0.13
   2   1   9    0.64    0.15
   2   1   9    0.42    0.16
   2   1   9    0.60    0.20
   2  -1   9    0.61    0.16
   2  -1   9    0.52    0.19
   2  -1   9    0.53    0.16
   2   1  10    0.32    0.16
   2   1  10    0.86    0.25
   2   1  10    0.82    0.17
   2  -1  10    0.58    0.17
   2  -1  10    0.48    0.22
   2  -1  10    0.56    0.18
   2   1  11    0.15    0.22
   2   1  11   -0.05    0.13
   2   1  11    0.31    0.16
   2  -1  11    0.21    0.15
   2  -1  11   -0.29    0.19
   2  -1  11    0.13    0.15
   2   1  12   -0.26    0.23
   2   1  12   -0.04    0.16
   2   1  12    0.19    0.16
   2  -1  12    0.15    0.24
   2  -1  12   -0.07    0.16
   2  -1  12    0.04    0.15
  -2   2  13    0.04    0.24
  -2   2  13    0.22    0.18
  -2  -2  13   -0.03    0.15
  -2  -2  13    0.15    0.24
  -2  -2  13    0.09    0.18
  -2   2  12    0.18    0.22
  -2   2  12    0.10    0.14
  -2   2  12    0.03    0.15
  -2  -2  12    0.22    0.21
  -2  -2  12    0.17    0.14
  -2  -2  12   -0.20    0.16
  -2   2  11    0.90    0.20
  -2   2  11    0.62    0.24
  -2  -2  11    0.61    0.19
  -2  -2  11    0.52    0.16
  -2  -2  11    0.82    0.24
  -2   2  10    0.23    0.13
  -2   2  10    0.44    0.22
  -2  -2  10   -0.08    0.18
  -2  -2  10    0.42    0.15
  -2  -2  10   -0.05    0.14
  -2   2   9    3.78    0.35
  -2   2   9    3.75    0.28
  -2   2   9    3.53    0.24
  -2  -2   9    3.61    0.34
  -2  -2   9    3.73    0.28
  -2  -2   9    3.37    0.26
  -2   2   8   -0.01    0.10
  -2   2   8   -0.08    0.17
  -2   2   8    0.00    0.11
   2   2  -8    0.18    0.13
  -2  -2   8   -0.05    0.12
  -2  -2   8    0.10    0.17
  -2  -2   8   -0.08    0.10
  -2   2   7    0.01    0.09
  -2   2   7   -0.07    0.10
   2   2  -7   -0.02    0.09
  -2   2   7   -0.07    0.15
  -2  -2   7    0.00    0.10
  -2  -2   7    0.04    0.14
  -2  -2   7    0.02    0.09
  -2   2   6    0.02    0.10
  -2   2   6    0.02    0.13
   2   2  -6    0.11    0.09
  -2  -2   6   -0.07    0.08
  -2  -2   6    0.11    0.13
  -2  -2   6   -0.11    0.08
   2   2  -5    0.07    0.07
  -2   2   5   -0.08    0.09
  -2   2   5   -0.04    0.07
  -2  -2   5    0.16    0.07
  -2  -2   5    0.13    0.07
  -2  -2   5    0.06    0.09
  -2   2   4    0.08    0.05
  -2   2   4   -0.01    0.06
  -2   2   4    0.08    0.08
   2   2  -4    0.00    0.05
  -2  -2   4    0.03    0.05
  -2  -2   4   -0.01    0.07
  -2  -2   4    0.02    0.06
  -2   2   3    3.23    0.15
  -2   2   3    3.28    0.18
   2   2  -3    3.19    0.15
  -2   2   3    3.35    0.17
  -2   2   3    3.25    0.15
  -2  -2   3    3.38    0.17
  -2  -2   3    3.20    0.14
  -2  -2   3    3.19    0.15
  -2   2   2    0.01    0.04
  -2   2   2    0.05    0.04
  -2   2   2    0.01    0.03
   2   2  -2    0.05    0.05
  -2   2   2    0.03    0.06
  -2  -2   2    0.06    0.04
  -2   2   1    3.25    0.16
  -2   2   1    3.52    0.13
  -2   2   1    3.50    0.13
   2   2  -1    3.43    0.13
  -2   2   1    3.44    0.12
  -2  -2   1    3.34    0.12
  -2   2   0    0.41    0.05
   2   2   0    0.45    0.05
  -2   2   0    0.49    0.04
  -2   2   0    0.33    0.05
  -2  -2   0    0.41    0.04
  -2   2  -1   67.99    1.63
   2   2   1   66.72    1.63
  -2   2  -1   64.73    1.68
  -2  -2  -1   65.87    1.63
   2  -2   1   68.29    1.64
   2   2   2    0.03    0.04
  -2   2  -2    0.05    0.04
  -2   2  -2    0.01    0.05
   2  -2   2    0.04    0.06
  -2  -2  -2    0.02    0.04
   2   2   3    1.02    0.09
  -2   2  -3    1.22    0.14
  -2   2  -3    0.93    0.10
   2  -2   3    0.96    0.10
  -2  -2  -3    1.04    0.09
   2   2   4    0.07    0.05
   2   2   4    0.09    0.07
  -2   2  -4    0.11    0.06
   2   2   4    0.15    0.10
  -2  -2  -4    0.09    0.05
   2  -2   4    0.12    0.07
   2  -2   4   -0.02    0.06
  -2   2  -5    8.26    0.30
   2   2   5    8.05    0.32
   2   2   5    8.37    0.29
   2   2   5    8.15    0.34
  -2  -2  -5    8.21    0.28
   2  -2   5    7.72    0.31
   2  -2   5    8.15    0.31
   2   2   6    0.09    0.08
   2   2   6   -0.06    0.09
   2   2   6    0.02    0.13
  -2   2  -6    0.04    0.08
  -2  -2  -6    0.02    0.06
   2  -2   6   -0.07    0.09
   2  -2   6    0.02    0.11
   2   2   7    3.07    0.29
  -2   2  -7    2.95    0.23
   2   2   7    2.92    0.21
   2   2   7    2.47    0.24
   2  -2   7    3.04    0.24
   2  -2   7    2.76    0.26
  -2  -2  -7    3.10    0.20
  -2   2  -8    0.02    0.10
   2   2   8    0.24    0.18
   2   2   8    0.00    0.11
   2   2   8    0.15    0.13
   2  -2   8   -0.09    0.15
   2  -2   8    0.10    0.13
   2  -2   8    0.10    0.12
  -2   2  -9    7.74    0.38
   2   2   9    6.94    0.38
   2   2   9    7.38    0.35
   2   2   9    7.28    0.43
   2  -2   9    6.48    0.37
   2  -2   9    7.57    0.41
   2  -2   9    6.98    0.37
   2   2  10   -0.06    0.13
   2   2  10    0.08    0.13
   2   2  10    0.04    0.20
   2  -2  10   -0.05    0.13
   2  -2  10   -0.06    0.14
   2  -2  10    0.05    0.18
   2   2  11    0.37    0.26
   2   2  11    0.42    0.16
   2   2  11    0.46    0.17
   2  -2  11    0.30    0.23
   2  -2  11    0.53    0.17
   2  -2  11    0.31    0.16
   2   2  12   -0.06    0.15
   2   2  12    0.07    0.16
   2  -2  12   -0.04    0.15
   2  -2  12   -0.08    0.22
   2  -2  12   -0.01    0.16
  -2   3  13    0.20    0.26
  -2   3  13    0.19    0.16
  -2  -3  13    0.05    0.15
  -2  -3  13    0.35    0.24
  -2  -3  13   -0.31    0.16
  -2   3  12    1.14    0.30
  -2   3  12    1.44    0.26
  -2  -3  12    0.76    0.21
  -2  -3  12    1.46    0.23
  -2  -3  12    1.24    0.27
  -2   3  11   -0.13    0.12
  -2   3  11    0.14    0.21
  -2  -3  11    0.24    0.21
  -2  -3  11    0.08    0.13
  -2  -3  11   -0.05    0.15
  -2   3  10    4.75    0.39
  -2   3  10    4.61    0.26
  -2   3  10    4.34    0.32
  -2  -3  10    4.67    0.33
  -2  -3  10    4.22    0.37
  -2  -3  10    4.38    0.30
  -2   3   9    0.19    0.14
  -2   3   9    0.07    0.11
  -2   3   9    0.11    0.19
  -2  -3   9    0.16    0.14
  -2  -3   9    0.23    0.19
  -2  -3   9    0.13    0.12
   2   3  -8   -0.03    0.10
   2   3  -8    0.17    0.17
  -2   3   8    0.11    0.12
  -2   3   8   -0.10    0.09
  -2   3   8    0.06    0.17
  -2  -3   8   -0.06    0.16
  -2  -3   8    0.10    0.11
  -2  -3   8   -0.08    0.11
  -2   3   7    0.18    0.16
   2   3  -7    0.20    0.17
   2   3  -7    0.55    0.13
  -2   3   7    0.15    0.12
  -2  -3   7    0.26    0.16
  -2  -3   7    0.23    0.11
  -2  -3   7    0.21    0.12
  -2   3   6    1.60    0.20
  -2   3   6    1.80    0.18
   2   3  -6    1.44    0.15
  -2  -3   6    1.63    0.19
  -2  -3   6    1.68    0.16
  -2  -3   6    1.79    0.16
  -2   3   5    6.45    0.27
   2   3  -5    6.77    0.26
  -2   3   5    6.30    0.25
  -2   3   5    5.99    0.29
  -2  -3   5    6.00    0.28
  -2  -3   5    6.28    0.26
  -2  -3   5    6.45    0.25
  -2   3   4   -0.01    0.08
  -2   3   4   -0.05    0.06
   2   3  -4    0.02    0.06
  -2   3   4   -0.05    0.05
  -2  -3   4    0.02    0.08
  -2  -3   4    0.01    0.06
  -2  -3   4    0.12    0.06
  -2   3   3    0.11    0.06
  -2   3   3    0.09    0.06
  -2   3   3    0.08    0.04
  -2   3   3    0.07    0.09
   2   3  -3    0.03    0.06
  -2  -3   3    0.05    0.05
  -2  -3   3    0.11    0.06
  -2  -3   3    0.11    0.08
  -2   3   2    0.04    0.04
   2   3  -2    0.10    0.06
  -2   3   2    0.12    0.05
  -2   3   2    0.06    0.07
  -2   3   2    0.06    0.05
  -2  -3   2    0.22    0.06
  -2   3   1    0.09    0.04
  -2   3   1    0.14    0.05
  -2   3   1    0.12    0.05
   2   3  -1    0.19    0.05
  -2   3   1    0.19    0.04
  -2   3   1    0.15    0.06
   2   3  -1    0.14    0.03
  -2  -3   1    0.17    0.04
   2   3   0    1.30    0.08
   2   3   0    1.41    0.09
  -2   3   0    1.35    0.09
  -2   3   0    1.29    0.09
  -2   3   0    1.48    0.14
  -2  -3   0    1.28    0.08
   2  -3   0    1.36    0.08
  -2   3  -1    0.83    0.07
  -2   3  -1    1.06    0.14
   2   3   1    1.02    0.08
  -2   3  -1    0.90    0.08
   2   3   1    0.94    0.08
  -2  -3  -1    0.93    0.07
   2  -3   1    0.95    0.08
   2   3   2    0.15    0.06
  -2   3  -2    0.08    0.06
   2   3   2    0.10    0.05
  -2   3  -2    0.08    0.05
   2  -3   2    0.08    0.06
  -2  -3  -2    0.10    0.04
  -2   3  -3    4.56    0.19
  -2   3  -3    4.39    0.25
   2   3   3    4.17    0.17
   2   3   3    4.20    0.19
  -2  -3  -3    4.45    0.17
   2  -3   3    4.17    0.20
  -2   3  -4   12.96    0.47
   2   3   4   13.59    0.40
  -2   3  -4   13.36    0.42
   2   3   4   13.80    0.43
   2  -3   4   13.07    0.42
  -2  -3  -4   12.79    0.39
   2   3   5    1.12    0.17
   2   3   5    1.40    0.15
  -2   3  -5    1.13    0.13
   2   3   5    1.42    0.13
   2  -3   5    1.48    0.15
  -2  -3  -5    1.20    0.11
   2  -3   5    1.27    0.14
  -2   3  -6   -0.07    0.08
   2   3   6   -0.12    0.07
   2   3   6    0.21    0.15
   2   3   6    0.09    0.11
  -2  -3  -6    0.01    0.06
   2  -3   6    0.00    0.10
   2  -3   6    0.09    0.11
   2   3   7   -0.07    0.09
   2   3   7    0.16    0.12
  -2   3  -7    0.06    0.10
   2   3   7    0.17    0.17
   2  -3   7    0.12    0.12
  -2  -3  -7    0.16    0.08
   2  -3   7    0.15    0.14
   2   3   8   12.23    0.55
   2   3   8   13.30    0.46
   2   3   8   12.48    0.50
  -2   3  -8   12.55    0.48
   2  -3   8   12.21    0.50
   2  -3   8   12.44    0.49
  -2   3  -9    0.46    0.15
   2   3   9    0.50    0.16
   2   3   9    0.56    0.22
   2   3   9    0.36    0.15
   2  -3   9    0.70    0.17
   2  -3   9    0.45    0.15
   2  -3   9    1.06    0.21
   2   3  10    3.87    0.28
   2   3  10    2.50    0.28
   2   3  10    3.23    0.38
   2  -3  10    3.44    0.30
   2  -3  10    3.43    0.35
   2  -3  10    3.01    0.29
   2   3  11    0.27    0.16
   2   3  11    0.36    0.16
   2  -3  11    0.06    0.14
   2  -3  11    0.29    0.22
   2  -3  11    0.32    0.16
   2   3  12   -0.10    0.15
   2   3  12    0.43    0.18
   2  -3  12    0.06    0.15
   2  -3  12   -0.12    0.16
  -2   4  13    0.27    0.18
  -2   4  13    0.19    0.27
  -2  -4  13    0.15    0.23
  -2  -4  13    0.17    0.17
  -2  -4  13   -0.25    0.17
  -2   4  12    0.04    0.14
  -2   4  12    0.48    0.25
  -2  -4  12    0.15    0.14
  -2  -4  12    0.46    0.24
  -2  -4  12   -0.03    0.16
  -2   4  11    0.24    0.15
  -2   4  11    0.29    0.22
  -2  -4  11    0.14    0.16
  -2  -4  11    0.12    0.13
  -2  -4  11   -0.01    0.19
  -2   4  10    7.11    0.40
  -2   4  10    7.10    0.46
  -2  -4  10    6.96    0.36
  -2  -4  10    7.62    0.40
  -2  -4  10    7.43    0.44
   2   4  -9    0.39    0.19
  -2   4   9    0.69    0.23
  -2   4   9    0.25    0.16
  -2  -4   9    0.50    0.15
  -2  -4   9    0.77    0.22
  -2  -4   9    0.64    0.15
   2   4  -8    4.69    0.28
   2   4  -8    4.32    0.53
  -2   4   8    3.71    0.34
  -2   4   8    4.21    0.30
  -2  -4   8    4.22    0.34
  -2  -4   8    4.53    0.30
  -2  -4   8    4.62    0.26
   2   4  -7   -0.10    0.17
  -2   4   7    0.31    0.18
   2   4  -7    0.20    0.11
  -2   4   7    0.23    0.13
  -2  -4   7    0.20    0.10
  -2  -4   7    0.30    0.13
  -2  -4   7   -0.17    0.14
   2   4  -6    1.56    0.16
  -2   4   6    1.44    0.20
  -2   4   6    1.31    0.17
   2   4  -6    0.92    0.20
  -2  -4   6    1.51    0.14
  -2  -4   6    1.48    0.18
  -2  -4   6    1.21    0.15
  -2   4   5    2.33    0.17
   2   4  -5    1.50    0.21
  -2   4   5    2.20    0.21
  -2   4   5    2.27    0.17
   2   4  -5    2.30    0.18
  -2  -4   5    2.24    0.17
  -2  -4   5    2.25    0.19
  -2  -4   5    2.40    0.15
  -2   4   4    0.23    0.06
  -2   4   4    0.29    0.10
  -2   4   4    0.31    0.08
  -2   4   4    0.32    0.07
   2   4  -4    0.37    0.08
  -2  -4   4    0.46    0.10
  -2  -4   4    0.37    0.08
  -2  -4   4    0.42    0.07
  -2   4   3    1.40    0.12
  -2   4   3    1.70    0.13
  -2   4   3    1.52    0.14
   2   4  -3    1.62    0.14
   2   4  -3    1.64    0.08
  -2   4   3    1.43    0.15
  -2  -4   3    1.51    0.12
  -2   4   2   18.14    0.51
   2   4  -2   18.02    0.47
  -2   4   2   18.38    0.56
  -2   4   2   18.51    0.52
   2   4  -2   17.97    0.52
  -2   4   2   19.04    0.51
  -2  -4   2   18.30    0.51
   2   4  -1    1.14    0.11
  -2   4   1    1.14    0.14
  -2   4   1    0.99    0.09
  -2   4   1    1.10    0.10
  -2   4   1    0.95    0.09
   2   4  -1    0.98    0.08
  -2   4   1    1.05    0.08
  -2  -4   1    1.04    0.09
   2   4   0   42.91    1.08
  -2   4   0   43.09    1.18
  -2   4   0   44.62    1.09
   2   4   0   43.66    1.10
   2   4   0   44.18    1.22
  -2   4   0   43.60    1.10
  -2  -4   0   42.01    1.09
   2  -4   0   43.51    1.09
   2   4   1    0.23    0.09
  -2   4  -1    0.26    0.06
  -2   4  -1    0.25    0.05
  -2   4  -1    0.23    0.07
   2   4   1    0.23    0.05
   2   4   1    0.19    0.05
   2   4   1    0.23    0.05
  -2  -4  -1    0.20    0.05
   2  -4   1    0.31    0.07
   2   4   2    1.83    0.11
   2   4   2    1.77    0.12
  -2   4  -2    1.99    0.13
  -2   4  -2    2.11    0.20
   2  -4   2    2.27    0.14
  -2  -4  -2    1.91    0.10
  -2   4  -3    0.34    0.09
   2   4   3    0.64    0.07
   2   4   3    0.79    0.10
  -2   4  -3    0.68    0.10
  -2  -4  -3    0.53    0.07
   2  -4   3    0.62    0.09
  -2   4  -4   10.01    0.35
   2   4   4    9.90    0.35
   2   4   4   10.26    0.32
  -2   4  -4   10.14    0.43
  -2  -4  -4    9.45    0.31
   2  -4   4    9.67    0.35
   2   4   5    0.07    0.06
  -2   4  -5    0.10    0.08
  -2   4  -5    0.07    0.08
   2   4   5   -0.03    0.08
  -2  -4  -5    0.07    0.05
   2  -4   5    0.06    0.09
   2   4   6   11.98    0.45
  -2   4  -6   11.68    0.43
   2   4   6   12.35    0.40
   2  -4   6   11.74    0.44
  -2  -4  -6   11.36    0.38
   2  -4   6   12.22    0.42
  -2   4  -7    0.32    0.13
   2   4   7    0.15    0.10
   2   4   7    0.32    0.13
  -2  -4  -7    0.25    0.09
   2  -4   7    0.50    0.14
   2  -4   7    0.59    0.16
   2   4   8    5.73    0.30
  -2   4  -8    6.16    0.33
   2   4   8    6.10    0.35
   2  -4   8    6.40    0.35
   2  -4   8    6.41    0.35
  -2   4  -9   -0.03    0.11
   2   4   9   -0.02    0.11
   2   4   9    0.07    0.13
   2  -4   9    0.07    0.13
   2  -4   9    0.03    0.16
   2  -4   9    0.05    0.12
   2   4  10    1.35    0.22
   2   4  10    1.23    0.19
   2  -4  10    1.48    0.23
   2  -4  10    1.44    0.23
   2  -4  10    1.63    0.25
   2   4  11   -0.18    0.12
   2   4  11    0.03    0.14
   2  -4  11   -0.13    0.15
   2  -4  11    0.19    0.27
   2  -4  11    0.32    0.16
   2   4  12    0.37    0.18
   2   4  12    0.43    0.17
   2  -4  12    0.42    0.18
  -2   5  13    0.25    0.19
  -2   5  13   -0.02    0.25
  -2  -5  13   -0.10    0.17
  -2  -5  13    0.21    0.24
  -2   5  12   -0.39    0.23
  -2   5  12    0.13    0.14
  -2  -5  12   -0.03    0.13
  -2  -5  12   -0.34    0.15
  -2  -5  12   -0.02    0.22
  -2   5  11    0.10    0.14
  -2   5  11    0.21    0.23
  -2  -5  11   -0.08    0.11
  -2  -5  11   -0.04    0.15
  -2  -5  11    0.38    0.21
  -2   5  10    0.67    0.23
  -2   5  10    0.85    0.19
  -2  -5  10    0.79    0.18
  -2  -5  10    0.92    0.23
  -2  -5  10    0.94    0.17
   2   5  -9    0.05    0.18
  -2   5   9    0.24    0.20
  -2   5   9    0.38    0.15
  -2  -5   9    0.31    0.18
  -2  -5   9    0.33    0.15
  -2  -5   9    0.30    0.13
   2   5  -8    0.39    0.21
  -2   5   8    0.63    0.21
   2   5  -8    0.27    0.13
  -2   5   8    0.38    0.15
  -2  -5   8    0.50    0.19
  -2  -5   8    0.23    0.14
  -2  -5   8    0.11    0.11
   2   5  -7    0.52    0.21
  -2   5   7    1.32    0.19
  -2   5   7    1.06    0.21
   2   5  -7    0.97    0.16
  -2  -5   7    1.22    0.15
  -2  -5   7    1.01    0.16
  -2  -5   7    1.03    0.19
  -2   5   6   -0.01    0.14
  -2   5   6   -0.12    0.09
   2   5  -6   -0.07    0.09
   2   5  -6   -0.20    0.16
  -2   5   6    0.09    0.10
  -2  -5   6    0.10    0.12
  -2  -5   6    0.13    0.10
  -2  -5   6   -0.01    0.08
  -2   5   5    4.48    0.24
  -2   5   5    5.15    0.25
   2   5  -5    5.52    0.26
  -2   5   5    5.08    0.28
   2   5  -5    5.11    0.46
  -2  -5   5    5.18    0.21
  -2  -5   5    4.44    0.25
  -2  -5   5    4.91    0.25
  -2   5   4    0.22    0.08
   2   5  -4    0.35    0.10
  -2   5   4    0.13    0.08
  -2   5   4    0.44    0.12
   2   5  -4    0.32    0.05
  -2   5   4    0.20    0.06
   2   5  -4    0.24    0.14
  -2  -5   4    0.31    0.09
  -2  -5   4    0.35    0.10
   2   5  -3   12.56    0.58
  -2   5   3   11.79    0.38
   2   5  -3   11.99    0.33
  -2   5   3   11.70    0.38
  -2   5   3   11.97    0.43
   2   5  -3   11.56    0.39
  -2   5   3   12.15    0.39
  -2  -5   3   11.89    0.38
   2   5  -2    0.09    0.04
  -2   5   2   -0.01    0.05
  -2   5   2    0.06    0.08
   2   5  -2   -0.02    0.06
  -2   5   2    0.02    0.06
  -2   5   2    0.04    0.05
   2   5  -2   -0.02    0.12
  -2  -5   2    0.04    0.05
   2   5  -1    0.10    0.12
   2   5  -1    0.01    0.06
  -2   5   1    0.07    0.05
  -2   5   1    0.03    0.05
  -2   5   1    0.03    0.05
   2   5  -1    0.07    0.04
  -2  -5   1    0.02    0.05
   2  -5  -1   -0.02    0.04
   2   5   0    0.61    0.07
   2   5   0    0.55    0.05
  -2   5   0    0.27    0.08
   2   5   0    0.39    0.12
  -2   5   0    0.55    0.08
  -2   5   0    0.51    0.07
   2   5   0    0.44    0.06
  -2  -5   0    0.58    0.07
   2  -5   0    0.52    0.08
   2   5   1    8.93    0.29
   2   5   1    8.96    0.28
   2   5   1    8.95    0.41
  -2   5  -1    9.10    0.40
  -2   5  -1    9.03    0.29
   2   5   1    8.61    0.27
  -2   5  -1    9.31    0.29
  -2  -5  -1    8.63    0.27
   2  -5   1    8.80    0.29
  -2   5  -2    0.13    0.05
   2   5   2    0.02    0.06
   2   5   2    0.10    0.05
   2   5   2    0.14    0.06
   2   5   2    0.14    0.07
  -2   5  -2    0.07    0.07
  -2   5  -2    0.19    0.07
  -2  -5  -2    0.16    0.05
   2  -5   2    0.14    0.07
   2   5   3    2.03    0.14
  -2   5  -3    2.12    0.23
  -2   5  -3    2.10    0.15
   2   5   3    2.08    0.12
  -2  -5  -3    1.98    0.11
   2  -5   3    2.21    0.16
  -2   5  -4    0.39    0.10
   2   5   4    0.43    0.10
  -2   5  -4    0.50    0.10
   2   5   4    0.56    0.08
  -2  -5  -4    0.67    0.08
   2  -5   4    0.51    0.10
   2   5   5    1.20    0.16
   2   5   5    1.17    0.12
  -2   5  -5    0.77    0.13
  -2   5  -5    1.08    0.14
   2  -5   5    1.28    0.15
  -2  -5  -5    1.09    0.11
   2   5   6    0.14    0.08
   2   5   6    0.21    0.12
  -2   5  -6    0.13    0.11
  -2   5  -6    0.20    0.11
   2  -5   6    0.20    0.12
  -2  -5  -6    0.17    0.07
  -2   5  -7    0.20    0.12
   2   5   7    0.11    0.09
   2   5   7    0.12    0.13
  -2   5  -7    0.31    0.12
   2  -5   7    0.31    0.14
   2  -5   7    0.48    0.14
   2   5   8    0.25    0.15
   2   5   8    0.32    0.11
  -2   5  -8    0.33    0.14
   2  -5   8    0.44    0.15
   2  -5   8    0.25    0.15
   2   5   9    0.38    0.16
  -2   5  -9    0.33    0.14
   2   5   9    0.33    0.13
   2  -5   9    0.40    0.17
   2  -5   9    0.36    0.16
   2   5  10    0.12    0.13
   2   5  10    0.05    0.14
   2  -5  10    0.34    0.17
   2  -5  10    0.14    0.14
   2  -5  10    0.57    0.30
   2   5  11    0.18    0.15
   2   5  11    0.10    0.13
   2  -5  11    0.21    0.17
   2  -5  11    0.15    0.15
   2   5  12   -0.11    0.14
   2   5  12    0.09    0.16
   2  -5  12   -0.22    0.14
  -2   6  12    0.26    0.26
  -2   6  12    0.46    0.19
  -2  -6  12    0.27    0.18
  -2  -6  12    0.19    0.22
  -2   6  11    0.54    0.19
  -2   6  11    0.37    0.25
  -2  -6  11    0.75    0.24
  -2  -6  11    0.52    0.16
  -2  -6  11    0.45    0.18
  -2   6  10    0.84    0.26
  -2   6  10    0.55    0.17
  -2  -6  10    0.45    0.14
  -2  -6  10    0.54    0.17
  -2  -6  10    0.85    0.24
   2   6  -9    0.02    0.18
   2   6  -9    0.20    0.14
  -2   6   9    0.42    0.21
  -2   6   9    0.55    0.17
  -2  -6   9    0.30    0.13
  -2  -6   9    0.45    0.20
  -2  -6   9    0.38    0.16
  -2   6   8   -0.04    0.12
   2   6  -8    0.14    0.19
  -2   6   8    0.00    0.18
   2   6  -8   -0.01    0.13
  -2  -6   8    0.04    0.10
  -2  -6   8    0.16    0.16
  -2  -6   8   -0.06    0.12
  -2   6   7    1.21    0.23
   2   6  -7    0.56    0.23
   2   6  -7    1.18    0.18
  -2   6   7    0.74    0.16
  -2  -6   7    1.10    0.20
  -2  -6   7    0.79    0.16
  -2  -6   7    0.96    0.14
   2   6  -6    0.18    0.11
  -2   6   6    0.04    0.10
  -2   6   6   -0.09    0.15
  -2   6   6   -0.03    0.10
   2   6  -6    0.15    0.19
  -2  -6   6   -0.06    0.10
  -2  -6   6    0.11    0.12
  -2  -6   6    0.00    0.08
   2   6  -5    3.72    0.48
  -2   6   5    3.63    0.22
  -2   6   5    3.53    0.26
   2   6  -5    3.84    0.16
  -2   6   5    3.63    0.23
   2   6  -5    3.71    0.23
  -2  -6   5    3.89    0.23
  -2  -6   5    3.78    0.23
  -2   6   4    1.12    0.16
  -2   6   4    0.96    0.12
   2   6  -4    0.85    0.20
   2   6  -4    0.84    0.08
   2   6  -4    0.85    0.13
  -2   6   4    0.94    0.13
  -2   6   4    0.71    0.10
  -2  -6   4    0.86    0.12
  -2   6   3    4.76    0.24
  -2   6   3    4.57    0.21
   2   6  -3    4.75    0.23
  -2   6   3    4.65    0.26
   2   6  -3    5.02    0.44
   2   6  -3    4.80    0.18
  -2   6   3    4.72    0.22
  -2  -6   3    4.97    0.22
   2   6  -2    0.23    0.13
  -2   6   2    0.27    0.05
   2   6  -2    0.25    0.07
   2   6  -2    0.20    0.05
  -2   6   2    0.24    0.07
  -2   6   2    0.25    0.09
  -2   6   2    0.19    0.07
  -2   6   2    0.30    0.07
  -2  -6   2    0.16    0.06
   2   6  -1   15.63    0.48
   2   6  -1   16.77    0.67
  -2   6   1   16.10    0.45
  -2   6   1   16.40    0.57
  -2   6   1   16.60    0.48
   2   6  -1   15.55    0.44
  -2  -6   1   15.63    0.46
   2  -6  -1   16.19    0.44
  -2   6   0    2.26    0.14
   2   6   0    2.21    0.13
  -2   6   0    2.20    0.14
   2   6   0    2.57    0.31
  -2   6   0    2.40    0.22
   2   6   0    2.29    0.13
   2   6   0    2.06    0.10
  -2  -6   0    2.28    0.13
   2  -6   0    2.29    0.13
   2   6   1   18.55    0.51
   2   6   1   19.39    0.54
   2   6   1   18.94    0.66
   2   6   1   19.83    0.54
  -2   6  -1   19.55    0.68
  -2   6  -1   19.52    0.54
  -2   6  -1   19.41    0.55
  -2  -6  -1   19.20    0.53
   2   6   2    0.21    0.06
  -2   6  -2    0.14    0.06
   2   6   2    0.11    0.06
  -2   6  -2    0.12    0.07
  -2   6  -2    0.12    0.07
   2   6   2    0.16    0.07
   2   6   2    0.17    0.08
  -2  -6  -2    0.12    0.05
   2  -6   2    0.10    0.07
  -2   6  -3    4.50    0.32
   2   6   3    4.54    0.19
  -2   6  -3    4.63    0.20
  -2   6  -3    4.27    0.22
   2   6   3    4.60    0.20
   2   6   3    4.58    0.22
  -2  -6  -3    4.33    0.18
   2  -6   3    4.19    0.22
   2   6   4    1.11    0.14
   2   6   4    1.29    0.12
  -2   6  -4    0.78    0.14
  -2   6  -4    0.91    0.12
  -2  -6  -4    1.04    0.10
   2  -6   4    1.16    0.14
   2   6   5    7.07    0.26
  -2   6  -5    7.19    0.44
   2   6   5    6.97    0.31
  -2   6  -5    6.61    0.31
   2  -6   5    6.46    0.32
  -2  -6  -5    6.98    0.26
  -2   6  -6    0.06    0.11
   2   6   6   -0.04    0.11
   2   6   6    0.03    0.08
  -2   6  -6    0.04    0.11
  -2  -6  -6    0.00    0.06
   2  -6   6    0.13    0.13
  -2   6  -7    0.21    0.13
  -2   6  -7    0.10    0.11
   2   6   7    0.19    0.13
   2   6   7    0.32    0.11
   2  -6   7    0.11    0.13
  -2   6  -8    0.01    0.11
   2   6   8    0.12    0.10
  -2   6  -8   -0.05    0.12
   2   6   8    0.06    0.12
   2  -6   8    0.03    0.13
   2  -6   8    0.11    0.13
   2   6   9    2.33    0.21
   2   6   9    2.11    0.26
  -2   6  -9    2.36    0.25
   2  -6   9    2.26    0.25
   2   6  10    0.22    0.13
   2   6  10    0.09    0.15
  -2   6 -10   -0.05    0.14
   2  -6  10    0.15    0.16
   2   6  11    0.26    0.17
   2   6  11    0.12    0.14
   2  -6  11    0.22    0.16
   2   6  12    0.02    0.14
   2   6  12    0.24    0.17
   2  -6  12    0.16    0.16
  -2   7  12    0.11    0.16
  -2   7  12   -0.09    0.26
  -2  -7  12   -0.03    0.17
  -2  -7  12    0.45    0.27
  -2   7  11    0.03    0.13
  -2   7  11   -0.16    0.22
  -2  -7  11    0.18    0.20
  -2  -7  11    0.02    0.17
  -2   7  10   -0.13    0.21
  -2   7  10    0.37    0.15
  -2  -7  10    0.44    0.19
  -2  -7  10    0.33    0.17
  -2  -7  10    0.14    0.15
   2   7  -9    0.51    0.17
   2   7  -9    0.21    0.19
  -2   7   9    0.48    0.21
  -2   7   9    0.24    0.14
  -2  -7   9    0.60    0.14
  -2  -7   9    0.22    0.19
  -2  -7   9    0.36    0.16
  -2   7   8    0.13    0.13
  -2   7   8    0.49    0.21
   2   7  -8    0.12    0.18
   2   7  -8    0.37    0.15
  -2  -7   8    0.49    0.19
  -2  -7   8    0.41    0.12
  -2  -7   8    0.27    0.14
   2   7  -7    0.10    0.13
   2   7  -7    0.08    0.19
  -2   7   7   -0.01    0.11
  -2   7   7   -0.04    0.11
  -2   7   7    0.05    0.18
  -2  -7   7    0.04    0.14
  -2  -7   7   -0.06    0.12
  -2  -7   7    0.22    0.10
  -2   7   6    3.62    0.31
  -2   7   6    3.65    0.25
   2   7  -6    3.56    0.26
  -2   7   6    3.03    0.25
   2   7  -6    3.29    0.17
  -2  -7   6    3.34    0.26
  -2  -7   6    3.34    0.25
   2   7  -5    0.27    0.06
   2   7  -5    0.35    0.19
  -2   7   5    0.43    0.15
  -2   7   5    0.17    0.10
   2   7  -5    0.28    0.11
  -2   7   5    0.32    0.11
  -2   7   5    0.19    0.07
  -2  -7   5    0.30    0.12
  -2  -7   5    0.23    0.11
   2   7  -4    0.13    0.15
  -2   7   4    0.23    0.09
  -2   7   4   -0.01    0.07
   2   7  -4    0.09    0.05
  -2   7   4    0.10    0.06
   2   7  -4    0.01    0.09
  -2   7   4    0.17    0.12
  -2  -7   4    0.07    0.08
  -2   7   3    3.53    0.14
   2   7  -3    3.39    0.21
  -2   7   3    3.33    0.22
  -2   7   3    3.36    0.19
  -2   7   3    3.59    0.20
  -2   7   3    3.62    0.25
   2   7  -3    4.00    0.43
   2   7  -3    3.42    0.16
  -2  -7   3    3.43    0.20
  -2   7   2    0.39    0.06
  -2   7   2    0.26    0.08
   2   7  -2    0.33    0.06
  -2   7   2    0.31    0.08
   2   7  -2    0.30    0.14
   2   7  -2    0.34    0.09
  -2   7   2    0.28    0.08
   2  -7  -2    0.29    0.05
  -2  -7   2    0.45    0.09
   2   7  -1    0.10    0.07
  -2   7   1    0.14    0.07
   2   7  -1    0.18    0.06
  -2   7   1    0.20    0.06
  -2   7   1    0.11    0.07
   2   7  -1    0.13    0.12
  -2  -7   1    0.12    0.06
   2  -7  -1    0.23    0.05
   2   7   0    3.68    0.18
  -2   7   0    4.07    0.29
   2   7   0    3.83    0.18
  -2   7   0    3.98    0.18
   2   7   0    4.36    0.35
   2   7   0    3.59    0.14
  -2   7   0    4.11    0.19
  -2  -7   0    3.92    0.18
   2  -7   0    4.17    0.18
   2   7   1    4.03    0.20
  -2   7  -1    4.11    0.30
  -2   7  -1    3.91    0.20
  -2   7  -1    4.11    0.19
   2   7   1    4.00    0.31
   2   7   1    3.76    0.16
   2   7   1    3.94    0.18
  -2  -7  -1    4.20    0.18
   2  -7   1    3.98    0.20
   2   7   2    0.41    0.10
  -2   7  -2    0.37    0.11
   2   7   2    0.71    0.09
  -2   7  -2    0.59    0.08
  -2   7  -2    0.54    0.10
   2   7   2    0.51    0.09
   2   7   2    0.57    0.08
  -2  -7  -2    0.42    0.07
   2   7   3    0.05    0.07
  -2   7  -3    0.04    0.05
   2   7   3    0.06    0.05
   2   7   3   -0.02    0.07
  -2   7  -3   -0.01    0.08
  -2   7  -3    0.07    0.08
  -2  -7  -3    0.01    0.04
  -2   7  -4   17.28    0.70
  -2   7  -4   16.35    0.55
   2   7   4   18.02    0.54
   2   7   4   17.82    0.51
  -2   7  -4   17.31    0.52
   2  -7   4   17.21    0.56
  -2  -7  -4   16.92    0.50
  -2   7  -5    0.04    0.10
  -2   7  -5    0.03    0.11
   2   7   5   -0.08    0.06
   2   7   5    0.07    0.10
   2  -7   5    0.00    0.11
  -2  -7  -5    0.01    0.05
  -2   7  -6    0.14    0.12
  -2   7  -6    0.10    0.12
   2   7   6    0.18    0.08
   2   7   6    0.21    0.12
   2  -7   6    0.13    0.13
  -2   7  -7    0.22    0.13
  -2   7  -7    0.12    0.13
   2   7   7    0.39    0.14
   2   7   7    0.24    0.10
   2  -7   7    0.08    0.13
   2   7   8    1.35    0.16
   2   7   8    1.21    0.20
  -2   7  -8    1.17    0.19
  -2   7  -8    0.93    0.18
   2  -7   8    1.32    0.21
   2   7   9    0.23    0.11
   2   7   9    0.08    0.14
  -2   7  -9    0.08    0.14
  -2   7 -10   -0.20    0.14
   2   7  10   -0.05    0.14
   2   7  10    0.00    0.12
   2  -7  10   -0.25    0.13
   2   7  11    0.14    0.15
   2   7  11   -0.01    0.13
   2  -7  11   -0.16    0.14
   2   7  12    0.20    0.17
   2   7  12    0.18    0.15
   2  -7  12    0.25    0.18
   2  -7  12   -0.12    0.19
  -2   8  12   -0.05    0.30
  -2   8  12    0.27    0.17
  -2  -8  12    0.18    0.20
  -2   8  11    0.11    0.15
  -2   8  11   -0.34    0.23
  -2  -8  11    0.24    0.17
  -2  -8  11    0.07    0.20
  -2   8  10    0.15    0.23
   2   8 -10   -0.06    0.18
  -2   8  10    0.40    0.18
  -2  -8  10    0.28    0.16
  -2  -8  10    0.40    0.19
   2   8  -9    0.01    0.18
  -2   8   9    0.06    0.13
  -2   8   9   -0.04    0.19
   2   8  -9    0.03    0.14
  -2  -8   9   -0.08    0.16
  -2  -8   9   -0.16    0.14
   2   8  -8    6.64    0.61
   2   8  -8    6.47    0.37
  -2   8   8    6.34    0.36
  -2   8   8    6.20    0.42
  -2  -8   8    6.04    0.36
  -2  -8   8    6.45    0.30
  -2  -8   8    6.60    0.37
  -2   8   7    0.59    0.15
   2   8  -7    0.32    0.21
   2   8  -7    0.33    0.15
  -2   8   7    0.10    0.13
  -2   8   7    0.22    0.20
   2   8  -7    0.32    0.08
  -2  -8   7    0.59    0.12
  -2  -8   7    0.48    0.16
  -2  -8   7    0.38    0.14
  -2   8   6    0.60    0.15
   2   8  -6    0.50    0.15
  -2   8   6    0.45    0.13
  -2   8   6    0.45    0.19
   2   8  -6    0.56    0.09
   2   8  -6    0.53    0.22
  -2  -8   6    0.48    0.14
  -2  -8   6    0.77    0.16
  -2   8   5    0.08    0.10
  -2   8   5    0.06    0.10
  -2   8   5    0.06    0.07
   2   8  -5    0.07    0.19
  -2   8   5    0.04    0.16
   2   8  -5    0.12    0.12
   2   8  -5    0.09    0.06
  -2  -8   5    0.06    0.11
  -2  -8   5   -0.11    0.10
  -2   8   4    0.99    0.13
   2   8  -4    1.37    0.18
  -2   8   4    1.45    0.16
   2   8  -4    1.38    0.12
  -2   8   4    1.12    0.14
   2   8  -4    1.04    0.23
  -2  -8   4    1.31    0.16
  -2   8   3   -0.05    0.07
   2   8  -3    0.00    0.10
   2   8  -3    0.01    0.05
  -2   8   3    0.00    0.07
  -2   8   3   -0.01    0.07
  -2   8   3   -0.04    0.04
   2   8  -3    0.27    0.16
  -2  -8   3   -0.09    0.07
   2   8  -2    1.12    0.20
   2   8  -2    1.69    0.16
  -2   8   2    1.78    0.12
  -2   8   2    1.59    0.14
  -2   8   2    1.49    0.13
  -2   8   2    1.58    0.22
   2   8  -2    1.45    0.13
   2  -8  -2    1.44    0.10
  -2  -8   2    1.39    0.14
   2   8  -1    3.85    0.21
   2   8  -1    3.86    0.19
   2   8  -1    4.08    0.40
  -2   8   1    3.56    0.18
  -2   8   1    4.09    0.21
  -2   8   1    3.91    0.29
   2  -8  -1    3.62    0.17
  -2  -8   1    3.82    0.19
  -2   8   0    0.04    0.07
  -2   8   0    0.03    0.08
   2   8   0   -0.10    0.06
   2   8   0    0.08    0.12
   2   8   0    0.09    0.04
  -2   8   0    0.05    0.06
   2   8   0    0.12    0.07
  -2  -8   0    0.01    0.05
   2  -8   0    0.04    0.06
  -2   8  -1    0.59    0.09
   2   8   1    0.62    0.10
  -2   8  -1    0.41    0.11
   2   8   1    0.54    0.13
  -2   8  -1    0.68    0.12
   2   8   1    0.65    0.08
   2   8   1    0.60    0.09
   2  -8   1    0.64    0.10
  -2  -8  -1    0.54    0.08
   2   8   2    4.31    0.22
  -2   8  -2    4.13    0.34
   2   8   2    4.34    0.19
  -2   8  -2    4.04    0.20
  -2   8  -2    3.80    0.22
   2   8   2    4.07    0.19
   2   8   2    4.10    0.31
  -2  -8  -2    4.23    0.19
   2  -8   2    4.18    0.22
   2   8   3   -0.01    0.08
  -2   8  -3   -0.10    0.05
   2   8   3    0.07    0.08
  -2   8  -3    0.04    0.08
  -2   8  -3   -0.09    0.08
   2   8   3    0.04    0.06
   2   8   3   -0.03    0.07
  -2  -8  -3    0.00    0.05
   2  -8   3   -0.05    0.08
   2   8   4    0.08    0.10
   2   8   4    0.47    0.09
  -2   8  -4    0.38    0.14
  -2   8  -4    0.26    0.08
  -2   8  -4    0.38    0.13
   2   8   4    0.31    0.10
  -2  -8  -4    0.17    0.07
   2   8   5    0.12    0.11
  -2   8  -5    0.12    0.12
  -2   8  -5    0.13    0.08
   2   8   5    0.15    0.08
  -2   8  -5    0.24    0.13
  -2  -8  -5    0.11    0.06
  -2   8  -6    7.83    0.38
  -2   8  -6    8.61    0.54
   2   8   6    8.32    0.38
  -2   8  -6    8.65    0.34
   2   8   6    8.46    0.32
   2   8   7    0.27    0.14
  -2   8  -7    0.16    0.14
   2   8   7    0.33    0.10
  -2   8  -7    0.21    0.15
   2   8   8    0.65    0.13
  -2   8  -8    0.25    0.15
  -2   8  -8    0.50    0.17
   2   8   8    0.37    0.16
   2   8   9   -0.01    0.09
   2   8   9   -0.13    0.12
  -2   8  -9    0.07    0.15
   2   8  10    0.51    0.14
   2   8  10    0.49    0.18
  -2   8 -10    0.30    0.16
   2  -8  10    0.05    0.17
   2   8  11    0.15    0.13
   2   8  11   -0.03    0.16
   2  -8  11    0.24    0.19
   2  -8  11    0.07    0.17
  -2   9  12    0.24    0.17
  -2  -9  12   -0.14    0.17
  -2   9  11    1.44    0.26
  -2  -9  11    1.26    0.24
  -2   9  10   -0.23    0.22
   2   9 -10   -0.02    0.18
  -2   9  10    0.16    0.16
  -2  -9  10    0.08    0.16
  -2  -9  10    0.55    0.21
   2   9  -9    0.13    0.16
   2   9  -9   -0.14    0.18
  -2   9   9   -0.15    0.22
  -2   9   9    0.04    0.13
  -2  -9   9    0.18    0.17
  -2  -9   9    0.19    0.15
   2   9  -8    0.06    0.14
  -2   9   8   -0.04    0.12
  -2   9   8   -0.07    0.20
   2   9  -8   -0.16    0.17
  -2  -9   8    0.04    0.15
  -2  -9   8   -0.02    0.13
  -2   9   7    7.62    0.44
   2   9  -7    8.30    0.41
  -2   9   7    7.54    0.39
  -2   9   7    7.75    0.40
   2   9  -7    7.32    0.32
   2   9  -7    7.67    0.65
  -2  -9   7    7.54    0.39
  -2  -9   7    6.81    0.37
   2   9  -6    0.15    0.19
   2   9  -6   -0.07    0.13
   2   9  -6   -0.01    0.06
  -2   9   6    0.00    0.12
  -2   9   6    0.08    0.11
  -2  -9   6    0.09    0.12
  -2  -9   6   -0.16    0.11
   2   9  -5    0.46    0.09
  -2   9   5    0.35    0.12
   2   9  -5    0.66    0.16
   2   9  -5    0.31    0.19
  -2   9   5    0.43    0.10
  -2   9   5    0.61    0.14
  -2  -9   5    0.59    0.15
  -2   9   4    0.53    0.12
   2   9  -4    0.44    0.09
  -2   9   4    0.55    0.12
  -2   9   4    0.40    0.10
  -2   9   4    0.52    0.07
   2   9  -4    0.71    0.15
   2   9  -4    0.52    0.21
  -2  -9   4    0.63    0.13
  -2   9   3    0.14    0.09
   2   9  -3    0.24    0.07
   2   9  -3    0.15    0.16
  -2   9   3    0.11    0.08
  -2   9   3    0.25    0.09
   2   9  -3    0.21    0.11
  -2   9   3    0.27    0.06
   2  -9  -3    0.18    0.06
  -2  -9   3    0.27    0.10
  -2   9   2    0.27    0.09
  -2   9   2    0.06    0.07
  -2   9   2    0.17    0.07
  -2   9   2    0.09    0.08
   2   9  -2    0.21    0.07
   2   9  -2    0.17    0.10
   2   9  -2    0.02    0.14
  -2  -9   2    0.20    0.08
   2  -9  -2    0.25    0.06
  -2   9   1    0.09    0.08
  -2   9   1   -0.03    0.07
   2   9  -1    0.04    0.13
   2   9  -1    0.10    0.07
   2   9  -1    0.05    0.08
  -2   9   1    0.00    0.07
  -2  -9   1    0.08    0.07
   2  -9  -1    0.05    0.06
  -2   9   0    0.25    0.09
  -2   9   0    0.05    0.07
   2   9   0    0.18    0.07
   2   9   0    0.07    0.07
  -2   9   0    0.05    0.09
   2   9   0    0.14    0.12
  -2  -9   0    0.07    0.06
   2  -9   0    0.04    0.07
  -2   9  -1    0.64    0.10
   2   9   1    0.53    0.10
  -2   9  -1    0.71    0.12
  -2   9  -1    0.40    0.12
   2   9   1    0.68    0.09
   2   9   1    0.58    0.11
   2   9   1    0.41    0.13
   2  -9   1    0.80    0.11
  -2  -9  -1    0.66    0.09
   2   9   2    0.25    0.09
  -2   9  -2    0.30    0.12
  -2   9  -2    0.29    0.11
   2   9   2    0.24    0.11
  -2   9  -2    0.27    0.08
   2   9   2    0.34    0.08
   2   9   2    0.29    0.08
   2  -9   2    0.42    0.10
  -2  -9  -2    0.33    0.07
   2   9   3    4.53    0.33
  -2   9  -3    4.39    0.39
   2   9   3    4.09    0.20
  -2   9  -3    3.80    0.25
  -2   9  -3    4.31    0.22
   2   9   3    4.02    0.21
   2   9   3    4.59    0.26
  -2  -9  -3    4.31    0.20
   2  -9   3    3.85    0.25
  -2   9  -4    0.09    0.12
  -2   9  -4   -0.04    0.11
   2   9   4    0.15    0.10
   2   9   4    0.10    0.10
   2   9   4   -0.08    0.06
  -2   9  -4    0.03    0.07
  -2  -9  -4   -0.01    0.06
   2  -9   4   -0.05    0.10
   2   9   5    7.66    0.29
  -2   9  -5    7.40    0.52
   2   9   5    7.22    0.33
  -2   9  -5    6.73    0.30
  -2   9  -5    7.01    0.35
   2  -9   5    6.80    0.36
  -2   9  -6    0.25    0.15
  -2   9  -6    0.25    0.14
  -2   9  -6    0.23    0.09
   2   9   6    0.20    0.09
   2   9   6    0.28    0.13
   2  -9   6    0.36    0.15
  -2   9  -7    0.67    0.16
  -2   9  -7    0.45    0.10
  -2   9  -7    0.32    0.15
   2   9   7    0.41    0.11
   2   9   7    0.57    0.16
   2  -9   7    0.53    0.17
   2   9   8    0.18    0.10
  -2   9  -8    0.04    0.08
  -2   9  -8   -0.16    0.12
   2   9   8    0.13    0.14
  -2   9  -8    0.05    0.14
   2  -9   8    0.11    0.16
   2   9   9    1.51    0.17
   2   9   9    1.29    0.23
  -2   9  -9    0.96    0.34
  -2   9  -9    1.95    0.26
   2  -9   9    1.20    0.23
  -2   9 -10    0.13    0.16
   2   9  10   -0.03    0.10
   2   9  10    0.05    0.13
   2  -9  10    0.18    0.18
   2   9  11    0.42    0.19
   2   9  11    0.61    0.17
   2  -9  11    0.06    0.17
   2  -9  11    0.23    0.21
  -2  10  11    0.06    0.16
  -2 -10  11   -0.08    0.16
   2  10 -10   -0.17    0.18
  -2  10  10    0.22    0.17
  -2 -10  10    0.30    0.18
   2  10  -9    0.93    0.22
  -2  10   9    1.14    0.22
   2  10  -9    0.32    0.22
  -2 -10   9    1.01    0.23
  -2 -10   9    1.31    0.21
   2  10  -8    0.09    0.19
   2  10  -8    0.18    0.16
  -2  10   8    0.47    0.16
  -2 -10   8    0.30    0.17
  -2 -10   8    0.15    0.16
  -2  10   7   11.43    0.48
   2  10  -7   11.97    0.77
   2  10  -7   12.13    0.51
  -2  10   7   11.40    0.49
  -2 -10   7   10.80    0.46
  -2 -10   7   10.31    0.48
  -2  10   6    0.09    0.12
  -2  10   6    0.10    0.12
   2  10  -6    0.17    0.08
   2  10  -6    0.21    0.21
   2  10  -6    0.15    0.15
  -2 -10   6    0.40    0.14
  -2 -10   6    0.31    0.15
  -2  10   5    0.28    0.10
  -2  10   5    0.62    0.14
   2  10  -5    0.34    0.21
   2  10  -5    0.40    0.09
   2  10  -5    0.61    0.17
  -2  10   5    0.64    0.14
  -2 -10   5    0.58    0.15
   2  10  -4    1.19    0.18
  -2  10   4    1.45    0.18
  -2  10   4    1.27    0.17
  -2  10   4    0.99    0.16
  -2  10   4    1.46    0.11
   2  10  -4    1.38    0.13
   2  10  -4    1.10    0.25
  -2 -10   4    1.67    0.19
   2  10  -3    2.53    0.18
  -2  10   3    2.87    0.20
  -2  10   3    3.23    0.31
  -2  10   3    2.65    0.15
   2  10  -3    1.92    0.28
  -2  10   3    3.02    0.23
   2  10  -3    2.94    0.24
  -2 -10   3    2.54    0.22
  -2  10   2    0.10    0.07
   2  10  -2    0.16    0.16
  -2  10   2    0.04    0.09
  -2  10   2   -0.04    0.08
   2  10  -2   -0.01    0.07
   2  10  -2    0.26    0.11
  -2 -10   2    0.00    0.07
   2 -10  -2    0.03    0.05
  -2  10   1    1.11    0.13
  -2  10   1    0.71    0.15
   2  10  -1    1.29    0.16
   2  10  -1    0.98    0.12
  -2  10   1    1.02    0.13
   2  10  -1    1.14    0.22
   2 -10  -1    1.44    0.13
  -2 -10   1    0.85    0.11
   2  10   0    0.37    0.10
  -2  10   0    0.22    0.11
   2  10   0    0.31    0.15
  -2  10   0    0.33    0.10
   2  10   0    0.49    0.11
  -2  10   0    0.51    0.11
  -2 -10   0    0.36    0.09
   2 -10   0    0.41    0.10
   2  10   1    0.27    0.10
  -2  10  -1    0.59    0.13
  -2  10  -1    0.48    0.10
   2  10   1    0.35    0.15
  -2  10  -1    0.48    0.14
   2  10   1    0.45    0.08
   2  10   1    0.51    0.11
   2 -10   1    0.43    0.11
  -2 -10  -1    0.46    0.09
  -2  10  -2   -0.08    0.09
  -2  10  -2    0.03    0.08
   2  10   2   -0.05    0.08
   2  10   2   -0.01    0.07
   2  10   2    0.06    0.12
   2  10   2   -0.01    0.07
  -2  10  -2   -0.01    0.10
   2 -10   2   -0.14    0.08
  -2 -10  -2   -0.01    0.06
   2  10   3    0.62    0.13
   2  10   3    0.61    0.14
  -2  10  -3    0.52    0.11
  -2  10  -3    0.70    0.14
  -2  10  -3    0.44    0.15
   2  10   3    0.59    0.10
   2  10   3    0.68    0.12
  -2 -10  -3    0.52    0.09
   2 -10   3    0.60    0.13
  -2  10  -4    0.65    0.12
  -2  10  -4    0.70    0.15
   2  10   4    0.76    0.15
  -2  10  -4    0.66    0.17
   2  10   4    0.81    0.14
   2  10   4    0.50    0.13
   2  10   4    0.76    0.11
   2 -10   4    0.61    0.15
  -2 -10  -4    0.45    0.09
   2  10   5   13.66    0.45
  -2  10  -5   14.55    0.72
  -2  10  -5   12.76    0.46
  -2  10  -5   13.76    0.52
   2  10   5   13.10    0.49
  -2  10  -6    1.84    0.23
   2  10   6    2.01    0.17
   2  10   6    1.98    0.22
  -2  10  -6    1.42    0.23
  -2  10  -6    1.81    0.18
   2 -10   6    2.16    0.26
  -2  10  -7    4.51    0.48
   2  10   7    4.46    0.24
  -2  10  -7    4.19    0.32
   2  10   7    4.02    0.29
  -2  10  -7    4.50    0.26
   2 -10   7    4.29    0.33
   2  10   8    0.08    0.09
  -2  10  -8    0.09    0.08
  -2  10  -8   -0.10    0.14
  -2  10  -8    0.11    0.15
   2  10   8    0.14    0.13
   2 -10   8    0.08    0.15
  -2  10  -9   -0.05    0.15
   2  10   9    0.05    0.10
  -2  10  -9    0.21    0.10
  -2  10  -9    0.31    0.17
   2  10   9   -0.18    0.13
   2 -10   9    0.00    0.16
   2  10  10    0.39    0.17
   2  10  10    0.11    0.11
  -2  10 -10   -0.01    0.16
   2 -10  10    0.01    0.18
   2  10  11    0.46    0.18
   2 -10  11    0.02    0.21
  -2  11  11   -0.01    0.16
  -2 -11  11    0.03    0.17
   2  11 -10    0.10    0.24
   2  11 -10    0.06    0.21
  -2  11  10    0.21    0.17
  -2 -11  10    0.30    0.18
   2  11  -9    0.25    0.21
   2  11  -9    0.44    0.19
  -2  11   9    0.56    0.19
  -2 -11   9    0.24    0.15
   2  11  -8    0.05    0.19
   2  11  -8    0.07    0.17
  -2  11   8   -0.05    0.14
  -2  11   8    0.16    0.14
  -2 -11   8   -0.09    0.13
  -2 -11   8   -0.05    0.15
   2  11  -7   -0.12    0.14
  -2  11   7    0.21    0.14
  -2  11   7    0.01    0.13
   2  11  -7    0.21    0.20
  -2 -11   7    0.38    0.15
  -2 -11   7    0.10    0.14
  -2  11   6   -0.01    0.08
   2  11  -6    0.07    0.18
   2  11  -6    0.03    0.08
   2  11  -6   -0.05    0.14
  -2  11   6    0.26    0.13
  -2  11   6    0.07    0.12
  -2 -11   6   -0.01    0.12
  -2 -11   6    0.24    0.14
   2  11  -5    0.18    0.15
   2  11  -5    0.02    0.07
  -2  11   5    0.11    0.12
  -2  11   5   -0.01    0.08
   2  11  -5    0.13    0.19
  -2  11   5   -0.23    0.09
  -2 -11   5    0.12    0.12
   2  11  -4    0.83    0.12
  -2  11   4    0.94    0.16
  -2  11   4    0.90    0.10
  -2  11   4    0.82    0.14
  -2  11   4    0.88    0.16
   2  11  -4    0.59    0.22
   2  11  -4    0.68    0.16
  -2 -11   4    0.85    0.16
   2  11  -3    0.59    0.11
  -2  11   3    0.65    0.10
  -2  11   3    0.45    0.13
   2  11  -3    0.52    0.21
   2  11  -3    0.78    0.16
  -2  11   3    0.66    0.13
  -2  11   3    0.53    0.12
  -2 -11   3    0.64    0.14
  -2  11   2    0.10    0.08
   2  11  -2    0.18    0.09
  -2  11   2    0.05    0.09
   2  11  -2    0.19    0.17
  -2  11   2    0.14    0.10
   2  11  -2    0.16    0.11
  -2 -11   2    0.00    0.08
   2 -11  -2    0.11    0.07
   2  11  -1    0.07    0.09
   2  11  -1    0.09    0.15
  -2  11   1    0.05    0.09
  -2  11   1    0.03    0.10
   2  11  -1   -0.08    0.09
  -2  11   1   -0.02    0.08
  -2 -11   1    0.01    0.08
   2 -11  -1    0.00    0.07
   2  11   0    0.29    0.10
   2  11   0    0.27    0.11
  -2  11   0    0.19    0.09
   2  11   0    0.20    0.15
  -2  11   0    0.27    0.11
  -2  11   0    0.22    0.12
  -2 -11   0    0.32    0.10
   2 -11   0    0.25    0.09
  -2  11  -1    0.26    0.13
  -2  11  -1    0.20    0.10
   2  11   1   -0.04    0.10
   2  11   1    0.13    0.07
   2  11   1    0.15    0.09
   2  11   1    0.03    0.13
  -2  11  -1    0.10    0.11
  -2 -11  -1    0.10    0.08
   2 -11   1    0.02    0.09
  -2  11  -2    1.06    0.19
  -2  11  -2    1.92    0.19
   2  11   2    1.35    0.20
   2  11   2    1.45    0.16
   2  11   2    1.55    0.16
   2  11   2    1.78    0.15
  -2  11  -2    1.58    0.17
   2 -11   2    1.71    0.18
  -2 -11  -2    1.81    0.15
   2  11   3    0.06    0.07
  -2  11  -3   -0.03    0.11
  -2  11  -3    0.08    0.08
  -2  11  -3   -0.01    0.12
   2  11   3    0.02    0.09
   2  11   3    0.04    0.11
   2  11   3   -0.08    0.10
  -2 -11  -3    0.02    0.06
   2 -11   3   -0.09    0.10
  -2  11  -4    0.32    0.15
   2  11   4    0.58    0.11
   2  11   4    0.44    0.13
  -2  11  -4    0.51    0.14
   2  11   4    0.56    0.14
  -2  11  -4    0.49    0.11
   2  11   4    0.48    0.14
   2 -11   4    0.40    0.14
  -2  11  -5   -0.05    0.11
  -2  11  -5    0.07    0.13
   2  11   5    0.10    0.12
  -2  11  -5    0.05    0.09
   2  11   5    0.20    0.09
   2  11   5    0.29    0.13
   2 -11   5    0.07    0.13
  -2  11  -6    0.22    0.15
  -2  11  -6    0.32    0.11
   2  11   6    0.27    0.09
   2  11   6    0.29    0.13
  -2  11  -6    0.30    0.15
   2 -11   6    0.19    0.14
   2  11   7    0.15    0.10
  -2  11  -7    0.32    0.11
  -2  11  -7    0.34    0.16
  -2  11  -7    0.25    0.16
   2  11   7    0.33    0.14
   2 -11   7    0.11    0.15
  -2  11  -8    1.43    0.17
   2  11   8    1.67    0.23
  -2  11  -8    1.14    0.24
  -2  11  -8    1.86    0.25
   2  11   8    1.78    0.17
   2 -11   8    1.71    0.27
  -2  11  -9    0.04    0.15
   2  11   9    0.15    0.14
  -2  11  -9    0.15    0.16
  -2  11  -9    0.03    0.12
   2  11   9    0.10    0.10
   2 -11   9    0.05    0.17
  -2  11 -10    1.55    0.27
   2  11  10    1.51    0.18
   2  11  10    1.61    0.27
   2 -11  10    1.14    0.26
   2  12 -10   -0.18    0.21
   2  12 -10    0.37    0.21
  -2  12  10    0.40    0.19
  -2 -12  10   -0.04    0.16
  -2  12   9    0.09    0.16
   2  12  -9   -0.19    0.18
   2  12  -9    0.25    0.20
  -2 -12   9    0.16    0.17
  -2  12   8    0.31    0.16
  -2  12   8    0.61    0.19
   2  12  -8    0.02    0.20
   2  12  -8    0.42    0.19
  -2 -12   8   -0.05    0.13
  -2  12   7    1.14    0.19
  -2  12   7    0.83    0.18
   2  12  -7    1.24    0.23
   2  12  -7    0.48    0.24
  -2 -12   7    1.18    0.21
  -2 -12   7    0.83    0.20
  -2  12   6    3.34    0.31
   2  12  -6    3.68    0.33
  -2  12   6    3.11    0.26
   2  12  -6    2.08    0.32
  -2  12   6    2.75    0.25
  -2 -12   6    3.31    0.26
  -2 -12   6    3.04    0.28
   2  12  -5    0.00    0.17
   2  12  -5    0.16    0.15
  -2  12   5    0.02    0.06
  -2  12   5    0.02    0.12
  -2  12   5    0.01    0.11
  -2  12   5    0.03    0.10
   2  12  -5    0.13    0.09
  -2 -12   5    0.20    0.14
   2  12  -4    4.36    0.56
  -2  12   4    4.58    0.38
  -2  12   4    4.23    0.20
  -2  12   4    3.76    0.29
  -2  12   4    4.14    0.26
   2  12  -4    4.00    0.30
   2  12  -4    4.42    0.25
  -2 -12   4    4.31    0.30
  -2  12   3    4.35    0.25
   2  12  -3    4.38    0.55
   2  12  -3    4.01    0.30
  -2  12   3    4.97    0.40
  -2  12   3    4.10    0.21
  -2  12   3    4.21    0.29
   2  12  -3    4.91    0.26
  -2 -12   3    4.18    0.28
  -2  12   2    5.81    0.27
  -2  12   2    6.17    0.45
   2  12  -2    6.41    0.57
  -2  12   2    5.52    0.32
   2  12  -2    5.83    0.29
   2  12  -2    5.37    0.32
  -2 -12   2    5.71    0.30
   2  12  -1    4.59    0.29
  -2  12   1    5.06    0.30
   2  12  -1    5.10    0.28
  -2  12   1    5.57    0.27
   2  12  -1    5.49    0.53
  -2  12   1    5.43    0.43
  -2 -12   1    5.09    0.27
   2 -12  -1    5.09    0.24
   2  12   0    6.09    0.52
   2  12   0    6.01    0.30
  -2  12   0    5.42    0.29
  -2  12   0    5.86    0.31
  -2  12   0    5.90    0.46
   2  12   0    6.01    0.30
   2 -12   0    5.87    0.28
  -2 -12   0    5.74    0.28
  -2  12  -1    1.23    0.17
   2  12   1    1.52    0.13
  -2  12  -1    1.31    0.16
   2  12   1    1.23    0.16
   2  12   1    1.04    0.21
  -2  12  -1    1.12    0.20
   2  12   1    1.61    0.17
   2 -12   1    1.46    0.17
  -2 -12  -1    1.50    0.15
   2  12   2    6.79    0.28
   2  12   2    6.03    0.29
  -2  12  -2    6.64    0.33
  -2  12  -2    7.39    0.53
   2  12   2    7.17    0.35
   2  12   2    7.01    0.49
  -2  12  -2    6.87    0.33
  -2 -12  -2    6.45    0.29
   2 -12   2    6.53    0.33
   2  12   3    0.91    0.14
   2  12   3    0.60    0.14
  -2  12  -3    0.67    0.16
   2  12   3    0.56    0.11
  -2  12  -3    0.34    0.16
  -2  12  -3    0.47    0.12
   2  12   3    0.42    0.15
   2 -12   3    0.80    0.16
  -2 -12  -3    0.55    0.10
  -2  12  -4    5.21    0.32
   2  12   4    5.37    0.26
   2  12   4    6.03    0.35
   2  12   4    6.13    0.42
  -2  12  -4    5.73    0.51
  -2  12  -4    5.79    0.29
   2  12   4    5.75    0.29
   2 -12   4    5.50    0.33
  -2  12  -5   -0.16    0.11
  -2  12  -5    0.12    0.09
   2  12   5   -0.04    0.10
   2  12   5    0.05    0.12
   2  12   5    0.16    0.08
  -2  12  -5    0.03    0.14
   2 -12   5   -0.03    0.13
  -2  12  -6    0.20    0.10
   2  12   6    0.44    0.14
   2  12   6    0.65    0.12
  -2  12  -6    0.72    0.18
  -2  12  -6    0.31    0.18
   2 -12   6    0.43    0.17
   2  12   7    0.04    0.12
  -2  12  -7    0.11    0.09
  -2  12  -7   -0.15    0.14
   2  12   7    0.04    0.09
  -2  12  -7   -0.04    0.14
   2 -12   7   -0.30    0.13
   2  12   8    1.11    0.16
   2  12   8    0.88    0.19
  -2  12  -8    0.40    0.19
  -2  12  -8    0.72    0.14
  -2  12  -8    0.49    0.19
   2 -12   8    0.83    0.23
   2  12   9    0.24    0.11
  -2  12  -9    0.10    0.19
  -2  12  -9   -0.06    0.17
   2  12   9    0.11    0.15
   2 -12   9   -0.23    0.15
  -2  12 -10    0.02    0.19
   2  12  10    0.33    0.17
   2 -12  10   -0.01    0.18
  -2  13  10    0.16    0.17
   2  13 -10   -0.37    0.19
   2  13 -10   -0.22    0.20
  -2 -13  10    0.08    0.17
   2  13  -9   -0.22    0.20
  -2  13   9    0.15    0.15
   2  13  -9    0.27    0.19
  -2 -13   9   -0.06    0.14
  -2  13   8   -0.03    0.14
   2  13  -8    0.06    0.18
  -2  13   8    0.11    0.16
   2  13  -8   -0.08    0.19
  -2 -13   8   -0.14    0.14
  -2  13   7    0.70    0.18
  -2  13   7    0.29    0.16
   2  13  -7    0.45    0.19
   2  13  -7    0.20    0.21
  -2 -13   7    0.36    0.17
   2  13  -6   -0.11    0.17
  -2  13   6   -0.04    0.13
   2  13  -6    0.16    0.15
  -2  13   6   -0.01    0.12
  -2  13   6   -0.15    0.08
  -2 -13   6   -0.07    0.13
  -2 -13   6   -0.03    0.12
  -2  13   5    0.43    0.14
  -2  13   5    0.05    0.11
  -2  13   5    0.30    0.08
   2  13  -5    0.26    0.13
  -2  13   5    0.16    0.13
   2  13  -5    0.21    0.20
   2  13  -5    0.32    0.17
  -2 -13   5    0.46    0.16
  -2  13   4    0.33    0.13
   2  13  -4    0.20    0.19
  -2  13   4    0.15    0.08
   2  13  -4    0.22    0.16
   2  13  -4    0.23    0.10
  -2  13   4    0.13    0.11
  -2  13   4    0.14    0.13
  -2 -13   4    0.14    0.13
   2  13  -3    1.90    0.18
   2  13  -3    1.02    0.26
  -2  13   3    1.81    0.16
  -2  13   3    1.25    0.21
  -2  13   3    1.44    0.18
   2  13  -3    1.83    0.23
  -2 -13   3    2.19    0.24
  -2  13   2   -0.04    0.09
   2  13  -2   -0.01    0.16
   2  13  -2   -0.01    0.12
  -2  13   2   -0.05    0.10
  -2  13   2   -0.11    0.10
   2  13  -2   -0.01    0.10
  -2 -13   2    0.09    0.10
   2  13  -1    0.05    0.16
  -2  13   1   -0.04    0.10
   2  13  -1    0.13    0.10
   2  13  -1    0.12    0.11
  -2  13   1    0.20    0.11
  -2  13   1    0.19    0.13
  -2 -13   1    0.11    0.11
   2 -13  -1    0.11    0.09
   2  13   0    0.15    0.16
  -2  13   0    0.19    0.12
  -2  13   0    0.07    0.10
   2  13   0    0.21    0.11
  -2  13   0    0.11    0.13
   2  13   0    0.13    0.11
  -2 -13   0   -0.05    0.08
   2 -13   0    0.01    0.09
   2  13   1    0.49    0.13
  -2  13  -1    0.27    0.12
   2  13   1    0.50    0.17
  -2  13  -1    0.30    0.15
   2  13   1    0.47    0.12
  -2  13  -1    0.56    0.14
   2 -13   1    0.69    0.14
  -2 -13  -1    0.59    0.12
   2  13   2    0.51    0.14
  -2  13  -2    0.27    0.15
   2  13   2    0.24    0.15
  -2  13  -2    0.60    0.15
  -2  13  -2    0.32    0.11
   2  13   2    0.41    0.11
   2  13   2    0.52    0.10
   2 -13   2    0.18    0.11
  -2 -13  -2    0.45    0.11
   2  13   3    0.13    0.09
   2  13   3    0.12    0.13
   2  13   3    0.05    0.12
  -2  13  -3    0.01    0.13
  -2  13  -3    0.00    0.11
  -2  13  -3    0.07    0.09
   2  13   3    0.23    0.10
   2 -13   3   -0.03    0.11
  -2  13  -4    0.05    0.12
   2  13   4    0.16    0.12
   2  13   4    0.05    0.10
  -2  13  -4   -0.08    0.12
  -2  13  -4   -0.07    0.08
   2  13   4    0.16    0.09
   2  13   4   -0.06    0.10
   2 -13   4    0.16    0.12
  -2  13  -5    0.91    0.23
  -2  13  -5    1.19    0.20
   2  13   5    1.10    0.16
   2  13   5    0.73    0.16
  -2  13  -5    0.95    0.15
   2  13   5    0.86    0.13
   2 -13   5    0.87    0.18
  -2  13  -6   -0.06    0.15
   2  13   6   -0.02    0.11
   2  13   6   -0.01    0.08
  -2  13  -6    0.12    0.14
  -2  13  -6   -0.09    0.08
   2 -13   6   -0.13    0.13
   2  13   7    0.10    0.09
  -2  13  -7   -0.04    0.16
  -2  13  -7    0.08    0.09
   2  13   7    0.25    0.14
  -2  13  -7    0.09    0.16
   2 -13   7    0.11    0.17
  -2  13  -8   -0.04    0.17
  -2  13  -8   -0.11    0.15
   2  13   8   -0.17    0.11
  -2  13  -8   -0.14    0.17
   2  13   8    0.14    0.10
   2 -13   8    0.12    0.17
  -2  13  -9    0.49    0.21
  -2  13  -9    0.16    0.19
   2  13   9    0.46    0.18
   2  13   9    0.54    0.13
   2 -13   9    0.45    0.20
  -2  13 -10    0.15    0.20
   2  13  10   -0.06    0.13
   2 -13  10    0.05    0.20
   2  14  -9    0.04    0.19
   2  14  -9   -0.21    0.21
  -2  14   9    0.44    0.19
  -2 -14   9   -0.12    0.18
  -2  14   8   -0.20    0.16
  -2  14   8    0.31    0.17
   2  14  -8   -0.08    0.20
   2  14  -8    0.00    0.17
  -2 -14   8    0.23    0.18
  -2  14   7   -0.01    0.13
   2  14  -7   -0.14    0.18
   2  14  -7   -0.28    0.14
  -2  14   7    0.22    0.16
  -2 -14   7    0.09    0.15
   2  14  -6    0.65    0.22
  -2  14   6    0.50    0.17
   2  14  -6    0.17    0.21
  -2  14   6    0.73    0.17
  -2 -14   6    0.29    0.17
   2  14  -5    0.11    0.16
  -2  14   5   -0.04    0.13
  -2  14   5   -0.11    0.07
   2  14  -5   -0.27    0.16
  -2  14   5    0.05    0.12
  -2  14   5   -0.03    0.11
  -2 -14   5    0.04    0.13
   2  14  -4    0.28    0.17
  -2  14   4    0.23    0.10
  -2  14   4    0.11    0.12
  -2  14   4    0.51    0.14
  -2  14   4    0.08    0.13
   2  14  -4    0.28    0.11
   2  14  -4    0.29    0.20
  -2 -14   4    0.30    0.14
   2  14  -3    0.12    0.13
  -2  14   3   -0.06    0.11
  -2  14   3    0.02    0.11
   2  14  -3    0.02    0.18
  -2  14   3    0.02    0.08
   2  14  -3   -0.02    0.09
  -2 -14   3    0.04    0.11
  -2  14   2    0.11    0.11
   2  14  -2    0.00    0.11
   2  14  -2   -0.06    0.10
  -2  14   2    0.06    0.12
  -2  14   2   -0.01    0.09
   2  14  -2   -0.12    0.15
  -2 -14   2    0.10    0.10
   2  14  -1    0.20    0.11
  -2  14   1    0.02    0.12
  -2  14   1   -0.01    0.09
  -2  14   1    0.08    0.11
   2  14  -1    0.06    0.11
   2  14  -1    0.03    0.16
  -2 -14   1   -0.08    0.09
  -2  14   0    1.04    0.17
   2  14   0    0.76    0.15
  -2  14   0    0.63    0.14
  -2  14   0    0.66    0.17
   2  14   0    0.62    0.21
   2  14   0    0.77    0.15
  -2 -14   0    0.74    0.14
   2 -14   0    0.85    0.15
   2  14   1    1.41    0.18
  -2  14  -1    1.48    0.17
  -2  14  -1    1.39    0.25
   2  14   1    1.24    0.17
   2  14   1    1.37    0.25
  -2  14  -1    1.64    0.20
   2 -14   1    1.53    0.19
  -2 -14  -1    1.71    0.18
  -2  14  -2    2.09    0.23
   2  14   2    2.80    0.40
   2  14   2    2.58    0.22
  -2  14  -2    2.21    0.21
   2  14   2    2.34    0.18
  -2  14  -2    1.67    0.26
   2  14   2    1.95    0.21
   2 -14   2    2.68    0.25
  -2  14  -3   -0.05    0.10
   2  14   3   -0.03    0.09
  -2  14  -3   -0.04    0.14
   2  14   3    0.06    0.09
  -2  14  -3    0.01    0.12
   2  14   3   -0.01    0.13
   2  14   3    0.00    0.11
   2 -14   3   -0.10    0.10
   2  14   4    0.90    0.18
  -2  14  -4    1.11    0.16
   2  14   4    1.27    0.16
  -2  14  -4    0.76    0.22
   2  14   4    0.71    0.17
  -2  14  -4    1.41    0.22
   2  14   4    1.64    0.19
   2 -14   4    1.77    0.24
   2  14   5   -0.08    0.12
  -2  14  -5    0.01    0.15
   2  14   5    0.10    0.09
  -2  14  -5    0.06    0.10
   2  14   5   -0.07    0.10
  -2  14  -5    0.37    0.16
   2 -14   5    0.14    0.14
   2  14   6    1.24    0.19
  -2  14  -6    0.90    0.24
  -2  14  -6    0.88    0.15
  -2  14  -6    1.04    0.20
   2  14   6    1.61    0.17
   2 -14   6    1.49    0.23
   2  14   7    0.20    0.13
   2  14   7    0.07    0.10
  -2  14  -7    0.07    0.11
  -2  14  -7    0.02    0.17
  -2  14  -7    0.04    0.17
   2 -14   7    0.15    0.17
  -2  14  -8   -0.08    0.18
   2  14   8   -0.04    0.10
   2  14   8    0.09    0.13
  -2  14  -8    0.11    0.19
   2 -14   8   -0.02    0.17
  -2  14  -9    0.12    0.20
  -2  14  -9   -0.17    0.18
   2  14   9   -0.07    0.14
   2 -14   9   -0.01    0.19
   2  15  -9    0.10    0.21
   2  15  -9   -0.10    0.23
  -2  15   9    0.06    0.16
  -2 -15   9   -0.02    0.18
   2  15  -8    0.09    0.19
  -2  15   8    0.19    0.15
   2  15  -8   -0.24    0.21
  -2  15   8   -0.06    0.16
  -2 -15   8   -0.01    0.17
  -2  15   7   -0.12    0.15
  -2  15   7    0.08    0.14
   2  15  -7   -0.25    0.16
   2  15  -7    0.11    0.20
  -2 -15   7    0.04    0.16
   2  15  -6    0.11    0.21
  -2  15   6    0.21    0.15
  -2  15   6    0.23    0.14
   2  15  -6    0.68    0.20
  -2 -15   6    0.09    0.15
  -2  15   5    0.15    0.13
  -2  15   5    0.00    0.13
   2  15  -5    0.13    0.21
  -2  15   5    0.34    0.14
   2  15  -5    0.20    0.18
  -2  15   5    0.31    0.10
  -2 -15   5    0.18    0.16
  -2  15   4   -0.13    0.12
   2  15  -4   -0.05    0.18
  -2  15   4   -0.12    0.07
   2  15  -4   -0.13    0.13
  -2  15   4   -0.08    0.11
  -2 -15   4   -0.07    0.11
   2  15  -3    0.24    0.15
  -2  15   3    0.05    0.14
   2  15  -3    0.26    0.12
  -2  15   3    0.12    0.09
  -2  15   3    0.17    0.13
   2  15  -3    0.03    0.17
  -2 -15   3    0.04    0.12
  -2  15   2    0.03    0.13
   2  15  -2    0.22    0.13
  -2  15   2    0.05    0.10
   2  15  -2    0.15    0.11
   2  15  -2    0.07    0.18
  -2  15   2    0.03    0.11
  -2 -15   2    0.03    0.11
  -2  15   1   -0.22    0.09
  -2  15   1    0.00    0.10
   2  15  -1    0.05    0.11
   2  15  -1   -0.07    0.11
   2  15  -1   -0.20    0.16
  -2  15   1   -0.07    0.13
  -2 -15   1    0.05    0.11
  -2  15   0    0.22    0.13
  -2  15   0   -0.01    0.12
   2  15   0    0.06    0.11
   2  15   0    0.20    0.12
  -2  15   0    0.07    0.11
   2  15   0    0.24    0.18
  -2 -15   0    0.19    0.11
   2  15   1    0.06    0.11
   2  15   1    0.19    0.12
  -2  15  -1   -0.02    0.13
   2  15   1   -0.07    0.14
  -2  15  -1   -0.04    0.10
  -2  15  -1   -0.04    0.12
   2 -15   1   -0.13    0.10
  -2 -15  -1   -0.09    0.08
   2  15   2    0.24    0.13
  -2  15  -2    0.04    0.14
   2  15   2    0.24    0.11
  -2  15  -2    0.21    0.11
  -2  15  -2    0.21    0.14
   2  15   2    0.20    0.16
   2 -15   2    0.13    0.12
  -2  15  -3   -0.01    0.10
  -2  15  -3   -0.07    0.13
   2  15   3   -0.01    0.09
   2  15   3    0.08    0.09
  -2  15  -3   -0.09    0.11
   2  15   3   -0.05    0.11
   2  15   3   -0.04    0.13
   2 -15   3    0.00    0.12
  -2  15  -4    0.44    0.17
   2  15   4    0.54    0.17
  -2  15  -4    0.43    0.20
   2  15   4    0.61    0.13
   2  15   4    0.37    0.16
   2  15   4    0.76    0.15
  -2  15  -4    0.63    0.14
   2 -15   4    0.80    0.19
  -2  15  -5    0.04    0.16
   2  15   5    0.08    0.12
   2  15   5    0.11    0.10
   2  15   5    0.00    0.13
  -2  15  -5   -0.06    0.14
  -2  15  -5   -0.05    0.10
   2 -15   5    0.00    0.15
  -2  15  -6    0.07    0.18
   2  15   6    0.25    0.13
  -2  15  -6   -0.05    0.10
  -2  15  -6    0.11    0.16
   2  15   6   -0.01    0.09
   2 -15   6    0.01    0.15
   2  15   7   -0.08    0.11
  -2  15  -7    0.12    0.18
   2  15   7   -0.05    0.09
  -2  15  -7   -0.18    0.17
   2 -15   7   -0.09    0.17
  -2  15  -8    0.25    0.22
   2  15   8    0.86    0.19
  -2  15  -8    0.78    0.24
   2  15   8    0.84    0.15
   2 -15   8    0.95    0.25
   2  16  -8   -0.10    0.21
  -2  16   8    0.08    0.19
   2  16  -8   -0.15    0.22
  -2  16   8   -0.10    0.14
  -2 -16   8   -0.07    0.17
  -2  16   7    0.07    0.14
   2  16  -7   -0.26    0.20
   2  16  -7   -0.13    0.18
  -2  16   7    0.10    0.17
  -2 -16   7   -0.13    0.16
  -2  16   6    0.00    0.12
  -2  16   6    0.05    0.15
   2  16  -6   -0.13    0.20
   2  16  -6    0.03    0.17
  -2 -16   6    0.09    0.16
  -2  16   5    0.20    0.15
  -2  16   5    0.06    0.08
   2  16  -5   -0.02    0.21
  -2  16   5   -0.01    0.13
   2  16  -5    0.08    0.16
  -2 -16   5    0.19    0.16
  -2  16   4   -0.02    0.13
  -2  16   4   -0.10    0.08
   2  16  -4   -0.02    0.19
  -2  16   4   -0.06    0.12
   2  16  -4   -0.09    0.15
  -2 -16   4    0.08    0.14
   2  16  -3   -0.04    0.10
  -2  16   3   -0.10    0.11
  -2  16   3    0.07    0.10
   2  16  -3   -0.10    0.18
  -2  16   3    0.04    0.15
   2  16  -3    0.03    0.12
  -2 -16   3    0.13    0.13
   2  16  -2    0.36    0.22
  -2  16   2    0.55    0.19
   2  16  -2    0.48    0.16
  -2  16   2    0.68    0.14
  -2  16   2    0.62    0.16
   2  16  -2    0.47    0.14
  -2 -16   2    0.39    0.14
  -2  16   1   -0.12    0.13
   2  16  -1   -0.02    0.11
  -2  16   1    0.07    0.11
   2  16  -1   -0.12    0.16
   2  16  -1    0.03    0.12
  -2  16   1   -0.01    0.12
  -2 -16   1   -0.23    0.10
   2  16   0   -0.06    0.12
   2  16   0    0.14    0.13
  -2  16   0    0.09    0.12
  -2  16   0   -0.01    0.11
   2  16   0   -0.08    0.16
  -2  16   0    0.17    0.16
  -2 -16   0    0.12    0.11
   2  16   1    0.41    0.19
  -2  16  -1    0.34    0.17
   2  16   1    0.53    0.15
  -2  16  -1    0.54    0.16
   2  16   1    0.39    0.13
  -2  16  -1    0.52    0.14
   2  16   2    0.00    0.12
   2  16   2    0.10    0.11
   2  16   2   -0.16    0.14
  -2  16  -2    0.04    0.11
  -2  16  -2    0.08    0.15
  -2  16  -2   -0.16    0.11
   2 -16   2    0.03    0.13
  -2  16  -3   -0.12    0.13
   2  16   3   -0.10    0.14
  -2  16  -3   -0.08    0.10
   2  16   3   -0.11    0.08
   2  16   3    0.06    0.12
   2  16   3    0.07    0.12
  -2  16  -3    0.04    0.14
   2 -16   3   -0.04    0.12
   2  16   4   -0.04    0.09
   2  16   4    0.06    0.10
   2  16   4   -0.21    0.12
  -2  16  -4   -0.03    0.14
  -2  16  -4   -0.21    0.14
  -2  16  -4   -0.19    0.10
   2  16   4   -0.06    0.13
   2 -16   4   -0.01    0.14
   2  16   5    0.53    0.15
  -2  16  -5    0.19    0.19
  -2  16  -5    0.23    0.12
   2  16   5    0.41    0.16
   2  16   5    0.51    0.13
  -2  16  -5    0.25    0.17
   2 -16   5    0.33    0.16
   2  16   6   -0.01    0.12
  -2  16  -6   -0.05    0.17
   2  16   6    0.13    0.10
  -2  16  -6   -0.20    0.15
  -2  16  -6   -0.14    0.11
   2 -16   6   -0.08    0.16
   2  16   7    1.17    0.17
   2  16   7    1.47    0.23
  -2  16  -7    1.87    0.29
  -2  16  -7    1.16    0.30
   2 -16   7    1.63    0.27
   2  16   8    0.10    0.15
  -2  16  -8   -0.10    0.21
  -2  16  -8   -0.30    0.17
   2  16   8    0.11    0.11
   2 -16   8    0.15    0.21
   2  17  -7    0.62    0.24
  -2  17   7    0.18    0.18
  -2  17   7    0.41    0.17
   2  17  -7   -0.06    0.22
  -2 -17   7    0.33    0.20
  -2  17   6   -0.04    0.15
   2  17  -6   -0.07    0.19
  -2  17   6   -0.15    0.11
   2  17  -6   -0.12    0.21
  -2 -17   6    0.04    0.16
   2  17  -5    1.01    0.23
   2  17  -5    0.54    0.27
  -2  17   5    0.79    0.21
  -2  17   5    1.03    0.14
  -2  17   5    0.72    0.18
  -2 -17   5    0.92    0.21
   2  17  -4   -0.11    0.15
  -2  17   4   -0.08    0.13
   2  17  -4    0.04    0.21
  -2  17   4    0.06    0.09
  -2  17   4   -0.20    0.12
  -2 -17   4   -0.16    0.12
  -2  17   3    0.70    0.17
  -2  17   3    1.12    0.25
   2  17  -3    1.17    0.23
   2  17  -3    0.65    0.26
  -2  17   3    1.13    0.16
  -2 -17   3    1.37    0.23
   2  17  -2   -0.10    0.18
  -2  17   2   -0.01    0.14
  -2  17   2    0.02    0.11
  -2  17   2    0.11    0.13
   2  17  -2    0.10    0.12
   2  17  -2   -0.08    0.12
  -2 -17   2   -0.05    0.13
  -2  17   1    0.06    0.16
   2  17  -1   -0.01    0.12
   2  17  -1   -0.20    0.16
  -2  17   1   -0.09    0.11
  -2  17   1    0.14    0.13
   2  17  -1    0.04    0.12
  -2 -17   1   -0.16    0.10
   2  17   0   -0.02    0.12
   2  17   0   -0.13    0.17
  -2  17   0   -0.11    0.14
   2  17   0    0.04    0.13
  -2  17   0   -0.11    0.10
  -2  17   0    0.06    0.13
  -2  17  -1    0.55    0.20
   2  17   1    0.77    0.24
  -2  17  -1    0.66    0.18
   2  17   1    0.63    0.16
   2  17   1    0.31    0.15
  -2  17  -1    0.69    0.17
   2  17   2   -0.16    0.09
   2  17   2   -0.11    0.12
  -2  17  -2   -0.01    0.11
   2  17   2   -0.12    0.16
  -2  17  -2    0.04    0.13
  -2  17  -2   -0.13    0.14
   2  17   3    1.07    0.24
   2  17   3    1.36    0.21
   2  17   3    1.20    0.17
  -2  17  -3    0.83    0.24
  -2  17  -3    1.38    0.22
  -2  17  -3    0.99    0.18
   2 -17   3    1.76    0.24
  -2  17  -4   -0.08    0.16
   2  17   4    0.00    0.09
   2  17   4   -0.26    0.14
   2  17   4    0.11    0.15
  -2  17  -4   -0.10    0.11
  -2  17  -4   -0.07    0.15
   2 -17   4    0.03    0.14
   2  17   5    0.38    0.18
  -2  17  -5   -0.05    0.11
  -2  17  -5    0.24    0.19
   2  17   5    0.33    0.12
  -2  17  -5    0.08    0.19
   2  17   5    0.31    0.14
   2 -17   5    0.30    0.17
  -2  17  -6    0.23    0.20
   2  17   6    0.01    0.10
  -2  17  -6   -0.23    0.17
   2  17   6    0.12    0.13
   2 -17   6    0.00    0.17
   2  17   7    0.86    0.20
   2  17   7    0.71    0.14
  -2  17  -7    0.68    0.25
   2 -17   7    0.21    0.20
   2  18  -6   -0.15    0.19
   2  18  -6   -0.30    0.20
  -2  18   6    0.21    0.17
  -2 -18   6   -0.12    0.16
   2  18  -5   -0.07    0.22
  -2  18   5    0.02    0.09
   2  18  -5   -0.11    0.18
  -2  18   5    0.04    0.15
  -2 -18   5    0.06    0.16
  -2  18   4   -0.01    0.10
   2  18  -4   -0.01    0.17
   2  18  -4   -0.23    0.19
  -2  18   4    0.20    0.16
  -2  18   4   -0.13    0.14
  -2 -18   4   -0.13    0.14
  -2  18   3   -0.15    0.14
  -2  18   3   -0.14    0.14
   2  18  -3    0.10    0.16
  -2  18   3    0.15    0.11
   2  18  -3   -0.19    0.20
  -2 -18   3    0.07    0.14
   2  18  -2    0.04    0.14
  -2  18   2    0.16    0.13
   2  18  -2    0.14    0.13
   2  18  -2   -0.07    0.20
  -2  18   2    0.18    0.19
  -2  18   2    0.25    0.15
  -2 -18   2    0.17    0.15
  -2  18   1   -0.24    0.11
   2  18  -1    0.07    0.14
  -2  18   1   -0.02    0.16
  -2  18   1    0.16    0.13
   2  18  -1    0.01    0.12
   2  18  -1   -0.10    0.19
   2  18   0   -0.11    0.13
   2  18   0   -0.02    0.12
  -2  18   0    0.09    0.18
   2  18   0   -0.16    0.18
  -2  18   0   -0.04    0.12
  -2  18   0   -0.16    0.12
  -2  18  -1    0.42    0.16
   2  18   1   -0.16    0.18
  -2  18  -1    0.17    0.14
   2  18   1    0.25    0.14
   2  18   1    0.21    0.16
  -2  18  -1   -0.02    0.16
  -2  18  -2    0.15    0.13
   2  18   2    0.00    0.19
   2  18   2    0.34    0.16
  -2  18  -2    0.38    0.18
   2  18   2    0.35    0.14
  -2  18  -2    0.05    0.17
  -2  18  -3   -0.03    0.18
   2  18   3   -0.17    0.16
  -2  18  -3    0.07    0.13
   2  18   3    0.16    0.15
  -2  18  -3    0.18    0.15
   2  18   3    0.07    0.11
  -2  18  -4   -0.07    0.12
  -2  18  -4   -0.12    0.16
   2  18   4    0.03    0.10
   2  18   4   -0.07    0.14
  -2  18  -4   -0.16    0.15
   2 -18   4   -0.17    0.14
  -2  18  -5   -0.01    0.19
  -2  18  -5   -0.12    0.13
   2  18   5    0.08    0.16
   2  18   5    0.16    0.11
  -2  18  -5   -0.18    0.18
   2 -18   5   -0.05    0.16
   2  18   6    0.29    0.13
  -2  18  -6   -0.31    0.18
  -2  18  -6    0.37    0.22
   2 -18   6   -0.18    0.18
   2  19  -5    0.24    0.20
  -2  19   5    0.13    0.16
   2  19  -5    0.07    0.24
  -2  19   5    0.24    0.18
  -2 -19   5    0.25    0.20
  -2  19   4   -0.17    0.15
   2  19  -4   -0.19    0.21
  -2  19   4   -0.18    0.09
   2  19  -4   -0.20    0.17
  -2  19   4   -0.07    0.15
  -2 -19   4   -0.20    0.15
  -2  19   3    0.18    0.11
  -2  19   3    0.06    0.16
  -2  19   3   -0.07    0.17
   2  19  -3   -0.27    0.19
   2  19  -3   -0.10    0.17
  -2 -19   3   -0.16    0.15
   2  19  -2    0.46    0.27
  -2  19   2    0.64    0.16
  -2  19   2    0.31    0.21
  -2  19   2    0.52    0.17
   2  19  -2    0.38    0.19
  -2 -19   2    0.48    0.24
   2  19  -1   -0.16    0.13
  -2  19   1   -0.08    0.17
   2  19  -1    0.33    0.16
  -2  19   1    0.03    0.12
  -2  19   1   -0.03    0.13
   2  19  -1   -0.09    0.20
  -2  19   0    1.43    0.22
   2  19   0    1.01    0.30
   2  19   0    1.58    0.23
   2  19   0    1.56    0.24
  -2  19   0    1.27    0.22
  -2  19   0    0.85    0.28
  -2  19  -1    0.14    0.14
   2  19   1   -0.17    0.20
  -2  19  -1   -0.15    0.13
   2  19   1    0.11    0.13
  -2  19  -1   -0.13    0.18
   2  19   1    0.05    0.14
   2  19   2    0.07    0.12
  -2  19  -2   -0.06    0.12
   2  19   2   -0.03    0.15
  -2  19  -2   -0.19    0.16
  -2  19  -2    0.12    0.16
   2  19   2   -0.41    0.17
   2  19   3    0.30    0.13
   2  19   3    0.33    0.17
  -2  19  -3    0.20    0.14
  -2  19  -3   -0.06    0.15
   2  19   3   -0.30    0.16
  -2  19  -3   -0.04    0.17
   2  19   4    0.77    0.17
  -2  19  -4    0.45    0.23
  -2  19  -4    0.66    0.18
  -2  19  -4    0.95    0.24
   2  19   4    0.63    0.21
   2  19   5   -0.02    0.11
  -2  19  -5   -0.10    0.19
   2 -19   5   -0.14    0.17
   2  20  -3    0.32    0.22
   2  20  -3    0.12    0.26
  -2  20   3    0.21    0.17
  -2  20   3    0.31    0.22
  -2  20   3    0.29    0.14
  -2 -20   3    0.16    0.21
   2  20  -2    0.29    0.19
   2  20  -2    0.78    0.31
  -2  20   2    0.69    0.20
  -2  20   2    0.82    0.17
  -2  20   2    0.22    0.22
  -2  20   1    0.49    0.18
  -2  20   1    0.46    0.16
  -2  20   1    0.36    0.24
   2  20  -1    0.37    0.20
   2  20  -1    0.52    0.30
   2  20   0    0.40    0.17
  -2  20   0    0.34    0.18
   2  20   0    0.03    0.24
  -2  20   0    0.42    0.25
   2  20   0    0.31    0.18
  -2  20   0    0.33    0.17
  -2  20  -1   -0.03    0.14
   2  20   1   -0.28    0.20
  -2  20  -1    0.33    0.18
   2  20   1    0.13    0.15
   2  20   1    0.11    0.16
  -2  20  -1   -0.12    0.19
   2  20   2   -0.09    0.16
  -2  20  -2   -0.08    0.13
  -2  20  -2   -0.13    0.14
   2  20   2   -0.11    0.11
   2  20   2   -0.10    0.20
  -2  20  -2   -0.09    0.21
  -2  20  -3    0.04    0.17
   2  20   3    0.11    0.18
  -2  20  -3   -0.02    0.14
   2  20   3    0.03    0.12
  -3   0  13    0.14    0.15
  -3   0  13   -0.31    0.14
  -3   0  13    0.47    0.26
  -3   0  12    0.40    0.16
  -3   0  12    0.67    0.19
  -3   0  12    0.78    0.25
  -3   0  11   -0.30    0.12
  -3   0  11    0.09    0.14
  -3   0  11   -0.11    0.19
  -3   0  10    0.28    0.14
  -3   0  10    0.94    0.18
  -3   0  10    0.88    0.24
  -3   0   9    0.18    0.18
  -3   0   9   -0.02    0.12
  -3   0   9    0.03    0.11
  -3   0   8    0.21    0.17
  -3   0   8    0.02    0.10
  -3   0   8    0.04    0.11
  -3   0   7   -0.02    0.09
  -3   0   7    0.00    0.09
  -3   0   7   -0.35    0.12
   3   0  -7    0.12    0.08
  -3   0   6    1.04    0.14
  -3   0   6    0.93    0.11
  -3   0   6    0.82    0.17
   3   0  -6    1.02    0.11
   3   0  -5    0.04    0.10
  -3   0   5    0.09    0.10
  -3   0   5   -0.09    0.06
  -3   0   5    0.00    0.06
  -3   0   4    0.09    0.08
  -3   0   4    0.08    0.06
  -3   0   4    0.03    0.04
  -3   0   3    0.02    0.04
  -3   0   3   -0.02    0.03
  -3   0   3    0.03    0.05
  -3   0   3    0.08    0.08
  -3   0   2    0.02    0.03
  -3   0   2    0.03    0.04
  -3   0   2   -0.01    0.03
  -3   0   2   -0.01    0.04
  -3   0   2   -0.03    0.06
  -3   0   1    0.01    0.02
  -3   0   1    0.02    0.02
  -3   0   1   -0.02    0.03
   3   0   0    0.46    0.05
  -3   0   0    0.46    0.05
  -3   0   0    0.40    0.05
   3   0   1   -0.03    0.04
  -3   0  -1    0.01    0.03
  -3   0  -1   -0.05    0.03
  -3   0  -2    0.00    0.04
   3   0   2    0.08    0.05
   3   0   3    0.00    0.05
  -3   0  -3    0.02    0.04
  -3   0  -4    0.11    0.06
   3   0   4    0.03    0.06
   3   0   5    0.03    0.07
   3   0   5   -0.05    0.09
  -3   0  -5   -0.02    0.06
   3   0   6    0.26    0.14
  -3   0  -6    0.27    0.09
   3   0   6    0.23    0.10
   3   0   7    0.05    0.15
   3   0   7   -0.18    0.10
  -3   0  -7    0.05    0.09
   3   0   8   -0.17    0.10
   3   0   8   -0.01    0.13
  -3   0  -8    0.02    0.10
   3   0   8    0.07    0.16
   3   0   9   -0.09    0.12
   3   0   9    0.18    0.18
   3   0   9    0.06    0.13
   3   0  10   -0.06    0.20
   3   0  10   -0.09    0.13
   3   0  10    0.25    0.15
   3   0  11    0.03    0.15
   3   0  11    0.08    0.15
   3   0  11   -0.09    0.21
   3   0  12    0.03    0.16
   3   0  12    0.13    0.16
  -3   1  13    0.08    0.14
  -3   1  13    0.42    0.26
  -3  -1  13    0.52    0.26
  -3  -1  13    0.17    0.17
  -3  -1  13    0.09    0.17
  -3   1  12    0.16    0.14
  -3   1  12    0.02    0.14
  -3   1  12    0.33    0.24
  -3  -1  12    0.25    0.16
  -3  -1  12    0.04    0.15
  -3  -1  12    0.11    0.21
  -3   1  11    0.45    0.16
  -3   1  11   -0.03    0.13
  -3   1  11    0.37    0.22
  -3  -1  11    0.35    0.15
  -3  -1  11    0.26    0.15
  -3  -1  11    0.66    0.25
  -3   1  10    1.77    0.29
  -3   1  10    1.52    0.22
  -3   1  10    1.54    0.18
  -3  -1  10    1.78    0.21
  -3  -1  10    1.59    0.29
  -3  -1  10    1.64    0.22
  -3   1   9    0.28    0.14
  -3   1   9    0.11    0.19
  -3   1   9    0.22    0.11
  -3  -1   9    0.18    0.13
  -3  -1   9    0.34    0.13
  -3  -1   9    0.49    0.21
  -3   1   8    0.03    0.10
  -3   1   8    0.16    0.11
  -3   1   8   -0.15    0.16
  -3  -1   8   -0.11    0.10
  -3  -1   8    0.03    0.11
  -3  -1   8    0.08    0.17
  -3   1   7    0.57    0.17
  -3   1   7    0.63    0.11
   3   1  -7    0.71    0.11
  -3   1   7    0.51    0.13
  -3  -1   7    0.68    0.12
  -3  -1   7    0.74    0.14
  -3  -1   7    0.55    0.18
   3   1  -6    3.32    0.18
  -3   1   6    3.29    0.17
  -3   1   6    3.16    0.25
  -3   1   6    3.53    0.21
  -3  -1   6    3.16    0.25
  -3  -1   6    3.16    0.20
  -3  -1   6    3.53    0.19
  -3   1   5   -0.02    0.06
  -3   1   5   -0.01    0.09
   3   1  -5    0.04    0.06
  -3  -1   5   -0.07    0.08
  -3  -1   5   -0.04    0.06
  -3  -1   5    0.05    0.06
  -3   1   4   -0.03    0.05
  -3   1   4    0.03    0.08
  -3   1   4    0.12    0.05
   3   1  -4    0.08    0.05
  -3  -1   4   -0.01    0.05
  -3  -1   4    0.04    0.05
  -3  -1   4    0.07    0.08
   3   1  -3    2.79    0.13
  -3   1   3    2.60    0.12
  -3   1   3    2.65    0.17
  -3   1   3    2.82    0.17
  -3   1   3    2.58    0.13
  -3  -1   3    2.60    0.12
  -3  -1   3    2.63    0.12
  -3  -1   3    2.57    0.16
   3   1  -2   46.82    1.17
  -3   1   2   46.66    1.17
  -3   1   2   49.24    1.25
  -3   1   2   48.39    1.19
  -3   1   2   47.63    1.20
  -3  -1   2   47.82    1.17
  -3  -1   2   46.84    1.17
  -3   1   1    9.68    0.33
  -3   1   1    9.53    0.26
  -3   1   1    9.36    0.25
  -3   1   1    9.80    0.28
   3   1  -1    9.68    0.27
  -3  -1   1    9.54    0.27
  -3   1   0   16.25    0.42
  -3   1   0   15.97    0.48
   3   1   0   15.95    0.43
  -3  -1   0   16.51    0.43
   3  -1   0   15.71    0.42
  -3   1  -1    6.86    0.25
  -3   1  -1    6.98    0.22
  -3  -1  -1    6.94    0.22
  -3  -1  -1    7.11    0.24
   3  -1   1    7.29    0.23
  -3   1  -2    0.16    0.04
   3   1   2    0.25    0.06
  -3   1  -2    0.26    0.06
  -3  -1  -2    0.30    0.06
   3  -1   2    0.21    0.06
   3   1   3    0.14    0.06
  -3   1  -3    0.17    0.06
  -3  -1  -3    0.16    0.05
   3  -1   3    0.15    0.06
   3   1   4    9.58    0.31
  -3   1  -4    9.25    0.32
  -3  -1  -4    9.52    0.31
   3  -1   4    9.06    0.32
   3  -1   4    8.93    0.32
   3   1   5    0.32    0.09
  -3   1  -5    0.18    0.08
  -3  -1  -5    0.38    0.08
   3  -1   5    0.17    0.09
   3  -1   5    0.35    0.11
  -3   1  -6    0.33    0.10
   3   1   6    0.55    0.16
   3   1   6    0.48    0.11
   3  -1   6    0.36    0.14
  -3  -1  -6    0.36    0.09
   3  -1   6    0.67    0.13
   3   1   7    1.93    0.19
   3   1   7    1.71    0.23
   3   1   7    1.84    0.21
  -3   1  -7    1.62    0.18
   3  -1   7    1.96    0.22
  -3  -1  -7    1.66    0.17
   3  -1   7    1.75    0.19
  -3   1  -8    0.27    0.12
   3   1   8    0.30    0.15
   3   1   8    0.63    0.21
   3   1   8    0.61    0.14
   3  -1   8    0.61    0.16
  -3  -1  -8    0.43    0.12
   3  -1   8    0.37    0.19
   3  -1   8    0.35    0.16
   3   1   9   -0.25    0.11
   3   1   9   -0.28    0.18
   3   1   9    0.02    0.11
  -3   1  -9   -0.16    0.11
   3  -1   9   -0.15    0.12
   3  -1   9    0.05    0.17
   3  -1   9   -0.06    0.12
   3   1  10    0.01    0.21
   3   1  10    0.21    0.14
   3   1  10    0.22    0.15
   3  -1  10   -0.05    0.18
   3  -1  10    0.12    0.14
   3  -1  10    0.18    0.14
   3   1  11    0.01    0.13
   3   1  11   -0.02    0.13
   3  -1  11    0.01    0.13
   3  -1  11   -0.24    0.21
   3  -1  11    0.07    0.14
   3   1  12    0.26    0.17
   3   1  12    0.31    0.18
   3  -1  12   -0.10    0.15
   3  -1  12   -0.06    0.15
  -3   2  13    0.13    0.16
  -3   2  13   -0.33    0.20
  -3  -2  13    0.11    0.24
  -3  -2  13    0.15    0.17
  -3  -2  13    0.17    0.16
  -3   2  12    0.55    0.26
  -3   2  12    0.39    0.17
  -3  -2  12    0.72    0.19
  -3  -2  12    0.55    0.24
  -3  -2  12    0.25    0.16
  -3   2  11    1.28    0.28
  -3   2  11    1.32    0.23
  -3   2  11    1.30    0.18
  -3  -2  11    1.33    0.27
  -3  -2  11    2.15    0.25
  -3  -2  11    1.58    0.21
  -3   2  10    0.35    0.20
  -3   2  10    0.36    0.13
  -3   2  10    0.34    0.14
  -3  -2  10    0.38    0.21
  -3  -2  10    0.35    0.16
  -3  -2  10    0.42    0.15
  -3   2   9    0.62    0.21
  -3   2   9    0.66    0.13
  -3   2   9    0.57    0.17
  -3  -2   9    0.64    0.15
  -3  -2   9    0.32    0.19
  -3  -2   9    0.52    0.15
  -3   2   8   -0.06    0.12
  -3   2   8    0.26    0.19
  -3  -2   8    0.10    0.11
  -3  -2   8    0.05    0.16
  -3  -2   8    0.13    0.11
  -3   2   7    0.48    0.18
  -3   2   7   -0.01    0.10
   3   2  -7    0.18    0.10
  -3  -2   7    0.19    0.16
  -3  -2   7    0.21    0.10
  -3  -2   7    0.26    0.11
  -3   2   6    0.39    0.11
   3   2  -6    0.47    0.10
  -3   2   6    0.38    0.14
  -3  -2   6    0.53    0.10
  -3  -2   6    0.53    0.14
  -3  -2   6    0.60    0.10
   3   2  -5    1.31    0.12
  -3   2   5    1.42    0.14
  -3   2   5    1.18    0.16
  -3   2   5    1.18    0.11
  -3  -2   5    0.96    0.14
  -3  -2   5    1.32    0.12
  -3  -2   5    1.44    0.13
  -3   2   4    0.07    0.08
  -3   2   4    0.06    0.06
  -3   2   4   -0.02    0.03
  -3   2   4    0.11    0.05
   3   2  -4    0.05    0.06
  -3  -2   4    0.03    0.05
  -3  -2   4   -0.08    0.05
  -3  -2   4   -0.03    0.07
  -3   2   3    0.80    0.08
  -3   2   3    0.86    0.12
   3   2  -3    0.74    0.09
  -3   2   3    0.70    0.11
  -3   2   3    0.74    0.09
  -3  -2   3    0.77    0.11
  -3  -2   3    0.70    0.08
  -3  -2   3    0.78    0.07
  -3   2   2   13.58    0.37
  -3   2   2   13.64    0.40
  -3   2   2   13.53    0.38
   3   2  -2   13.17    0.38
  -3   2   2   13.57    0.44
  -3  -2   2   13.20    0.37
  -3   2   1    1.41    0.13
  -3   2   1    1.42    0.10
  -3   2   1    1.34    0.07
  -3   2   1    1.43    0.09
   3   2  -1    1.55    0.09
  -3  -2   1    1.39    0.09
  -3   2   0   47.11    1.25
  -3   2   0   46.91    1.19
   3   2   0   48.55    1.20
  -3   2   0   49.52    1.20
   3  -2   0   48.10    1.19
  -3  -2   0   48.95    1.20
   3   2   1    0.09    0.05
  -3   2  -1    0.06    0.04
  -3   2  -1    0.08    0.05
   3  -2   1   -0.02    0.05
  -3  -2  -1    0.12    0.04
   3   2   2   -0.01    0.05
  -3   2  -2    0.03    0.04
  -3   2  -2    0.00    0.05
   3  -2   2    0.06    0.06
  -3  -2  -2   -0.01    0.04
  -3   2  -3    0.00    0.05
  -3   2  -3    0.05    0.04
   3   2   3    0.02    0.05
  -3  -2  -3    0.05    0.04
   3  -2   3    0.05    0.06
   3   2   4   13.56    0.41
  -3   2  -4   13.13    0.42
   3  -2   4   12.74    0.40
  -3  -2  -4   13.76    0.40
   3  -2   4   13.17    0.43
   3   2   5   -0.01    0.06
  -3   2  -5    0.07    0.07
  -3  -2  -5    0.04    0.06
   3  -2   5    0.04    0.08
   3  -2   5   -0.03    0.08
   3   2   6    4.22    0.26
  -3   2  -6    4.20    0.24
   3   2   6    4.58    0.24
   3  -2   6    4.28    0.26
  -3  -2  -6    4.42    0.22
   3  -2   6    4.46    0.25
  -3   2  -7   -0.10    0.09
   3   2   7    0.18    0.11
   3   2   7   -0.08    0.12
  -3  -2  -7    0.11    0.09
   3  -2   7   -0.03    0.14
   3  -2   7    0.13    0.11
   3   2   8    0.13    0.14
  -3   2  -8    0.22    0.13
   3   2   8    0.27    0.13
   3  -2   8    0.18    0.16
  -3  -2  -8    0.20    0.10
   3  -2   8    0.15    0.13
  -3   2  -9    0.60    0.14
   3   2   9    0.38    0.16
   3   2   9    0.66    0.16
   3  -2   9    0.50    0.16
   3  -2   9    0.55    0.17
   3  -2   9    0.83    0.22
   3   2  10    0.18    0.15
   3   2  10    0.02    0.13
   3  -2  10    0.13    0.15
   3  -2  10    0.06    0.19
   3  -2  10    0.31    0.15
   3   2  11    0.02    0.14
   3   2  11    0.14    0.15
   3  -2  11    0.17    0.16
   3  -2  11    0.21    0.16
   3  -2  11    0.20    0.22
   3   2  12   -0.17    0.14
   3   2  12    0.05    0.15
   3  -2  12    0.09    0.17
   3  -2  12   -0.15    0.15
  -3   3  13    0.08    0.16
  -3   3  13    0.08    0.26
  -3  -3  13    0.10    0.23
  -3  -3  13   -0.10    0.16
  -3  -3  13    0.16    0.15
  -3   3  12    0.32    0.23
  -3   3  12   -0.07    0.14
  -3  -3  12    0.11    0.13
  -3  -3  12    0.13    0.22
  -3  -3  12   -0.08    0.14
  -3   3  11    1.01    0.25
  -3   3  11    0.95    0.19
  -3  -3  11    0.74    0.19
  -3  -3  11    0.78    0.24
  -3  -3  11    0.99    0.19
  -3   3  10    0.96    0.26
  -3   3  10    1.15    0.21
  -3  -3  10    0.89    0.24
  -3  -3  10    0.77    0.17
  -3  -3  10    0.84    0.17
   3   3  -9   -0.03    0.18
  -3   3   9    0.08    0.18
  -3   3   9    0.19    0.14
  -3  -3   9    0.09    0.11
  -3  -3   9    0.18    0.18
  -3  -3   9    0.12    0.13
  -3   3   8    0.09    0.17
  -3   3   8    0.37    0.14
   3   3  -8    0.34    0.20
  -3  -3   8    0.48    0.12
  -3  -3   8    0.37    0.13
  -3  -3   8    0.32    0.19
  -3   3   7    0.09    0.11
  -3   3   7   -0.07    0.15
   3   3  -7    0.05    0.10
  -3  -3   7    0.03    0.09
  -3  -3   7   -0.02    0.15
  -3  -3   7    0.05    0.10
  -3   3   6    7.52    0.31
  -3   3   6    6.37    0.34
   3   3  -6    6.91    0.29
  -3  -3   6    6.92    0.27
  -3  -3   6    6.94    0.29
  -3  -3   6    6.32    0.33
  -3   3   5    2.22    0.18
  -3   3   5    2.30    0.20
  -3   3   5    2.40    0.16
  -3   3   5    2.43    0.17
   3   3  -5    2.47    0.17
  -3  -3   5    2.15    0.19
  -3  -3   5    2.55    0.16
  -3  -3   5    2.23    0.14
  -3   3   4    0.68    0.12
  -3   3   4    0.69    0.10
  -3   3   4    0.50    0.08
  -3   3   4    0.64    0.09
   3   3  -4    0.67    0.10
  -3  -3   4    0.60    0.09
  -3  -3   4    0.77    0.08
  -3  -3   4    0.70    0.11
  -3   3   3    0.04    0.06
   3   3  -3   -0.03    0.06
  -3   3   3   -0.07    0.05
  -3   3   3    0.12    0.09
  -3   3   3    0.06    0.04
  -3  -3   3   -0.03    0.05
  -3   3   2   18.69    0.58
  -3   3   2   19.11    0.51
  -3   3   2   18.49    0.51
   3   3  -2   19.07    0.52
  -3   3   2   19.02    0.52
  -3  -3   2   18.15    0.51
  -3   3   1   14.63    0.48
  -3   3   1   14.96    0.40
   3   3  -1   14.77    0.41
  -3   3   1   14.66    0.38
  -3   3   1   14.84    0.41
  -3  -3   1   14.41    0.41
   3   3   0    0.35    0.06
  -3   3   0    0.33    0.06
  -3   3   0    0.26    0.05
  -3   3   0    0.23    0.06
  -3  -3   0    0.44    0.06
   3  -3   0    0.30    0.06
  -3   3  -1    1.16    0.10
   3   3   1    1.21    0.09
  -3   3  -1    1.12    0.14
   3  -3   1    1.13    0.10
  -3  -3  -1    1.03    0.09
   3   3   2    1.21    0.10
  -3   3  -2    1.32    0.11
  -3   3  -2    1.18    0.15
   3  -3   2    1.29    0.11
  -3  -3  -2    1.19    0.09
   3   3   3    6.43    0.23
  -3   3  -3    5.96    0.28
  -3   3  -3    5.90    0.24
  -3  -3  -3    6.20    0.22
   3  -3   3    5.95    0.24
   3   3   4    1.75    0.13
  -3   3  -4    1.71    0.15
  -3   3  -4    1.76    0.18
   3   3   4    1.80    0.16
  -3  -3  -4    1.52    0.11
   3  -3   4    1.68    0.15
  -3   3  -5    0.04    0.08
   3   3   5    0.11    0.07
   3   3   5    0.11    0.09
  -3  -3  -5    0.13    0.06
   3  -3   5    0.04    0.08
   3   3   6    0.47    0.10
   3   3   6    0.49    0.14
  -3   3  -6    0.37    0.12
  -3  -3  -6    0.49    0.09
   3  -3   6    0.51    0.13
   3  -3   6    0.34    0.12
  -3   3  -7    1.10    0.16
   3   3   7    1.26    0.19
   3   3   7    1.25    0.15
  -3  -3  -7    1.12    0.14
   3  -3   7    1.17    0.18
   3  -3   7    0.94    0.16
   3   3   8    0.46    0.13
  -3   3  -8    0.27    0.12
   3   3   8    0.30    0.14
   3  -3   8    0.39    0.15
   3  -3   8    0.55    0.18
   3   3   9    2.27    0.26
   3   3   9    2.32    0.23
  -3   3  -9    2.49    0.25
   3  -3   9    3.04    0.30
   3  -3   9    2.10    0.23
   3   3  10    1.67    0.24
   3   3  10    1.35    0.20
   3  -3  10    1.44    0.23
   3  -3  10    1.39    0.26
   3  -3  10    1.14    0.21
   3   3  11    0.26    0.15
   3   3  11    0.06    0.14
   3  -3  11   -0.06    0.15
   3  -3  11    0.40    0.17
   3   3  12   -0.04    0.15
   3   3  12    0.43    0.18
   3  -3  12   -0.02    0.15
   3  -3  12   -0.20    0.15
  -3   4  13    0.55    0.29
  -3   4  13    0.72    0.21
  -3  -4  13    0.39    0.24
  -3  -4  13    0.19    0.18
  -3   4  12    0.56    0.24
  -3   4  12    0.10    0.14
  -3  -4  12    0.26    0.17
  -3  -4  12    0.09    0.22
  -3  -4  12    0.10    0.14
  -3   4  11    0.28    0.16
  -3   4  11    0.21    0.22
  -3  -4  11    0.39    0.14
  -3  -4  11    0.38    0.17
  -3  -4  11    0.20    0.20
  -3   4  10    0.19    0.14
  -3   4  10    0.38    0.22
  -3  -4  10    0.06    0.14
  -3  -4  10    0.11    0.19
  -3  -4  10    0.05    0.12
  -3   4   9    0.08    0.20
  -3   4   9    0.19    0.14
   3   4  -9   -0.07    0.19
  -3  -4   9    0.10    0.13
  -3  -4   9    0.22    0.18
  -3  -4   9    0.21    0.11
   3   4  -8    0.46    0.21
   3   4  -8    0.81    0.15
  -3   4   8    1.16    0.23
  -3   4   8    0.97    0.18
  -3  -4   8    0.86    0.15
  -3  -4   8    0.85    0.21
  -3  -4   8    0.77    0.16
  -3   4   7    0.37    0.18
  -3   4   7    0.09    0.11
   3   4  -7    0.20    0.11
  -3  -4   7    0.08    0.11
  -3  -4   7    0.30    0.15
  -3  -4   7    0.11    0.10
  -3   4   6    2.42    0.20
   3   4  -6    2.44    0.20
  -3   4   6    2.11    0.19
  -3   4   6    1.98    0.23
  -3  -4   6    2.15    0.19
  -3  -4   6    2.36    0.16
  -3  -4   6    2.41    0.23
  -3   4   5    5.20    0.28
   3   4  -5    5.37    0.25
  -3   4   5    5.29    0.25
  -3   4   5    5.24    0.24
  -3  -4   5    5.51    0.25
  -3  -4   5    4.87    0.26
  -3  -4   5    5.45    0.21
  -3   4   4    0.00    0.04
  -3   4   4    0.03    0.09
  -3   4   4   -0.01    0.06
   3   4  -4    0.11    0.07
  -3   4   4   -0.12    0.05
  -3  -4   4    0.01    0.06
  -3  -4   4   -0.02    0.04
  -3  -4   4   -0.02    0.08
   3   4  -3    0.50    0.09
  -3   4   3    0.38    0.10
  -3   4   3    0.45    0.07
  -3   4   3    0.55    0.09
  -3  -4   3    0.48    0.08
  -3   4   2    2.15    0.15
  -3   4   2    2.29    0.18
  -3   4   2    2.16    0.13
  -3   4   2    2.07    0.13
   3   4  -2    2.19    0.14
  -3  -4   2    2.19    0.13
   3   4  -1    0.45    0.07
  -3   4   1    0.53    0.08
  -3   4   1    0.32    0.07
  -3   4   1    0.43    0.07
   3   4  -1    0.41    0.05
  -3   4   1    0.48    0.06
  -3  -4   1    0.47    0.07
  -3   4   0    0.55    0.07
   3   4   0    0.48    0.06
  -3   4   0    0.38    0.08
   3   4   0    0.60    0.08
  -3   4   0    0.39    0.06
   3   4   0    0.49    0.05
   3  -4   0    0.47    0.07
  -3  -4   0    0.53    0.07
  -3   4  -1    2.99    0.21
   3   4   1    2.93    0.13
  -3   4  -1    2.69    0.14
   3   4   1    2.58    0.14
  -3   4  -1    2.90    0.15
   3  -4   1    2.84    0.15
  -3  -4  -1    2.83    0.13
  -3   4  -2    0.51    0.08
   3   4   2    0.68    0.08
  -3   4  -2    0.37    0.08
   3   4   2    0.62    0.09
   3  -4   2    0.75    0.10
  -3  -4  -2    0.60    0.07
  -3   4  -3   11.95    0.46
   3   4   3   12.10    0.37
  -3   4  -3   12.06    0.39
   3   4   3   12.53    0.39
   3  -4   3   12.12    0.40
  -3  -4  -3   12.08    0.37
  -3   4  -4    0.00    0.07
   3   4   4    0.13    0.08
   3   4   4    0.13    0.06
  -3   4  -4    0.06    0.06
   3  -4   4    0.02    0.07
  -3  -4  -4    0.06    0.05
  -3   4  -5    0.44    0.11
  -3   4  -5    0.14    0.08
   3   4   5    0.37    0.08
   3   4   5    0.44    0.12
  -3  -4  -5    0.37    0.08
   3  -4   5    0.34    0.11
   3   4   6    0.42    0.13
   3   4   6    0.51    0.11
  -3   4  -6    0.05    0.10
  -3  -4  -6    0.46    0.10
   3  -4   6    0.37    0.13
   3   4   7    3.96    0.23
   3   4   7    3.95    0.28
  -3   4  -7    4.08    0.27
  -3  -4  -7    3.61    0.22
   3  -4   7    3.70    0.27
   3  -4   7    3.72    0.26
  -3   4  -8    1.12    0.18
   3   4   8    0.94    0.19
   3   4   8    1.01    0.15
   3  -4   8    0.81    0.18
   3  -4   8    0.65    0.17
   3   4   9    0.01    0.11
  -3   4  -9    0.10    0.13
   3   4   9   -0.03    0.12
   3  -4   9    0.22    0.17
   3  -4   9   -0.13    0.12
   3   4  10    0.52    0.17
   3   4  10    0.01    0.13
   3  -4  10   -0.16    0.13
   3  -4  10    0.07    0.15
   3   4  11    0.13    0.14
   3   4  11    0.13    0.16
   3  -4  11    0.11    0.16
   3  -4  11    0.01    0.16
   3   4  12    0.03    0.16
   3   4  12   -0.03    0.15
   3  -4  12    0.03    0.17
   3  -4  12    0.14    0.18
  -3   5  13   -0.05    0.14
  -3   5  13    0.22    0.27
  -3  -5  13   -0.06    0.23
  -3  -5  13   -0.41    0.16
  -3   5  12    0.90    0.21
  -3   5  12    0.77    0.29
  -3  -5  12    0.49    0.25
  -3  -5  12    0.50    0.19
  -3   5  11    1.05    0.21
  -3   5  11    0.97    0.27
  -3  -5  11    0.99    0.20
  -3  -5  11    0.93    0.25
  -3  -5  11    1.42    0.20
  -3   5  10    0.37    0.16
  -3   5  10    0.35    0.22
  -3  -5  10    0.43    0.22
  -3  -5  10    0.32    0.13
  -3  -5  10    0.40    0.17
  -3   5   9    0.05    0.17
  -3   5   9    0.13    0.13
   3   5  -9   -0.21    0.19
  -3  -5   9   -0.10    0.13
  -3  -5   9   -0.03    0.10
  -3  -5   9   -0.10    0.17
  -3   5   8    1.66    0.22
   3   5  -8    1.17    0.18
  -3   5   8    1.50    0.25
   3   5  -8    0.96    0.26
  -3  -5   8    1.71    0.18
  -3  -5   8    1.61    0.19
  -3  -5   8    1.33    0.23
   3   5  -7    1.24    0.25
  -3   5   7    2.42    0.22
   3   5  -7    1.94    0.20
  -3   5   7    1.90    0.26
  -3  -5   7    2.09    0.24
  -3  -5   7    2.24    0.21
  -3  -5   7    1.89    0.17
  -3   5   6    1.58    0.18
  -3   5   6    1.57    0.22
   3   5  -6    1.62    0.18
  -3   5   6    1.81    0.17
   3   5  -6    1.03    0.23
  -3  -5   6    1.79    0.21
  -3  -5   6    1.60    0.17
  -3  -5   6    1.70    0.15
  -3   5   5    1.00    0.12
  -3   5   5    1.00    0.13
  -3   5   5    0.67    0.10
   3   5  -5    0.79    0.13
  -3   5   5    1.07    0.17
  -3  -5   5    1.25    0.16
  -3  -5   5    1.26    0.11
  -3  -5   5    0.88    0.12
  -3   5   4    0.05    0.05
  -3   5   4    0.05    0.07
   3   5  -4    0.09    0.08
  -3   5   4    0.01    0.07
  -3   5   4    0.05    0.10
   3   5  -4    0.11    0.04
  -3  -5   4   -0.12    0.07
  -3  -5   4    0.05    0.06
  -3   5   3   10.07    0.39
   3   5  -3    9.99    0.34
  -3   5   3   10.19    0.34
  -3   5   3   10.05    0.35
  -3   5   3    9.68    0.33
  -3  -5   3   10.16    0.34
   3   5  -2    3.07    0.12
  -3   5   2    3.59    0.17
  -3   5   2    3.19    0.17
  -3   5   2    3.77    0.18
  -3   5   2    3.54    0.22
   3   5  -2    3.46    0.18
  -3  -5   2    3.48    0.16
  -3   5   1    4.54    0.19
   3   5  -1    4.47    0.19
   3   5  -1    4.21    0.16
  -3   5   1    4.39    0.17
  -3   5   1    4.51    0.26
  -3  -5   1    4.36    0.18
  -3   5   0    9.13    0.30
   3   5   0    8.70    0.28
   3   5   0    8.91    0.30
  -3   5   0    9.14    0.39
  -3   5   0    9.08    0.28
  -3  -5   0    8.54    0.29
   3  -5   0    9.24    0.29
  -3   5  -1    0.59    0.08
   3   5   1    0.49    0.07
  -3   5  -1    0.35    0.07
   3   5   1    0.45    0.08
   3   5   1    0.35    0.11
  -3   5  -1    0.39    0.09
   3   5   1    0.51    0.07
  -3  -5  -1    0.49    0.07
   3  -5   1    0.57    0.08
   3   5   2   28.08    0.74
   3   5   2   27.42    0.74
  -3   5  -2   27.94    0.75
  -3   5  -2   27.96    0.76
  -3   5  -2   28.37    0.86
  -3  -5  -2   27.06    0.74
   3  -5   2   27.37    0.76
   3   5   3    0.36    0.07
  -3   5  -3    0.37    0.08
  -3   5  -3    0.26    0.09
   3   5   3    0.42    0.09
  -3  -5  -3    0.46    0.07
   3  -5   3    0.39    0.09
  -3   5  -4    0.62    0.11
  -3   5  -4    0.43    0.10
   3   5   4    0.63    0.09
   3   5   4    0.79    0.12
  -3  -5  -4    0.83    0.09
   3  -5   4    0.61    0.11
   3   5   5    0.11    0.10
  -3   5  -5    0.20    0.10
   3   5   5    0.16    0.08
  -3   5  -5    0.12    0.08
  -3  -5  -5    0.10    0.06
   3  -5   5    0.06    0.10
   3   5   6    1.04    0.17
  -3   5  -6    1.18    0.17
  -3   5  -6    0.60    0.13
   3   5   6    0.86    0.12
   3  -5   6    0.99    0.16
  -3  -5  -6    0.87    0.11
  -3   5  -7    0.02    0.11
   3   5   7   -0.03    0.12
   3   5   7    0.10    0.10
   3  -5   7    0.08    0.12
   3   5   8    0.24    0.14
  -3   5  -8    0.08    0.12
   3   5   8    0.11    0.10
   3  -5   8    0.24    0.13
   3   5   9    1.63    0.23
  -3   5  -9    1.38    0.20
   3   5   9    1.67    0.19
   3  -5   9    1.39    0.21
   3   5  10    0.17    0.14
  -3   5 -10   -0.02    0.14
   3   5  10    0.08    0.14
   3  -5  10    0.14    0.16
   3  -5  10    0.06    0.16
   3   5  11    0.30    0.16
   3   5  11    0.34    0.16
   3  -5  11   -0.09    0.15
   3  -5  11    0.08    0.16
   3   5  12   -0.11    0.14
   3   5  12    0.35    0.19
   3  -5  12    0.10    0.16
   3  -5  12    0.25    0.18
  -3   6  12    0.09    0.24
  -3   6  12   -0.03    0.15
  -3  -6  12    0.12    0.21
  -3  -6  12    0.18    0.17
  -3   6  11    0.84    0.28
  -3   6  11    1.18    0.22
  -3  -6  11    1.15    0.27
  -3  -6  11    0.70    0.20
   3   6 -10   -0.12    0.22
  -3   6  10    0.22    0.14
  -3   6  10    0.01    0.20
  -3  -6  10    0.26    0.13
  -3  -6  10    0.46    0.16
  -3  -6  10    0.22    0.20
  -3   6   9    0.66    0.21
   3   6  -9   -0.14    0.19
  -3   6   9    0.15    0.13
  -3  -6   9    0.24    0.18
  -3  -6   9    0.21    0.14
  -3  -6   9    0.30    0.12
   3   6  -8    0.85    0.26
  -3   6   8    1.79    0.23
  -3   6   8    1.45    0.25
   3   6  -8    1.67    0.21
  -3  -6   8    1.46    0.20
  -3  -6   8    1.78    0.24
  -3  -6   8    1.49    0.17
  -3   6   7   -0.03    0.11
  -3   6   7   -0.03    0.16
   3   6  -7   -0.14    0.11
  -3   6   7   -0.13    0.10
   3   6  -7    0.03    0.20
  -3  -6   7   -0.02    0.15
  -3  -6   7    0.02    0.11
  -3  -6   7    0.00    0.08
   3   6  -6    0.23    0.19
   3   6  -6   -0.05    0.11
  -3   6   6   -0.04    0.09
  -3   6   6    0.05    0.10
  -3   6   6   -0.06    0.14
  -3  -6   6    0.24    0.09
  -3  -6   6    0.21    0.11
  -3  -6   6    0.17    0.12
  -3   6   5    1.83    0.16
   3   6  -5    1.95    0.19
  -3   6   5    1.94    0.18
  -3   6   5    2.04    0.19
  -3   6   5    1.99    0.21
   3   6  -5    1.92    0.12
  -3  -6   5    2.23    0.19
  -3  -6   5    1.76    0.13
  -3  -6   5    2.00    0.20
  -3   6   4    5.83    0.25
  -3   6   4    5.79    0.30
   3   6  -4    5.66    0.19
   3   6  -4    6.18    0.51
   3   6  -4    6.03    0.28
  -3   6   4    5.71    0.27
  -3   6   4    5.48    0.25
  -3  -6   4    5.96    0.26
   3   6  -3    0.58    0.18
  -3   6   3    0.93    0.12
   3   6  -3    0.83    0.12
  -3   6   3    1.10    0.14
  -3   6   3    0.54    0.09
   3   6  -3    0.74    0.06
  -3   6   3    0.80    0.10
  -3  -6   3    0.89    0.11
  -3   6   2    0.08    0.06
  -3   6   2    0.06    0.06
   3   6  -2    0.13    0.07
   3   6  -2    0.04    0.13
  -3   6   2    0.02    0.08
  -3   6   2    0.07    0.04
   3   6  -2    0.05    0.04
  -3   6   2    0.04    0.06
  -3  -6   2    0.09    0.06
  -3   6   1    0.87    0.10
  -3   6   1    0.64    0.10
   3   6  -1    0.81    0.07
   3   6  -1    0.71    0.16
   3   6  -1    0.87    0.10
  -3   6   1    0.81    0.08
   3  -6  -1    0.85    0.08
  -3  -6   1    0.78    0.09
   3   6   0   14.04    0.43
  -3   6   0   13.84    0.43
   3   6   0   15.05    0.61
   3   6   0   14.07    0.41
  -3   6   0   14.86    0.55
  -3   6   0   14.16    0.42
  -3  -6   0   13.62    0.42
   3   6   1    0.68    0.08
  -3   6  -1    0.42    0.10
   3   6   1    0.66    0.08
  -3   6  -1    0.75    0.09
  -3   6  -1    0.63    0.09
   3   6   1    0.67    0.08
   3   6   1    0.36    0.13
   3  -6   1    0.75    0.10
  -3  -6  -1    0.59    0.08
   3   6   2    1.26    0.11
  -3   6  -2    0.92    0.14
   3   6   2    0.82    0.13
  -3   6  -2    1.35    0.12
   3   6   2    1.26    0.11
  -3   6  -2    1.47    0.13
  -3  -6  -2    1.37    0.11
   3  -6   2    1.45    0.14
  -3   6  -3    0.44    0.10
   3   6   3    0.57    0.10
  -3   6  -3    0.34    0.10
  -3   6  -3    0.43    0.08
   3   6   3    0.45    0.08
  -3  -6  -3    0.50    0.07
   3  -6   3    0.37    0.09
   3   6   4    2.50    0.15
  -3   6  -4    2.34    0.19
   3   6   4    2.68    0.18
  -3   6  -4    2.64    0.28
   3  -6   4    2.33    0.19
  -3  -6  -4    2.45    0.14
   3   6   5    0.18    0.10
  -3   6  -5   -0.02    0.09
  -3   6  -5    0.05    0.09
   3   6   5   -0.06    0.06
   3  -6   5    0.01    0.10
  -3  -6  -5   -0.03    0.05
   3   6   6    3.70    0.21
  -3   6  -6    3.54    0.34
   3   6   6    2.95    0.24
  -3   6  -6    3.17    0.25
  -3  -6  -6    3.36    0.19
   3  -6   6    3.00    0.25
   3   6   7    0.10    0.13
  -3   6  -7   -0.03    0.09
  -3   6  -7    0.12    0.13
   3   6   7   -0.03    0.09
   3  -6   7    0.05    0.12
   3   6   8    6.27    0.37
  -3   6  -8    6.75    0.36
   3   6   8    6.74    0.31
   3  -6   8    6.52    0.38
  -3   6  -9   -0.01    0.13
   3   6   9    0.12    0.14
   3   6   9   -0.01    0.10
   3  -6   9    0.04    0.14
  -3   6 -10    0.19    0.15
   3   6  10    0.22    0.15
   3   6  10    0.26    0.13
   3  -6  10    0.27    0.17
   3   6  11    0.28    0.15
   3   6  11    0.00    0.14
   3  -6  11   -0.01    0.16
   3  -6  11    0.02    0.16
   3   6  12    0.07    0.15
   3   6  12    0.21    0.17
   3  -6  12   -0.13    0.15
  -3   7  12   -0.10    0.25
  -3   7  12    0.11    0.15
  -3  -7  12    0.13    0.18
  -3  -7  12    0.23    0.22
  -3   7  11   -0.07    0.22
  -3   7  11    0.49    0.17
  -3  -7  11    0.34    0.22
  -3  -7  11   -0.08    0.15
   3   7 -10   -0.15    0.18
  -3   7  10   -0.03    0.13
  -3   7  10    0.10    0.21
  -3  -7  10   -0.13    0.13
  -3  -7  10    0.38    0.21
  -3   7   9    0.08    0.20
  -3   7   9   -0.07    0.12
   3   7  -9    0.18    0.21
  -3  -7   9   -0.07    0.13
  -3  -7   9    0.12    0.17
  -3   7   8    0.08    0.12
   3   7  -8    0.07    0.13
   3   7  -8    0.00    0.19
  -3   7   8    0.18    0.18
  -3  -7   8    0.30    0.15
  -3  -7   8    0.35    0.11
  -3  -7   8    0.40    0.18
   3   7  -7   -0.05    0.05
   3   7  -7    0.21    0.22
  -3   7   7    0.13    0.12
  -3   7   7    0.04    0.12
   3   7  -7    0.11    0.13
  -3   7   7   -0.02    0.17
  -3  -7   7   -0.07    0.14
  -3  -7   7    0.13    0.12
  -3  -7   7    0.00    0.09
  -3   7   6    0.52    0.14
  -3   7   6    0.62    0.11
  -3   7   6    0.71    0.14
   3   7  -6    0.73    0.09
   3   7  -6    0.74    0.16
   3   7  -6    0.61    0.25
  -3   7   6    1.05    0.21
  -3  -7   6    0.84    0.15
  -3  -7   6    0.78    0.17
  -3  -7   6    0.79    0.11
  -3   7   5    4.07    0.26
   3   7  -5    4.08    0.17
   3   7  -5    4.20    0.27
  -3   7   5    3.58    0.28
  -3   7   5    3.48    0.23
  -3   7   5    3.98    0.27
  -3  -7   5    3.91    0.24
  -3  -7   5    3.83    0.24
  -3   7   4    0.15    0.09
   3   7  -4    0.24    0.06
  -3   7   4    0.27    0.13
   3   7  -4    0.18    0.10
   3   7  -4    0.18    0.16
  -3   7   4    0.25    0.09
  -3   7   4    0.19    0.08
  -3  -7   4    0.34    0.10
  -3   7   3    7.77    0.31
  -3   7   3    8.08    0.30
  -3   7   3    8.17    0.38
   3   7  -3    7.53    0.25
  -3   7   3    8.09    0.32
   3   7  -3    8.68    0.56
   3   7  -3    7.96    0.33
  -3  -7   3    8.20    0.31
  -3   7   2    1.83    0.15
   3   7  -2    1.61    0.11
  -3   7   2    1.58    0.20
  -3   7   2    1.78    0.14
   3   7  -2    1.56    0.15
  -3   7   2    1.70    0.16
   3   7  -2    0.98    0.20
  -3   7   2    1.86    0.11
  -3  -7   2    1.59    0.14
   3   7  -1    0.11    0.14
   3   7  -1    0.18    0.06
   3   7  -1    0.19    0.07
  -3   7   1    0.14    0.06
  -3   7   1    0.10    0.08
  -3   7   1    0.17    0.07
   3  -7  -1    0.07    0.05
  -3  -7   1    0.04    0.06
   3   7   0    2.89    0.37
   3   7   0    3.00    0.16
  -3   7   0    3.02    0.26
  -3   7   0    2.54    0.16
  -3   7   0    3.00    0.17
   3   7   0    2.70    0.17
  -3  -7   0    2.80    0.15
   3  -7   0    2.84    0.16
  -3   7  -1    2.58    0.16
   3   7   1    2.98    0.33
   3   7   1    2.66    0.17
   3   7   1    2.28    0.13
   3   7   1    2.47    0.15
  -3   7  -1    2.93    0.26
  -3   7  -1    2.66    0.17
  -3  -7  -1    2.75    0.15
  -3   7  -2    3.49    0.18
   3   7   2    3.46    0.17
   3   7   2    3.72    0.20
  -3   7  -2    3.29    0.19
   3   7   2    3.53    0.29
   3   7   2    3.42    0.17
  -3   7  -2    3.75    0.30
  -3  -7  -2    3.42    0.17
   3  -7   2    3.31    0.20
  -3   7  -3    3.70    0.21
  -3   7  -3    3.90    0.32
   3   7   3    3.40    0.19
   3   7   3    3.71    0.18
  -3   7  -3    3.84    0.20
  -3  -7  -3    3.61    0.18
   3  -7   3    3.83    0.22
  -3   7  -4   -0.01    0.06
  -3   7  -4    0.03    0.09
  -3   7  -4    0.01    0.09
   3   7   4    0.00    0.08
   3   7   4    0.05    0.06
  -3  -7  -4   -0.05    0.05
   3  -7   4    0.00    0.09
  -3   7  -5   -0.06    0.10
   3   7   5    0.05    0.11
  -3   7  -5    0.19    0.11
   3   7   5   -0.01    0.07
  -3  -7  -5    0.09    0.07
   3  -7   5    0.25    0.12
   3   7   6    0.66    0.12
  -3   7  -6    0.58    0.14
  -3   7  -6    0.58    0.15
   3   7   6    0.57    0.14
   3  -7   6    0.59    0.15
  -3  -7  -6    0.51    0.10
   3   7   7    1.76    0.17
  -3   7  -7    1.80    0.22
  -3   7  -7    1.24    0.19
   3   7   7    1.80    0.22
   3  -7   7    2.02    0.23
   3   7   8    0.22    0.15
  -3   7  -8    0.19    0.14
  -3   7  -8    0.16    0.12
   3   7   8    0.26    0.11
   3  -7   8    0.16    0.15
  -3   7  -9    0.16    0.14
   3   7   9    0.27    0.14
   3   7   9    0.17    0.12
   3  -7   9    0.15    0.16
  -3   7 -10    0.29    0.17
   3   7  10    0.22    0.13
   3   7  10    0.61    0.20
   3  -7  10    0.30    0.18
   3   7  11    0.52    0.16
   3   7  11    0.69    0.22
   3  -7  11    0.52    0.19
   3   7  12    0.13    0.15
  -3   8  12   -0.03    0.15
  -3   8  12   -0.23    0.28
  -3  -8  12    0.27    0.23
  -3  -8  12   -0.24    0.15
  -3   8  11    0.11    0.15
  -3   8  11   -0.23    0.22
  -3  -8  11    0.01    0.20
  -3  -8  11   -0.11    0.15
  -3   8  10   -0.24    0.20
   3   8 -10   -0.25    0.18
  -3   8  10    0.10    0.14
  -3  -8  10   -0.16    0.13
  -3  -8  10    0.27    0.20
   3   8  -9    3.43    0.31
  -3   8   9    3.71    0.38
  -3   8   9    3.21    0.33
  -3  -8   9    3.44    0.31
  -3  -8   9    3.32    0.33
   3   8  -8   -0.07    0.19
  -3   8   8   -0.06    0.19
  -3   8   8   -0.10    0.12
   3   8  -8    0.16    0.15
  -3  -8   8    0.41    0.18
  -3  -8   8   -0.02    0.12
  -3   8   7    0.67    0.17
  -3   8   7    0.76    0.16
   3   8  -7    0.61    0.17
   3   8  -7    0.61    0.24
  -3   8   7    1.16    0.25
  -3  -8   7    1.01    0.19
  -3  -8   7    0.92    0.17
  -3   8   6    1.46    0.18
   3   8  -6    1.75    0.21
   3   8  -6    1.57    0.13
  -3   8   6    1.53    0.23
   3   8  -6    1.24    0.27
  -3   8   6    1.63    0.20
  -3   8   6    1.56    0.20
  -3  -8   6    1.49    0.14
  -3  -8   6    1.43    0.18
  -3  -8   6    1.67    0.21
  -3   8   5    0.90    0.20
   3   8  -5    0.53    0.23
   3   8  -5    1.05    0.17
  -3   8   5    0.98    0.15
  -3   8   5    0.64    0.12
  -3   8   5    0.93    0.14
   3   8  -5    0.79    0.09
  -3  -8   5    0.86    0.15
  -3  -8   5    0.88    0.16
  -3   8   4    0.46    0.11
   3   8  -4    0.56    0.08
  -3   8   4    0.90    0.15
  -3   8   4    0.77    0.12
  -3   8   4    1.19    0.19
   3   8  -4    0.83    0.15
   3   8  -4    0.66    0.22
  -3  -8   4    0.86    0.14
  -3   8   3    1.68    0.17
   3   8  -3    1.46    0.12
   3   8  -3    1.31    0.15
  -3   8   3    0.82    0.13
  -3   8   3    1.20    0.14
   3   8  -3    1.03    0.23
  -3  -8   3    1.45    0.15
   3   8  -2    3.78    0.22
  -3   8   2    3.79    0.17
   3   8  -2    3.54    0.17
  -3   8   2    3.78    0.28
   3   8  -2    4.40    0.47
  -3   8   2    3.47    0.21
  -3  -8   2    3.72    0.20
   3  -8  -2    3.48    0.15
  -3   8   1    9.24    0.33
  -3   8   1    9.22    0.44
   3   8  -1    8.63    0.33
  -3   8   1    8.70    0.30
   3   8  -1    9.81    0.58
   3   8  -1    8.64    0.30
   3  -8  -1    8.73    0.29
  -3  -8   1    8.44    0.32
  -3   8   0    3.91    0.30
  -3   8   0    4.13    0.21
   3   8   0    3.50    0.20
  -3   8   0    3.79    0.19
   3   8   0    4.30    0.42
   3   8   0    3.97    0.20
   3  -8   0    3.69    0.19
  -3  -8   0    3.83    0.19
   3   8   1    2.70    0.33
   3   8   1    2.27    0.16
  -3   8  -1    2.16    0.17
  -3   8  -1    2.49    0.17
  -3   8  -1    2.74    0.27
   3   8   1    2.47    0.17
   3   8   1    2.16    0.13
  -3  -8  -1    2.37    0.15
   3  -8   1    2.74    0.18
  -3   8  -2    0.05    0.06
  -3   8  -2    0.00    0.08
  -3   8  -2    0.01    0.08
   3   8   2    0.06    0.06
   3   8   2   -0.01    0.10
   3   8   2    0.11    0.07
   3   8   2   -0.03    0.07
  -3  -8  -2    0.10    0.05
   3   8   3    1.54    0.14
   3   8   3    1.37    0.14
   3   8   3    0.93    0.14
  -3   8  -3    1.48    0.14
  -3   8  -3    0.91    0.16
   3   8   3    1.42    0.13
  -3   8  -3    1.37    0.16
   3  -8   3    1.40    0.16
  -3  -8  -3    1.30    0.12
   3   8   4    0.22    0.08
  -3   8  -4    0.03    0.07
  -3   8  -4    0.02    0.10
  -3   8  -4    0.03    0.11
   3   8   4    0.18    0.10
   3  -8   4    0.19    0.12
  -3  -8  -4    0.11    0.07
   3   8   5    1.72    0.15
  -3   8  -5    1.07    0.19
  -3   8  -5    1.56    0.15
  -3   8  -5    1.67    0.19
   3   8   5    1.64    0.18
   3  -8   5    1.75    0.21
  -3  -8  -5    1.66    0.14
  -3   8  -6    1.22    0.20
   3   8   6    1.73    0.16
   3   8   6    1.53    0.19
  -3   8  -6    1.56    0.20
   3  -8   6    1.72    0.22
   3   8   7    2.29    0.25
   3   8   7    2.15    0.19
  -3   8  -7    1.36    0.21
  -3   8  -7    2.20    0.24
   3  -8   7    2.05    0.24
   3   8   8    0.31    0.16
   3   8   8    0.25    0.11
  -3   8  -8    0.39    0.16
  -3   8  -8    0.15    0.13
   3  -8   8    0.55    0.17
  -3   8  -9   -0.10    0.13
   3   8   9   -0.21    0.11
   3   8   9    0.04    0.10
  -3   8 -10   -0.04    0.16
   3   8  10    0.02    0.14
   3   8  10    0.21    0.12
   3   8  11   -0.06    0.15
   3   8  11   -0.08    0.13
   3  -8  11   -0.12    0.16
  -3   9  12    0.08    0.18
  -3   9  12   -0.33    0.28
  -3  -9  12   -0.03    0.17
  -3   9  11   -0.06    0.26
  -3   9  11    0.17    0.16
  -3  -9  11   -0.11    0.15
  -3  -9  11   -0.03    0.19
  -3   9  10    0.10    0.14
   3   9 -10   -0.27    0.18
  -3   9  10    0.08    0.24
  -3  -9  10    0.00    0.15
  -3  -9  10    0.25    0.20
   3   9  -9    0.69    0.20
   3   9  -9    0.13    0.22
  -3   9   9    0.93    0.20
  -3   9   9    0.67    0.25
  -3  -9   9    0.81    0.18
  -3  -9   9    1.02    0.22
   3   9  -8    0.21    0.16
   3   9  -8    0.01    0.20
  -3   9   8    0.14    0.14
  -3   9   8    0.14    0.13
  -3   9   8    0.41    0.23
  -3  -9   8    0.32    0.18
  -3  -9   8   -0.03    0.12
   3   9  -7    0.46    0.24
  -3   9   7    0.50    0.15
  -3   9   7    0.54    0.15
  -3   9   7    0.94    0.24
   3   9  -7    0.60    0.18
  -3  -9   7    0.53    0.17
  -3  -9   7    0.54    0.15
  -3   9   6   -0.03    0.18
   3   9  -6    0.08    0.22
   3   9  -6    0.14    0.07
  -3   9   6    0.22    0.12
  -3   9   6    0.01    0.07
  -3   9   6    0.11    0.11
   3   9  -6   -0.10    0.13
  -3  -9   6   -0.03    0.11
  -3  -9   6    0.00    0.13
  -3   9   5   -0.03    0.07
  -3   9   5    0.10    0.11
  -3   9   5   -0.01    0.16
   3   9  -5   -0.02    0.06
   3   9  -5   -0.12    0.19
  -3   9   5   -0.05    0.09
   3   9  -5    0.04    0.12
  -3  -9   5   -0.04    0.09
  -3   9   4    0.30    0.10
   3   9  -4    0.47    0.08
  -3   9   4    0.48    0.12
   3   9  -4    0.62    0.15
  -3   9   4    0.57    0.13
   3   9  -4    0.45    0.22
  -3  -9   4    0.56    0.13
  -3   9   3    0.47    0.10
   3   9  -3    0.41    0.08
  -3   9   3    0.32    0.11
   3   9  -3    0.39    0.20
  -3   9   3    0.51    0.08
  -3   9   3    0.37    0.11
   3   9  -3    0.51    0.13
  -3  -9   3    0.42    0.10
   3   9  -2    2.14    0.20
  -3   9   2    2.36    0.26
  -3   9   2    2.23    0.19
   3   9  -2    2.31    0.16
   3   9  -2    1.51    0.25
  -3   9   2    2.28    0.15
   3  -9  -2    1.92    0.12
  -3  -9   2    2.29    0.17
   3   9  -1    0.91    0.20
   3   9  -1    1.12    0.11
  -3   9   1    0.92    0.15
  -3   9   1    1.30    0.12
   3   9  -1    1.14    0.14
  -3   9   1    1.07    0.13
  -3  -9   1    1.19    0.13
   3  -9  -1    1.36    0.12
   3   9   0    0.08    0.04
   3   9   0    0.03    0.14
   3   9   0    0.00    0.07
  -3   9   0    0.14    0.08
   3   9   0    0.17    0.08
  -3   9   0    0.03    0.08
  -3   9   0   -0.05    0.06
  -3  -9   0    0.11    0.07
   3  -9   0   -0.06    0.06
  -3   9  -1    0.05    0.09
  -3   9  -1    0.06    0.07
   3   9   1    0.05    0.07
   3   9   1    0.07    0.06
   3   9   1    0.00    0.12
   3   9   1    0.08    0.08
  -3   9  -1    0.09    0.08
   3  -9   1    0.00    0.07
  -3  -9  -1    0.03    0.06
  -3   9  -2    3.64    0.34
  -3   9  -2    3.03    0.20
  -3   9  -2    3.24    0.22
   3   9   2    3.25    0.22
   3   9   2    3.30    0.34
   3   9   2    2.97    0.17
   3   9   2    2.98    0.18
  -3  -9  -2    2.99    0.17
   3  -9   2    2.89    0.21
   3   9   3    0.00    0.07
   3   9   3    0.11    0.11
  -3   9  -3    0.13    0.10
   3   9   3    0.02    0.09
   3   9   3    0.00    0.09
  -3   9  -3    0.01    0.10
  -3   9  -3    0.07    0.07
  -3  -9  -3    0.00    0.06
   3   9   4    1.20    0.13
  -3   9  -4    0.82    0.18
   3   9   4    1.35    0.16
  -3   9  -4    1.15    0.16
  -3   9  -4    1.21    0.14
  -3  -9  -4    1.18    0.13
  -3   9  -5    0.07    0.08
   3   9   5    0.10    0.08
  -3   9  -5   -0.02    0.12
  -3   9  -5    0.08    0.12
   3   9   5   -0.01    0.11
  -3  -9  -5   -0.01    0.06
  -3   9  -6    3.75    0.24
   3   9   6    4.15    0.23
   3   9   6    3.97    0.27
  -3   9  -6    3.94    0.29
  -3   9  -6    3.92    0.42
   3   9   7    0.12    0.09
  -3   9  -7    0.10    0.12
  -3   9  -7    0.26    0.15
   3   9   7    0.34    0.15
  -3   9  -7    0.16    0.09
   3   9   8    0.31    0.15
  -3   9  -8   -0.03    0.12
   3   9   8    0.21    0.10
  -3   9  -8   -0.16    0.13
   3   9   9    0.33    0.16
   3   9   9    0.16    0.11
  -3   9  -9    0.16    0.15
   3   9  10    0.26    0.13
   3   9  10    0.60    0.19
  -3   9 -10    0.38    0.18
   3  -9  10    0.35    0.20
   3   9  11    0.20    0.14
   3   9  11   -0.08    0.14
   3  -9  11   -0.26    0.17
   3  -9  11   -0.36    0.17
  -3  10  11    0.11    0.16
  -3 -10  11    0.01    0.17
   3  10 -10   -0.23    0.21
  -3  10  10    0.08    0.14
  -3 -10  10    0.48    0.21
  -3 -10  10    0.18    0.17
  -3  10   9    0.63    0.18
  -3  10   9    0.53    0.26
   3  10  -9    0.55    0.19
   3  10  -9    0.29    0.23
  -3 -10   9    0.14    0.16
  -3 -10   9    0.31    0.18
  -3  10   8    1.11    0.21
   3  10  -8    0.94    0.27
  -3  10   8    1.43    0.21
   3  10  -8    1.32    0.23
  -3  10   8    1.61    0.30
  -3 -10   8    1.33    0.21
  -3 -10   8    1.78    0.25
  -3  10   7    1.39    0.21
  -3  10   7    1.94    0.29
   3  10  -7    1.23    0.28
   3  10  -7    1.44    0.23
  -3  10   7    1.57    0.21
  -3 -10   7    2.18    0.25
  -3 -10   7    1.63    0.22
  -3  10   6    0.34    0.10
  -3  10   6    0.51    0.15
   3  10  -6    0.23    0.15
  -3  10   6    0.45    0.15
   3  10  -6    0.40    0.23
  -3 -10   6    0.42    0.15
  -3 -10   6    0.67    0.16
   3  10  -5    0.07    0.07
   3  10  -5    0.23    0.22
   3  10  -5   -0.08    0.12
  -3  10   5    0.11    0.12
  -3  10   5    0.08    0.09
  -3  10   5    0.17    0.12
  -3 -10   5    0.19    0.12
  -3  10   4    0.68    0.14
   3  10  -4    0.72    0.24
   3  10  -4    0.77    0.10
  -3  10   4    0.80    0.14
  -3  10   4    0.80    0.14
   3  10  -4    0.83    0.17
  -3 -10   4    0.99    0.16
  -3  10   3    0.25    0.10
  -3  10   3    0.63    0.13
  -3  10   3    0.57    0.13
  -3  10   3    0.47    0.08
   3  10  -3    0.32    0.08
   3  10  -3    0.42    0.21
   3  10  -3    0.45    0.14
  -3 -10   3    0.45    0.11
   3  10  -2    0.40    0.09
   3  10  -2    0.51    0.13
   3  10  -2    0.24    0.19
  -3  10   2    0.55    0.10
  -3  10   2    0.41    0.12
  -3  10   2    0.39    0.12
  -3 -10   2    0.57    0.12
   3 -10  -2    0.48    0.08
  -3  10   1    0.03    0.09
  -3  10   1    0.04    0.08
   3  10  -1   -0.01    0.07
  -3  10   1    0.05    0.08
   3  10  -1   -0.02    0.09
   3  10  -1    0.03    0.16
   3 -10  -1    0.02    0.06
  -3 -10   1    0.06    0.07
  -3  10   0    0.01    0.09
  -3  10   0    0.02    0.08
   3  10   0    0.04    0.08
  -3  10   0   -0.03    0.08
   3  10   0    0.09    0.14
   3  10   0    0.11    0.08
   3 -10   0   -0.04    0.07
  -3 -10   0    0.03    0.07
   3  10   1    0.71    0.18
  -3  10  -1    1.12    0.14
   3  10   1    0.98    0.13
  -3  10  -1    0.55    0.14
   3  10   1    0.88    0.13
  -3  10  -1    0.92    0.13
   3  10   1    0.84    0.10
   3 -10   1    0.95    0.13
  -3 -10  -1    0.86    0.11
  -3  10  -2    0.02    0.09
   3  10   2   -0.05    0.09
  -3  10  -2    0.14    0.08
  -3  10  -2    0.07    0.11
   3  10   2    0.05    0.07
   3  10   2    0.02    0.12
   3  10   2    0.18    0.08
   3 -10   2   -0.07    0.08
  -3 -10  -2    0.16    0.07
   3  10   3    0.10    0.08
  -3  10  -3    0.05    0.12
   3  10   3    0.21    0.09
  -3  10  -3    0.27    0.09
   3  10   3    0.25    0.12
   3  10   3    0.15    0.12
  -3  10  -3    0.27    0.13
  -3 -10  -3    0.25    0.08
   3 -10   3    0.07    0.11
  -3  10  -4    9.61    0.38
  -3  10  -4   10.80    0.61
  -3  10  -4    9.70    0.41
   3  10   4    9.73    0.36
   3  10   4    9.38    0.37
  -3 -10  -4    9.85    0.36
   3 -10   4   10.20    0.43
   3  10   5    0.08    0.12
  -3  10  -5    0.06    0.13
  -3  10  -5   -0.05    0.10
   3  10   5    0.09    0.08
  -3  10  -5   -0.01    0.08
   3 -10   5    0.01    0.12
   3  10   6    2.40    0.24
   3  10   6    2.59    0.19
  -3  10  -6    2.66    0.25
  -3  10  -6    2.48    0.21
  -3  10  -6    1.68    0.25
   3 -10   6    2.39    0.25
  -3  10  -7    0.86    0.20
   3  10   7    1.55    0.17
  -3  10  -7    1.34    0.21
  -3  10  -7    1.05    0.15
   3  10   7    1.47    0.21
   3 -10   7    1.17    0.21
  -3  10  -8    0.43    0.17
   3  10   8    0.37    0.12
   3  10   8    0.45    0.16
  -3  10  -8    0.53    0.13
  -3  10  -8    0.37    0.16
   3 -10   8    0.45    0.18
  -3  10  -9    0.13    0.10
   3  10   9    0.23    0.13
  -3  10  -9    0.00    0.14
   3  10   9    0.25    0.16
   3 -10   9    0.09    0.18
   3  10  10    0.06    0.12
   3  10  10    0.43    0.18
  -3  10 -10    0.12    0.11
  -3  10 -10    0.23    0.19
   3 -10  10    0.18    0.20
   3  10  11    0.13    0.16
  -3  10 -11    0.04    0.20
   3  10  11    0.15    0.14
   3 -10  11    0.34    0.22
  -3  11  11    0.07    0.17
  -3 -11  11    0.20    0.19
   3  11 -10   -0.29    0.18
  -3  11  10    0.15    0.16
  -3 -11  10   -0.04    0.15
   3  11  -9    0.78    0.21
   3  11  -9    0.30    0.23
  -3  11   9    0.57    0.19
  -3 -11   9    0.39    0.17
  -3 -11   9    0.70    0.21
  -3  11   8    0.74    0.18
   3  11  -8    1.29    0.23
   3  11  -8    0.84    0.28
  -3  11   8    1.41    0.22
  -3 -11   8    1.62    0.22
  -3 -11   8    1.68    0.24
  -3  11   7    2.20    0.28
  -3  11   7    1.48    0.21
   3  11  -7    1.68    0.23
   3  11  -7    1.26    0.28
  -3 -11   7    2.36    0.25
  -3 -11   7    1.47    0.21
  -3  11   6    0.91    0.15
  -3  11   6    0.95    0.17
   3  11  -6    0.74    0.25
   3  11  -6    1.07    0.19
  -3  11   6    1.10    0.20
  -3 -11   6    0.99    0.18
  -3 -11   6    0.99    0.18
  -3  11   5    0.16    0.12
   3  11  -5    0.21    0.08
   3  11  -5   -0.07    0.13
  -3  11   5   -0.06    0.10
   3  11  -5    0.19    0.21
  -3  11   5    0.13    0.10
  -3 -11   5    0.24    0.13
   3  11  -4    0.03    0.08
  -3  11   4    0.09    0.09
   3  11  -4    0.02    0.12
  -3  11   4   -0.03    0.10
  -3  11   4    0.14    0.10
   3  11  -4    0.20    0.21
  -3  11   4   -0.02    0.06
  -3 -11   4    0.14    0.13
   3  11  -3    6.03    0.27
  -3  11   3    5.75    0.24
  -3  11   3    5.90    0.32
   3  11  -3    5.82    0.33
  -3  11   3    6.47    0.42
   3  11  -3    7.13    0.62
  -3 -11   3    5.85    0.30
  -3  11   2    0.06    0.08
  -3  11   2    0.08    0.10
   3  11  -2    0.23    0.12
  -3  11   2   -0.11    0.09
   3  11  -2   -0.15    0.07
   3  11  -2   -0.08    0.16
  -3 -11   2   -0.01    0.09
  -3  11   1    0.25    0.12
  -3  11   1    0.36    0.10
  -3  11   1    0.32    0.11
   3  11  -1    0.47    0.11
   3  11  -1    0.26    0.11
   3  11  -1    0.28    0.19
   3 -11  -1    0.37    0.10
  -3 -11   1    0.41    0.11
   3  11   0    0.22    0.17
   3  11   0    0.05    0.10
  -3  11   0    0.23    0.10
   3  11   0    0.25    0.10
  -3  11   0    0.14    0.11
  -3  11   0    0.13    0.09
  -3 -11   0    0.12    0.08
   3 -11   0    0.27    0.10
  -3  11  -1    5.78    0.44
  -3  11  -1    5.42    0.28
  -3  11  -1    5.36    0.28
   3  11   1    5.19    0.27
   3  11   1    5.33    0.22
   3  11   1    6.53    0.50
   3  11   1    5.81    0.29
   3 -11   1    5.95    0.29
  -3 -11  -1    5.69    0.26
   3  11   2    0.08    0.10
   3  11   2    0.01    0.13
  -3  11  -2    0.05    0.11
   3  11   2    0.11    0.09
   3  11   2   -0.05    0.07
  -3  11  -2    0.01    0.08
  -3  11  -2    0.09    0.10
  -3 -11  -2    0.04    0.07
   3 -11   2   -0.09    0.09
  -3  11  -3    0.07    0.09
   3  11   3   -0.02    0.08
   3  11   3    0.02    0.08
  -3  11  -3   -0.06    0.11
  -3  11  -3    0.01    0.11
   3  11   3    0.02    0.11
   3  11   3   -0.12    0.10
   3 -11   3   -0.10    0.10
  -3 -11  -3    0.02    0.07
   3  11   4    0.13    0.11
  -3  11  -4    0.38    0.16
  -3  11  -4    0.38    0.14
   3  11   4    0.35    0.10
   3  11   4    0.29    0.12
  -3  11  -4    0.18    0.09
   3  11   4    0.42    0.12
  -3 -11  -4    0.24    0.09
   3 -11   4    0.22    0.13
   3  11   5    4.65    0.25
  -3  11  -5    4.70    0.26
   3  11   5    4.51    0.27
  -3  11  -5    4.73    0.32
  -3  11  -5    5.25    0.49
   3 -11   5    4.66    0.32
   3  11   6   -0.08    0.10
  -3  11  -6    0.01    0.13
  -3  11  -6   -0.08    0.08
   3  11   6   -0.02    0.08
  -3  11  -6   -0.12    0.12
   3 -11   6   -0.14    0.12
  -3  11  -7   -0.08    0.13
   3  11   7   -0.08    0.11
  -3  11  -7    0.07    0.14
  -3  11  -7    0.05    0.09
   3  11   7    0.20    0.11
   3 -11   7    0.43    0.17
   3  11   8   -0.02    0.12
  -3  11  -8   -0.14    0.13
  -3  11  -8   -0.05    0.08
   3  11   8    0.08    0.10
  -3  11  -8    0.12    0.17
   3 -11   8    0.13    0.17
  -3  11  -9    0.23    0.12
  -3  11  -9    0.30    0.19
   3  11   9    0.12    0.14
   3  11   9    0.34    0.12
   3 -11   9    0.16    0.20
   3  11  10    0.19    0.12
  -3  11 -10   -0.16    0.17
   3  11  10    0.27    0.15
   3 -11  10   -0.09    0.18
  -3  12  10   -0.01    0.15
   3  12 -10   -0.27    0.20
  -3 -12  10    0.01    0.16
   3  12  -9    0.16    0.21
  -3  12   9    0.59    0.18
   3  12  -9    0.72    0.22
  -3 -12   9    0.20    0.17
   3  12  -8    0.43    0.19
  -3  12   8    0.14    0.15
   3  12  -8    0.01    0.21
  -3  12   8    0.14    0.17
  -3 -12   8    0.06    0.15
  -3 -12   8    0.42    0.18
  -3  12   7    0.09    0.14
   3  12  -7   -0.01    0.16
  -3  12   7   -0.03    0.12
   3  12  -7   -0.01    0.20
  -3 -12   7   -0.05    0.13
  -3 -12   7    0.02    0.13
  -3  12   6    2.69    0.31
   3  12  -6    3.46    0.31
  -3  12   6    2.85    0.26
  -3  12   6    2.52    0.25
   3  12  -6    2.17    0.34
  -3 -12   6    3.34    0.27
  -3 -12   6    2.48    0.25
   3  12  -5    1.20    0.20
  -3  12   5    1.17    0.18
  -3  12   5    1.17    0.18
  -3  12   5    1.00    0.18
   3  12  -5    0.74    0.25
  -3 -12   5    1.48    0.20
  -3  12   4    0.01    0.10
  -3  12   4   -0.12    0.09
  -3  12   4   -0.07    0.06
   3  12  -4    0.01    0.14
   3  12  -4    0.09    0.08
  -3  12   4    0.05    0.11
   3  12  -4   -0.06    0.19
  -3 -12   4    0.09    0.12
   3  12  -3    1.45    0.15
   3  12  -3    1.44    0.30
   3  12  -3    1.59    0.21
  -3  12   3    1.43    0.14
  -3  12   3    1.87    0.20
  -3  12   3    1.47    0.21
  -3 -12   3    1.49    0.19
   3  12  -2    0.92    0.25
  -3  12   2    1.00    0.16
   3  12  -2    0.95    0.18
   3  12  -2    0.87    0.13
  -3  12   2    0.89    0.18
  -3  12   2    1.06    0.13
  -3 -12   2    0.99    0.16
   3  12  -1    0.29    0.19
   3  12  -1    0.28    0.12
   3  12  -1    0.27    0.11
  -3  12   1    0.09    0.10
  -3  12   1    0.26    0.10
  -3  12   1    0.12    0.11
   3 -12  -1    0.15    0.08
  -3 -12   1    0.11    0.09
  -3  12   0    0.02    0.10
   3  12   0    0.07    0.10
   3  12   0    0.09    0.16
  -3  12   0    0.36    0.11
   3  12   0   -0.12    0.09
  -3  12   0    0.03    0.10
   3 -12   0   -0.03    0.08
  -3 -12   0   -0.05    0.08
  -3  12  -1    0.08    0.11
   3  12   1    0.08    0.07
  -3  12  -1    0.19    0.11
   3  12   1    0.24    0.10
   3  12   1    0.11    0.15
   3  12   1    0.01    0.10
  -3  12  -1    0.10    0.11
  -3 -12  -1    0.02    0.08
   3 -12   1    0.00    0.09
   3  12   2    0.06    0.14
  -3  12  -2    0.02    0.11
  -3  12  -2    0.12    0.10
   3  12   2    0.20    0.12
   3  12   2    0.10    0.08
  -3  12  -2    0.10    0.12
   3  12   2    0.10    0.09
   3 -12   2    0.08    0.11
  -3 -12  -2   -0.02    0.07
   3  12   3    0.12    0.10
   3  12   3    0.06    0.13
  -3  12  -3    0.00    0.11
  -3  12  -3    0.12    0.09
   3  12   3    0.07    0.12
   3  12   3    0.08    0.09
  -3  12  -3    0.09    0.13
   3 -12   3    0.01    0.11
  -3 -12  -3    0.13    0.09
   3  12   4    1.08    0.14
  -3  12  -4    1.68    0.21
   3  12   4    0.83    0.17
   3  12   4    1.29    0.16
  -3  12  -4    0.85    0.21
  -3  12  -4    0.95    0.14
   3  12   4    1.17    0.18
   3 -12   4    1.07    0.19
  -3  12  -5    0.43    0.14
  -3  12  -5    0.44    0.12
   3  12   5    0.41    0.13
   3  12   5    0.42    0.11
  -3  12  -5    0.38    0.17
   3 -12   5    0.22    0.14
  -3  12  -6    0.05    0.14
   3  12   6    0.14    0.09
  -3  12  -6    0.29    0.14
  -3  12  -6    0.00    0.09
   3  12   6    0.29    0.13
   3 -12   6    0.21    0.17
  -3  12  -7    1.06    0.21
   3  12   7    1.36    0.17
   3  12   7    0.89    0.18
  -3  12  -7    1.07    0.16
  -3  12  -7    0.59    0.20
   3 -12   7    0.93    0.21
  -3  12  -8    0.12    0.17
  -3  12  -8    0.45    0.12
   3  12   8    0.40    0.16
  -3  12  -8   -0.02    0.15
   3  12   8    0.47    0.13
   3 -12   8    0.34    0.20
  -3  12  -9   -0.13    0.15
   3  12   9    0.32    0.12
  -3  12  -9    0.10    0.19
   3  12   9    0.17    0.15
  -3  12  -9    0.21    0.12
   3 -12   9    0.19    0.20
   3  12  10   -0.03    0.11
  -3  12 -10   -0.25    0.17
   3  12  10    0.12    0.16
   3 -12  10   -0.08    0.20
   3  13 -10   -0.28    0.21
   3  13 -10   -0.05    0.27
  -3  13  10    0.14    0.16
  -3 -13  10    0.05    0.17
   3  13  -9    0.47    0.21
   3  13  -9   -0.16    0.21
  -3  13   9    0.39    0.19
  -3 -13   9    0.41    0.19
   3  13  -8   -0.09    0.16
  -3  13   8    0.07    0.14
  -3  13   8    0.02    0.16
   3  13  -8   -0.21    0.20
  -3 -13   8   -0.07    0.14
  -3  13   7    0.62    0.18
   3  13  -7    0.26    0.23
  -3  13   7    0.50    0.16
   3  13  -7    0.62    0.21
  -3 -13   7    0.58    0.19
  -3 -13   7    0.61    0.18
  -3  13   6    0.69    0.17
  -3  13   6    1.07    0.19
   3  13  -6    0.53    0.24
   3  13  -6    0.98    0.21
  -3  13   6    0.68    0.15
  -3 -13   6    1.04    0.19
  -3 -13   6    0.76    0.19
  -3  13   5    0.01    0.09
   3  13  -5    0.10    0.19
   3  13  -5    0.21    0.16
  -3  13   5   -0.06    0.11
  -3  13   5    0.04    0.13
  -3 -13   5   -0.07    0.13
  -3  13   4    0.62    0.16
  -3  13   4    1.15    0.18
   3  13  -4    0.26    0.20
  -3  13   4    0.38    0.09
  -3  13   4    0.34    0.13
   3  13  -4    0.51    0.12
   3  13  -4    0.74    0.20
  -3 -13   4    0.75    0.16
  -3  13   3    0.10    0.11
   3  13  -3   -0.19    0.08
   3  13  -3   -0.04    0.18
   3  13  -3    0.11    0.14
  -3  13   3   -0.05    0.10
  -3  13   3   -0.13    0.07
  -3 -13   3   -0.07    0.10
  -3  13   2   -0.07    0.10
  -3  13   2    0.08    0.12
   3  13  -2    0.12    0.18
  -3  13   2    0.00    0.09
   3  13  -2    0.10    0.12
   3  13  -2   -0.04    0.09
  -3 -13   2    0.02    0.10
  -3  13   1    0.26    0.11
   3  13  -1    0.03    0.11
  -3  13   1    0.09    0.10
   3  13  -1    0.10    0.10
   3  13  -1    0.08    0.16
  -3  13   1    0.04    0.12
  -3 -13   1   -0.03    0.09
  -3  13   0    6.57    0.50
   3  13   0    5.74    0.32
  -3  13   0    6.58    0.34
   3  13   0    6.73    0.33
  -3  13   0    6.01    0.32
   3  13   0    7.03    0.59
   3 -13   0    6.55    0.31
  -3 -13   0    6.54    0.31
   3  13   1    0.16    0.11
   3  13   1   -0.06    0.15
  -3  13  -1    0.04    0.10
   3  13   1    0.04    0.09
  -3  13  -1    0.11    0.12
  -3  13  -1   -0.01    0.12
  -3 -13  -1   -0.08    0.07
   3 -13   1   -0.07    0.09
  -3  13  -2    7.40    0.54
   3  13   2    7.58    0.55
   3  13   2    6.81    0.29
  -3  13  -2    6.16    0.34
   3  13   2    6.74    0.35
  -3  13  -2    6.82    0.34
   3  13   2    6.52    0.32
  -3 -13  -2    6.78    0.31
   3 -13   2    7.12    0.35
   3  13   3    0.33    0.11
  -3  13  -3    0.16    0.12
  -3  13  -3    0.14    0.10
  -3  13  -3    0.05    0.13
   3  13   3    0.19    0.13
   3  13   3    0.04    0.13
   3  13   3    0.27    0.10
   3 -13   3   -0.01    0.11
   3  13   4    0.02    0.12
   3  13   4    0.03    0.10
   3  13   4    0.13    0.09
  -3  13  -4    0.14    0.13
  -3  13  -4    0.04    0.13
  -3  13  -4    0.15    0.10
   3  13   4    0.04    0.12
   3 -13   4   -0.06    0.11
   3  13   5   -0.08    0.10
  -3  13  -5    0.02    0.09
  -3  13  -5   -0.17    0.12
  -3  13  -5   -0.02    0.14
   3  13   5    0.08    0.09
   3 -13   5   -0.09    0.12
   3  13   6    1.07    0.19
  -3  13  -6    0.89    0.23
  -3  13  -6    1.01    0.16
  -3  13  -6    1.22    0.21
   3  13   6    1.08    0.16
   3 -13   6    0.79    0.20
  -3  13  -7    0.32    0.17
   3  13   7    0.27    0.11
  -3  13  -7    0.01    0.09
   3  13   7    0.25    0.14
  -3  13  -7    0.10    0.16
   3 -13   7    0.15    0.15
  -3  13  -8    0.23    0.19
  -3  13  -8    0.09    0.11
   3  13   8    0.24    0.15
  -3  13  -8    0.14    0.17
   3  13   8    0.32    0.12
   3 -13   8    0.09    0.17
  -3  13  -9   -0.28    0.15
   3  13   9    0.01    0.14
  -3  13  -9   -0.33    0.17
   3  13   9    0.09    0.11
   3 -13   9    0.19    0.19
   3  14  -9   -0.12    0.19
  -3  14   9   -0.05    0.19
   3  14  -9    0.07    0.23
  -3  14   9    0.04    0.15
  -3 -14   9    0.09    0.19
  -3  14   8   -0.05    0.17
  -3  14   8    0.07    0.14
   3  14  -8   -0.18    0.20
   3  14  -8   -0.14    0.17
  -3 -14   8   -0.16    0.15
  -3  14   7    0.15    0.13
   3  14  -7    0.13    0.22
  -3  14   7    0.02    0.16
   3  14  -7   -0.24    0.16
  -3 -14   7    0.06    0.16
   3  14  -6    0.24    0.18
   3  14  -6   -0.21    0.18
  -3  14   6    0.18    0.13
  -3  14   6   -0.07    0.10
  -3  14   6   -0.12    0.14
  -3 -14   6    0.16    0.15
  -3 -14   6   -0.02    0.14
  -3  14   5    2.71    0.16
  -3  14   5    2.79    0.35
   3  14  -5    1.81    0.33
  -3  14   5    2.50    0.25
   3  14  -5    2.88    0.32
  -3  14   5    2.75    0.25
  -3 -14   5    2.84    0.28
   3  14  -4   -0.11    0.18
   3  14  -4    0.16    0.16
  -3  14   4    0.10    0.12
  -3  14   4    0.21    0.14
  -3  14   4    0.12    0.08
  -3 -14   4    0.27    0.14
   3  14  -3    2.42    0.27
   3  14  -3    2.63    0.22
   3  14  -3    1.86    0.32
  -3  14   3    2.26    0.22
  -3  14   3    2.60    0.19
  -3  14   3    2.62    0.36
  -3 -14   3    2.65    0.26
   3  14  -2    0.10    0.18
   3  14  -2    0.08    0.12
  -3  14   2    0.06    0.11
   3  14  -2   -0.05    0.09
  -3  14   2    0.15    0.11
  -3  14   2    0.02    0.09
  -3 -14   2    0.11    0.11
  -3  14   1   -0.17    0.09
  -3  14   1   -0.04    0.11
   3  14  -1   -0.19    0.09
  -3  14   1    0.02    0.11
   3  14  -1   -0.18    0.09
   3  14  -1   -0.07    0.16
  -3 -14   1   -0.06    0.09
   3  14   0    0.75    0.15
   3  14   0    0.53    0.21
   3  14   0    0.68    0.14
  -3  14   0    0.79    0.15
  -3  14   0    0.52    0.17
  -3  14   0    0.74    0.15
  -3 -14   0    0.61    0.13
   3  14   1    0.47    0.13
  -3  14  -1    0.36    0.13
   3  14   1    0.38    0.13
  -3  14  -1    0.43    0.13
  -3  14  -1    0.06    0.12
   3  14   1    0.27    0.18
  -3 -14  -1    0.65    0.14
   3 -14   1    0.63    0.14
   3  14   2    5.94    0.52
  -3  14  -2    5.49    0.32
   3  14   2    5.52    0.33
  -3  14  -2    5.30    0.32
   3  14   2    5.25    0.29
   3  14   2    5.58    0.26
  -3  14  -2    5.44    0.51
  -3 -14  -2    5.69    0.29
   3 -14   2    5.98    0.33
  -3  14  -3    1.08    0.20
  -3  14  -3    0.84    0.21
   3  14   3    1.45    0.17
   3  14   3    0.98    0.14
   3  14   3    0.74    0.16
   3  14   3    0.61    0.17
  -3  14  -3    1.13    0.16
   3 -14   3    0.97    0.19
  -3  14  -4    0.07    0.10
  -3  14  -4   -0.04    0.13
   3  14   4    0.05    0.09
   3  14   4    0.02    0.11
   3  14   4   -0.07    0.12
   3  14   4    0.14    0.10
  -3  14  -4   -0.24    0.11
   3 -14   4    0.02    0.12
  -3  14  -5    0.01    0.13
  -3  14  -5    0.02    0.16
   3  14   5    0.33    0.13
  -3  14  -5    0.12    0.10
   3  14   5    0.00    0.08
   3 -14   5    0.04    0.14
  -3  14  -6    0.10    0.10
   3  14   6    0.31    0.11
  -3  14  -6    0.10    0.16
   3  14   6    0.17    0.13
  -3  14  -6    0.10    0.16
   3 -14   6    0.18    0.16
  -3  14  -7   -0.19    0.15
  -3  14  -7    0.12    0.11
   3  14   7    0.03    0.10
  -3  14  -7    0.08    0.16
   3  14   7   -0.08    0.11
   3 -14   7   -0.12    0.16
   3  14   8    0.13    0.11
   3  14   8    0.25    0.14
  -3  14  -8    0.06    0.18
  -3  14  -8   -0.01    0.13
  -3  14  -8    0.07    0.18
   3 -14   8    0.00    0.18
  -3  14  -9    0.18    0.20
   3  14   9    0.73    0.21
   3  14   9    0.63    0.15
  -3  14  -9    0.43    0.23
   3 -14   9    0.88    0.26
  -3  15   9    0.37    0.20
  -3  15   9    0.13    0.20
   3  15  -9   -0.04    0.24
   3  15  -9    0.26    0.23
  -3 -15   9    0.06    0.18
  -3  15   8   -0.04    0.18
   3  15  -8   -0.04    0.19
  -3  15   8    0.19    0.16
   3  15  -8    0.02    0.23
  -3 -15   8   -0.09    0.16
  -3  15   7    0.11    0.17
   3  15  -7    0.01    0.22
   3  15  -7    0.28    0.19
  -3  15   7   -0.02    0.14
  -3 -15   7    0.08    0.15
  -3  15   6    0.04    0.13
  -3  15   6    0.19    0.14
   3  15  -6   -0.01    0.17
   3  15  -6   -0.01    0.20
  -3  15   6    0.13    0.15
  -3 -15   6    0.05    0.14
  -3  15   5    2.46    0.17
  -3  15   5    2.22    0.25
   3  15  -5    2.77    0.32
  -3  15   5    1.95    0.27
   3  15  -5    1.43    0.32
  -3 -15   5    2.89    0.30
   3  15  -4   -0.04    0.19
  -3  15   4    0.05    0.08
  -3  15   4   -0.09    0.11
   3  15  -4   -0.13    0.13
  -3  15   4    0.10    0.13
  -3 -15   4   -0.04    0.12
   3  15  -3    0.85    0.27
   3  15  -3    1.26    0.22
   3  15  -3    1.05    0.15
  -3  15   3    0.92    0.14
  -3  15   3    1.00    0.17
  -3  15   3    0.78    0.20
  -3 -15   3    1.06    0.19
  -3  15   2    0.00    0.12
  -3  15   2   -0.06    0.10
   3  15  -2   -0.13    0.18
   3  15  -2    0.02    0.11
   3  15  -2    0.10    0.14
  -3  15   2    0.03    0.09
  -3 -15   2    0.13    0.13
  -3  15   1    3.68    0.43
   3  15  -1    2.51    0.35
   3  15  -1    3.05    0.26
  -3  15   1    3.26    0.28
  -3  15   1    3.52    0.25
   3  15  -1    3.14    0.27
  -3 -15   1    3.54    0.26
  -3  15   0   -0.09    0.11
  -3  15   0   -0.14    0.10
   3  15   0   -0.18    0.10
   3  15   0    0.12    0.18
   3  15   0   -0.15    0.10
  -3  15   0   -0.18    0.10
  -3 -15   0    0.12    0.11
   3  15   1    0.99    0.17
   3  15   1    0.74    0.22
   3  15   1    0.85    0.16
  -3  15  -1    0.81    0.16
  -3  15  -1    0.71    0.15
  -3 -15  -1    0.82    0.15
   3 -15   1    0.67    0.18
  -3  15  -2    0.04    0.12
   3  15   2   -0.13    0.13
  -3  15  -2   -0.17    0.09
   3  15   2   -0.07    0.11
  -3  15  -2   -0.06    0.12
   3  15   2   -0.08    0.08
   3 -15   2   -0.13    0.10
  -3  15  -3    0.03    0.14
   3  15   3   -0.14    0.13
   3  15   3    0.03    0.09
   3  15   3   -0.03    0.09
  -3  15  -3   -0.04    0.12
  -3  15  -3   -0.17    0.09
   3  15   3   -0.12    0.12
   3 -15   3    0.04    0.12
   3  15   4   -0.20    0.11
  -3  15  -4    0.11    0.14
   3  15   4   -0.07    0.10
  -3  15  -4    0.13    0.11
  -3  15  -4   -0.08    0.13
   3  15   4   -0.07    0.09
   3  15   4   -0.11    0.12
   3 -15   4   -0.02    0.13
  -3  15  -5   -0.08    0.10
  -3  15  -5   -0.01    0.14
   3  15   5    0.10    0.11
  -3  15  -5   -0.06    0.13
   3  15   5    0.01    0.09
   3 -15   5    0.38    0.17
   3  15   6    0.14    0.11
  -3  15  -6   -0.04    0.10
   3  15   6    0.21    0.10
  -3  15  -6   -0.13    0.15
  -3  15  -6   -0.11    0.15
   3 -15   6    0.03    0.15
   3  15   7    0.06    0.13
  -3  15  -7   -0.42    0.15
   3  15   7    0.08    0.10
  -3  15  -7    0.01    0.17
  -3  15  -7   -0.13    0.10
   3 -15   7   -0.32    0.15
   3  15   8    0.11    0.11
  -3  15  -8   -0.01    0.18
   3  15   8    0.19    0.14
  -3  15  -8    0.07    0.19
   3 -15   8   -0.12    0.17
  -3  16   8    0.01    0.13
   3  16  -8    0.16    0.25
  -3  16   8   -0.27    0.18
   3  16  -8    0.10    0.22
  -3 -16   8    0.23    0.18
   3  16  -7   -0.34    0.18
  -3  16   7   -0.07    0.13
  -3  16   7    0.12    0.18
   3  16  -7   -0.20    0.21
  -3 -16   7   -0.11    0.14
  -3  16   6    0.13    0.15
   3  16  -6   -0.15    0.16
  -3  16   6    0.02    0.12
   3  16  -6   -0.11    0.20
  -3 -16   6    0.09    0.14
  -3  16   5    0.12    0.14
   3  16  -5    0.34    0.18
  -3  16   5    0.11    0.14
  -3  16   5    0.24    0.09
   3  16  -5   -0.15    0.20
  -3 -16   5    0.25    0.15
  -3  16   4    0.01    0.13
  -3  16   4    0.02    0.13
   3  16  -4    0.03    0.20
   3  16  -4   -0.21    0.14
  -3  16   4   -0.14    0.07
  -3 -16   4   -0.05    0.13
   3  16  -3   -0.01    0.20
  -3  16   3   -0.04    0.12
   3  16  -3   -0.12    0.13
  -3  16   3   -0.09    0.12
  -3  16   3    0.10    0.10
  -3 -16   3    0.17    0.13
   3  16  -2    0.09    0.13
   3  16  -2   -0.02    0.19
   3  16  -2    0.04    0.11
  -3  16   2    0.24    0.14
  -3  16   2    0.10    0.10
  -3  16   2    0.06    0.14
  -3 -16   2    0.17    0.14
   3  16  -1    0.09    0.12
  -3  16   1    0.01    0.14
   3  16  -1    0.03    0.11
   3  16  -1   -0.01    0.20
  -3  16   1    0.02    0.11
  -3  16   1   -0.05    0.11
  -3 -16   1    0.12    0.12
   3  16   0   -0.24    0.10
  -3  16   0    0.07    0.11
  -3  16   0   -0.12    0.13
   3  16   0    0.18    0.13
   3  16   0   -0.29    0.16
  -3  16   0    0.03    0.12
  -3 -16   0   -0.12    0.10
  -3  16  -1    0.01    0.12
   3  16   1    0.02    0.12
  -3  16  -1   -0.12    0.12
  -3  16  -1    0.01    0.11
   3  16   1   -0.10    0.17
   3  16   1    0.08    0.11
  -3  16  -2   -0.07    0.12
  -3  16  -2    0.22    0.14
   3  16   2   -0.09    0.14
   3  16   2   -0.04    0.10
  -3  16  -2    0.13    0.11
   3  16   2    0.03    0.13
   3 -16   2    0.06    0.12
  -3  16  -3    0.05    0.11
  -3  16  -3   -0.13    0.11
   3  16   3   -0.23    0.14
   3  16   3    0.08    0.10
  -3  16  -3    0.02    0.14
   3  16   3    0.05    0.13
   3 -16   3   -0.04    0.12
  -3  16  -4    0.04    0.14
   3  16   4   -0.04    0.13
  -3  16  -4    0.02    0.15
  -3  16  -4   -0.13    0.10
   3  16   4    0.05    0.11
   3 -16   4    0.06    0.13
   3  16   5    0.37    0.14
  -3  16  -5    0.21    0.18
  -3  16  -5    0.30    0.13
  -3  16  -5    0.31    0.17
   3  16   5    0.41    0.12
   3 -16   5    0.42    0.19
  -3  16  -6   -0.05    0.17
  -3  16  -6    0.27    0.20
   3  16   6    0.07    0.12
   3  16   6    0.19    0.11
  -3  16  -6    0.29    0.14
   3 -16   6   -0.02    0.17
   3  16   7    0.16    0.13
  -3  16  -7   -0.16    0.19
  -3  16  -7   -0.18    0.16
   3  16   7   -0.03    0.10
   3 -16   7   -0.21    0.16
   3  17  -7    0.00    0.21
   3  17  -7   -0.38    0.21
  -3  17   7    0.01    0.14
  -3  17   7   -0.12    0.18
  -3 -17   7   -0.11    0.16
   3  17  -6   -0.04    0.18
   3  17  -6   -0.33    0.19
  -3  17   6   -0.10    0.15
  -3 -17   6    0.20    0.16
  -3  17   5   -0.09    0.13
   3  17  -5   -0.10    0.22
   3  17  -5    0.34    0.19
  -3  17   5    0.01    0.14
  -3  17   5   -0.12    0.07
  -3 -17   5    0.01    0.15
   3  17  -4    0.46    0.26
  -3  17   4    0.59    0.18
  -3  17   4    1.01    0.14
   3  17  -4    1.01    0.24
  -3  17   4    0.53    0.21
  -3 -17   4    1.29    0.23
   3  17  -3   -0.13    0.13
  -3  17   3   -0.11    0.13
  -3  17   3   -0.02    0.09
  -3  17   3    0.05    0.13
   3  17  -3   -0.27    0.19
  -3 -17   3   -0.15    0.13
   3  17  -2    0.01    0.22
  -3  17   2    0.12    0.11
  -3  17   2    0.23    0.14
  -3  17   2    0.26    0.17
   3  17  -2    0.40    0.17
   3  17  -2    0.17    0.15
  -3 -17   2    0.23    0.15
   3  17  -1    0.04    0.13
  -3  17   1   -0.10    0.11
  -3  17   1   -0.17    0.13
   3  17  -1    0.02    0.12
   3  17  -1   -0.15    0.19
  -3  17   1   -0.10    0.11
  -3 -17   1   -0.03    0.11
   3  17   0    0.11    0.20
   3  17   0    0.10    0.13
  -3  17   0    0.31    0.14
   3  17   0    0.56    0.16
  -3  17   0    0.12    0.17
  -3  17   0    0.32    0.14
  -3 -17   0    0.33    0.14
   3  17   1    0.04    0.11
   3  17   1   -0.21    0.16
  -3  17  -1    0.15    0.12
   3  17   1   -0.13    0.12
  -3  17  -1   -0.10    0.14
  -3  17  -1    0.20    0.14
   3  17   2   -0.21    0.15
   3  17   2   -0.09    0.13
  -3  17  -2    0.29    0.15
  -3  17  -2    0.06    0.16
   3  17   2   -0.21    0.09
  -3  17  -2    0.21    0.12
  -3  17  -3   -0.25    0.12
  -3  17  -3   -0.10    0.10
   3  17   3    0.03    0.14
   3  17   3    0.01    0.09
  -3  17  -3   -0.06    0.15
   3  17   3   -0.23    0.14
   3 -17   3   -0.17    0.12
  -3  17  -4    0.98    0.26
   3  17   4    1.25    0.21
  -3  17  -4    0.91    0.20
   3  17   4    1.32    0.18
  -3  17  -4    0.80    0.17
   3 -17   4    1.03    0.20
  -3  17  -5   -0.24    0.15
  -3  17  -5    0.17    0.18
  -3  17  -5   -0.01    0.12
   3  17   5   -0.02    0.10
   3 -17   5   -0.03    0.14
   3  17   6    3.10    0.25
  -3  17  -6    3.69    0.40
  -3  17  -6    1.79    0.34
   3  17   6    2.99    0.31
  -3  17  -6    2.61    0.26
   3 -17   6    2.69    0.33
   3  17   7    0.15    0.12
   3  17   7    0.37    0.16
  -3  17  -7    0.23    0.21
   3 -17   7   -0.06    0.19
   3  18  -6   -0.32    0.21
  -3  18   6   -0.08    0.18
   3  18  -6   -0.10    0.20
  -3 -18   6   -0.09    0.17
   3  18  -5   -0.16    0.22
  -3  18   5   -0.13    0.15
   3  18  -5   -0.07    0.18
  -3  18   5   -0.11    0.13
  -3 -18   5   -0.12    0.14
   3  18  -4   -0.01    0.23
  -3  18   4   -0.11    0.13
   3  18  -4   -0.04    0.17
  -3  18   4   -0.01    0.09
  -3  18   4   -0.09    0.14
  -3 -18   4   -0.05    0.15
  -3  18   3    0.08    0.10
  -3  18   3   -0.06    0.14
   3  18  -3    0.01    0.15
   3  18  -3   -0.14    0.21
  -3  18   3    0.03    0.13
  -3 -18   3   -0.13    0.13
  -3  18   2   -0.10    0.10
   3  18  -2   -0.03    0.14
   3  18  -2   -0.24    0.19
  -3  18   2   -0.18    0.13
  -3  18   2   -0.02    0.13
  -3 -18   2   -0.05    0.13
   3  18  -1   -0.03    0.14
  -3  18   1    0.09    0.12
  -3  18   1    0.04    0.16
   3  18  -1    0.00    0.23
   3  18  -1    0.13    0.14
  -3  18   1    0.13    0.13
  -3 -18   1    0.14    0.14
  -3  18   0   -0.01    0.17
   3  18   0    0.17    0.13
  -3  18   0    0.38    0.15
   3  18   0    0.07    0.20
   3  18   0   -0.08    0.13
  -3  18   0    0.24    0.14
  -3  18  -1   -0.10    0.16
  -3  18  -1   -0.14    0.11
   3  18   1   -0.21    0.12
   3  18   1   -0.04    0.11
  -3  18  -1   -0.14    0.12
   3  18   1   -0.07    0.19
   3  18   2   -0.02    0.14
  -3  18  -2    0.01    0.14
  -3  18  -2    0.07    0.17
  -3  18  -2    0.11    0.13
   3  18   2   -0.27    0.17
   3  18   2    0.19    0.13
   3  18   3   -0.01    0.10
  -3  18  -3   -0.19    0.11
  -3  18  -3   -0.06    0.16
  -3  18  -3   -0.09    0.14
   3  18   3   -0.01    0.15
   3  18   3   -0.29    0.15
   3  18   4    0.13    0.12
   3  18   4   -0.02    0.15
  -3  18  -4   -0.10    0.17
  -3  18  -4   -0.13    0.14
  -3  18  -4   -0.16    0.11
   3 -18   4    0.01    0.15
  -3  18  -5   -0.26    0.15
   3  18   5   -0.05    0.11
  -3  18  -5   -0.02    0.12
  -3  18  -5   -0.06    0.17
   3 -18   5   -0.15    0.16
  -3  18  -6    0.16    0.21
   3  18   6    0.60    0.15
   3 -18   6    0.03    0.18
  -3  19   5   -0.09    0.16
   3  19  -5   -0.12    0.23
   3  19  -5   -0.04    0.20
  -3 -19   5    0.07    0.17
   3  19  -4   -0.10    0.25
   3  19  -4    0.08    0.19
  -3  19   4   -0.06    0.16
  -3  19   4   -0.20    0.09
  -3  19   4   -0.08    0.16
  -3 -19   4   -0.09    0.17
   3  19  -3    0.91    0.23
   3  19  -3    0.56    0.29
  -3  19   3    0.65    0.15
  -3  19   3    0.83    0.24
  -3  19   3    0.95    0.22
  -3 -19   3    0.64    0.20
  -3  19   2   -0.13    0.15
  -3  19   2   -0.20    0.13
   3  19  -2   -0.21    0.21
  -3  19   2   -0.03    0.12
   3  19  -2    0.04    0.16
  -3 -19   2    0.00    0.14
  -3  19   1    0.05    0.13
   3  19  -1   -0.05    0.22
   3  19  -1    0.07    0.14
  -3  19   1    0.06    0.13
  -3  19   1   -0.05    0.18
  -3  19   0    0.07    0.14
  -3  19   0   -0.12    0.18
   3  19   0   -0.08    0.21
   3  19   0    0.00    0.14
  -3  19   0    0.07    0.14
   3  19   0   -0.07    0.13
   3  19   1    2.02    0.37
  -3  19  -1    2.32    0.38
   3  19   1    2.18    0.25
   3  19   1    2.30    0.27
  -3  19  -1    2.85    0.30
  -3  19  -1    2.23    0.26
  -3  19  -2    0.03    0.15
  -3  19  -2   -0.05    0.18
  -3  19  -2   -0.02    0.12
   3  19   2   -0.03    0.15
   3  19   2    0.10    0.12
   3  19   2   -0.22    0.18
   3  19   3    1.38    0.24
   3  19   3    1.23    0.19
  -3  19  -3    1.82    0.27
   3  19   3    0.67    0.25
  -3  19  -3    1.06    0.20
  -3  19  -3    1.02    0.28
   3  19   4   -0.12    0.15
  -3  19  -4    0.23    0.19
  -3  19  -4    0.03    0.14
   3  19   4    0.09    0.12
  -3  19  -4   -0.09    0.18
   3  20  -3    0.00    0.18
  -3  20   3   -0.13    0.15
  -3  20   3    0.12    0.12
  -3  20   3   -0.01    0.17
   3  20  -3    0.05    0.26
  -3 -20   3   -0.10    0.15
  -3  20   2    0.15    0.16
   3  20  -2    0.13    0.27
  -3  20   2    0.13    0.13
  -3  20   2   -0.02    0.18
   3  20  -2   -0.08    0.16
  -3  20   1   -0.05    0.15
  -3  20   1   -0.27    0.16
  -3  20   1   -0.08    0.12
   3  20  -1    0.11    0.15
   3  20  -1   -0.29    0.21
  -3  20   0    0.33    0.23
   3  20   0    0.47    0.25
   3  20   0    0.10    0.25
  -3  20   0    0.40    0.17
   3  20   0    0.73    0.20
  -3  20   0    0.35    0.15
  -3  20  -1    0.24    0.16
  -3  20  -1   -0.08    0.20
   3  20   1    0.18    0.16
  -3  20  -1    0.10    0.15
   3  20   1    0.09    0.17
   3  20   1   -0.24    0.22
   3  20   2   -0.04    0.16
  -3  20  -2   -0.04    0.13
  -3  20  -2   -0.13    0.19
   3  20   2   -0.39    0.18
  -3  20  -2    0.14    0.16
   3  20   2    0.06    0.13
  -4   0  13    0.06    0.14
  -4   0  13    0.26    0.25
  -4   0  12    0.09    0.14
  -4   0  12    0.33    0.22
  -4   0  12   -0.25    0.12
  -4   0  11    0.12    0.13
  -4   0  11    0.32    0.22
  -4   0  11   -0.01    0.12
  -4   0  10    0.53    0.14
  -4   0  10    0.19    0.14
  -4   0  10    0.21    0.20
  -4   0   9   -0.04    0.11
  -4   0   9   -0.21    0.17
  -4   0   9   -0.07    0.10
  -4   0   8    0.06    0.10
  -4   0   8   -0.02    0.17
  -4   0   8    0.00    0.11
  -4   0   7   -0.16    0.14
  -4   0   7   -0.09    0.08
  -4   0   7    0.02    0.09
  -4   0   6   12.34    0.38
  -4   0   6   12.59    0.42
   4   0  -6   12.55    0.40
  -4   0   6   12.36    0.48
  -4   0   5   -0.01    0.06
  -4   0   5    0.01    0.05
  -4   0   5   -0.13    0.09
  -4   0   4   21.89    0.58
  -4   0   4   22.02    0.65
  -4   0   4   22.88    0.61
  -4   0   4   22.75    0.58
  -4   0   3    0.05    0.05
  -4   0   3   -0.06    0.03
  -4   0   3   -0.06    0.08
  -4   0   3    0.02    0.03
  -4   0   2  998.06   23.60
  -4   0   2  979.68   23.67
  -4   0   2  976.06   23.67
  -4   0   2 1000.00   24.08
  -4   0   1    0.00    0.03
  -4   0   1    0.04    0.03
  -4   0   1    0.01    0.04
   4   0  -1    0.03    0.04
   4   0   0  166.19    4.05
  -4   0   0  167.29    4.05
  -4   0   0  171.21    4.13
   4   0   1    0.06    0.05
  -4   0  -1   -0.01    0.04
  -4   0  -1    0.04    0.04
  -4   0  -2   20.38    0.56
   4   0   2   20.81    0.57
   4   0   3   -0.03    0.05
  -4   0  -3   -0.04    0.04
  -4   0  -4   23.77    0.67
   4   0   4   24.30    0.68
  -4   0  -5   -0.11    0.06
   4   0   5   -0.01    0.07
  -4   0  -6    1.63    0.16
   4   0   6    1.73    0.18
   4   0   7   -0.06    0.10
  -4   0  -7   -0.01    0.09
   4   0   8    0.14    0.14
  -4   0  -8    0.01    0.10
   4   0   8    0.08    0.12
   4   0   9   -0.04    0.12
   4   0   9   -0.03    0.12
   4   0  10   -0.11    0.13
   4   0  10   -0.02    0.12
   4   0  11    0.18    0.16
   4   0  11    0.08    0.15
   4   0  12    3.62    0.35
   4   0  12    4.33    0.36
  -4   1  13    0.15    0.16
  -4   1  13    0.18    0.25
  -4  -1  13    0.03    0.15
  -4  -1  13   -0.26    0.13
  -4  -1  13    0.09    0.21
  -4   1  12    0.39    0.16
  -4   1  12    0.69    0.25
  -4  -1  12    0.35    0.24
  -4  -1  12    0.28    0.15
  -4  -1  12    0.59    0.18
  -4   1  11   -0.06    0.11
  -4   1  11    0.14    0.22
  -4   1  11    0.14    0.14
  -4  -1  11   -0.22    0.19
  -4  -1  11    0.54    0.16
  -4  -1  11    0.07    0.13
  -4   1  10    1.73    0.28
  -4   1  10    1.59    0.17
  -4   1  10    1.84    0.23
  -4  -1  10    1.55    0.19
  -4  -1  10    1.45    0.27
  -4  -1  10    2.03    0.23
  -4   1   9    0.70    0.16
  -4   1   9    0.42    0.20
  -4   1   9    0.51    0.12
  -4  -1   9    0.50    0.20
  -4  -1   9    0.34    0.12
  -4  -1   9    0.55    0.15
  -4   1   8    3.28    0.20
  -4   1   8    3.33    0.33
  -4   1   8    3.73    0.25
  -4  -1   8    3.04    0.32
  -4  -1   8    3.48    0.23
  -4  -1   8    3.21    0.24
  -4   1   7    0.76    0.19
   4   1  -7    1.07    0.14
  -4   1   7    0.96    0.15
  -4  -1   7    0.96    0.15
  -4  -1   7    0.96    0.12
  -4  -1   7    0.69    0.18
  -4   1   6    1.95    0.17
  -4   1   6    1.72    0.21
   4   1  -6    1.72    0.15
  -4  -1   6    2.07    0.15
  -4  -1   6    1.59    0.19
  -4  -1   6    1.92    0.16
  -4   1   5    0.73    0.10
  -4   1   5    0.59    0.08
  -4   1   5    0.63    0.13
   4   1  -5    0.72    0.09
  -4  -1   5    0.61    0.13
  -4  -1   5    0.70    0.10
  -4  -1   5    0.55    0.08
  -4   1   4    0.12    0.09
  -4   1   4    0.15    0.05
  -4   1   4    0.26    0.07
   4   1  -4    0.16    0.06
  -4   1   4    0.16    0.06
  -4  -1   4    0.23    0.06
  -4  -1   4    0.12    0.09
  -4  -1   4    0.20    0.05
   4   1  -3    0.03    0.05
  -4   1   3   -0.01    0.08
  -4   1   3    0.07    0.04
  -4   1   3    0.03    0.04
  -4   1   3   -0.02    0.05
  -4  -1   3    0.02    0.05
  -4  -1   3    0.02    0.04
  -4  -1   3    0.03    0.08
   4   1  -2   24.12    0.62
  -4   1   2   23.46    0.60
  -4   1   2   23.64    0.61
  -4   1   2   24.80    0.65
  -4   1   2   22.80    0.72
  -4  -1   2   24.31    0.62
  -4   1   1    8.46    0.32
   4   1  -1    8.44    0.25
  -4   1   1    8.48    0.25
  -4   1   1    8.12    0.24
  -4  -1   1    8.28    0.25
   4  -1  -1    7.86    0.26
  -4   1   0    3.78    0.20
  -4   1   0    3.48    0.14
   4   1   0    3.17    0.15
  -4  -1   0    3.47    0.14
   4  -1   0    3.52    0.14
  -4  -1   0    3.73    0.19
  -4   1  -1    0.23    0.05
  -4   1  -1    0.21    0.05
   4   1   1    0.22    0.05
  -4  -1  -1    0.17    0.05
  -4  -1  -1    0.19    0.05
   4  -1   1    0.23    0.06
  -4   1  -2   -0.01    0.04
  -4   1  -2    0.05    0.04
   4   1   2   -0.01    0.05
  -4  -1  -2   -0.04    0.04
   4  -1   2    0.04    0.06
  -4   1  -3    0.79    0.09
   4   1   3    0.85    0.10
   4  -1   3    0.67    0.09
  -4  -1  -3    0.93    0.10
   4   1   4    3.31    0.18
  -4   1  -4    3.36    0.18
  -4  -1  -4    3.44    0.18
   4  -1   4    3.31    0.18
   4   1   5    0.05    0.08
  -4   1  -5    0.10    0.07
  -4  -1  -5    0.23    0.07
   4  -1   5    0.13    0.09
  -4   1  -6    0.06    0.09
   4   1   6   -0.02    0.10
   4  -1   6   -0.07    0.10
  -4  -1  -6    0.07    0.08
   4   1   7    0.10    0.11
  -4   1  -7    0.33    0.12
  -4  -1  -7    0.26    0.11
   4  -1   7    0.17    0.12
  -4   1  -8   -0.05    0.10
   4   1   8    0.06    0.14
   4   1   8    0.02    0.11
   4  -1   8    0.04    0.12
  -4  -1  -8   -0.04    0.10
   4   1   9    0.85    0.19
   4   1   9    1.33    0.19
  -4   1  -9    0.89    0.17
   4  -1   9    0.97    0.18
   4  -1   9    0.56    0.18
   4   1  10    0.15    0.13
   4   1  10    0.15    0.15
   4  -1  10    0.11    0.14
   4  -1  10    0.18    0.14
   4   1  11    0.09    0.14
   4   1  11    0.20    0.16
   4  -1  11    0.03    0.15
   4  -1  11    0.00    0.15
   4   1  12    0.04    0.17
   4   1  12    0.14    0.17
   4  -1  12    0.09    0.17
   4  -1  12    0.05    0.17
  -4   2  13    0.07    0.14
  -4   2  13    0.00    0.22
  -4  -2  13    0.25    0.24
  -4  -2  13   -0.12    0.15
  -4  -2  13    0.04    0.14
  -4   2  12    0.17    0.15
  -4   2  12    0.11    0.22
  -4  -2  12    0.18    0.22
  -4  -2  12   -0.04    0.14
  -4  -2  12    0.14    0.14
  -4   2  11    0.89    0.25
  -4   2  11    1.02    0.20
  -4  -2  11    0.91    0.25
  -4  -2  11    1.07    0.19
  -4  -2  11    1.24    0.20
  -4   2  10    0.03    0.12
  -4   2  10   -0.03    0.20
  -4  -2  10    0.01    0.13
  -4  -2  10    0.13    0.13
  -4  -2  10    0.19    0.20
  -4   2   9   -0.03    0.12
  -4   2   9    0.11    0.18
  -4  -2   9    0.01    0.18
  -4  -2   9   -0.02    0.11
  -4  -2   9   -0.02    0.11
  -4   2   8    0.18    0.18
  -4   2   8   -0.03    0.11
  -4  -2   8    0.07    0.10
  -4  -2   8   -0.25    0.15
  -4  -2   8    0.16    0.11
   4   2  -7    0.25    0.10
  -4   2   7    0.09    0.16
  -4   2   7    0.19    0.11
  -4  -2   7    0.15    0.10
  -4  -2   7    0.27    0.17
  -4  -2   7    0.25    0.10
  -4   2   6    0.15    0.10
  -4   2   6    0.28    0.14
   4   2  -6    0.10    0.09
  -4  -2   6    0.08    0.08
  -4  -2   6    0.10    0.12
  -4  -2   6    0.23    0.08
   4   2  -5    1.09    0.12
  -4   2   5    1.03    0.13
  -4   2   5    0.74    0.10
  -4   2   5    1.22    0.17
  -4   2   5    1.10    0.10
  -4  -2   5    1.08    0.11
  -4  -2   5    1.13    0.11
  -4  -2   5    0.90    0.14
  -4   2   4   -0.02    0.06
  -4   2   4   -0.05    0.08
  -4   2   4    0.01    0.04
  -4   2   4    0.01    0.05
   4   2  -4    0.02    0.06
  -4  -2   4    0.06    0.05
  -4  -2   4    0.06    0.05
  -4  -2   4    0.02    0.08
  -4   2   3    0.16    0.06
  -4   2   3    0.17    0.09
  -4   2   3    0.08    0.05
   4   2  -3    0.08    0.06
  -4   2   3    0.15    0.05
  -4  -2   3    0.10    0.07
  -4  -2   3    0.16    0.05
  -4  -2   3    0.13    0.05
  -4   2   2   -0.06    0.04
   4   2  -2    0.09    0.05
  -4   2   2   -0.02    0.04
  -4   2   2    0.00    0.07
  -4  -2   2    0.02    0.04
  -4   2   1   63.00    1.54
  -4   2   1   62.31    1.52
  -4   2   1   63.11    1.54
   4   2  -1   62.78    1.54
  -4   2   1   61.41    1.63
  -4  -2   1   62.03    1.54
  -4   2   0    0.34    0.07
   4   2   0    0.61    0.07
  -4   2   0    0.41    0.06
  -4   2   0    0.46    0.06
   4  -2   0    0.51    0.07
  -4  -2   0    0.51    0.06
  -4   2  -1    1.13    0.09
  -4   2  -1    1.08    0.13
   4   2   1    1.17    0.10
   4  -2   1    1.27    0.11
  -4  -2  -1    1.12    0.09
   4   2   2    0.06    0.05
  -4   2  -2    0.05    0.05
  -4   2  -2    0.03    0.04
   4  -2   2   -0.04    0.05
  -4  -2  -2    0.09    0.05
  -4   2  -3   11.08    0.39
   4   2   3   11.23    0.36
  -4   2  -3   11.19    0.36
  -4  -2  -3   11.39    0.35
   4  -2   3   11.56    0.37
   4   2   4    0.17    0.07
  -4   2  -4    0.13    0.07
   4  -2   4    0.21    0.08
  -4  -2  -4    0.09    0.06
  -4   2  -5    1.01    0.13
   4   2   5    0.94    0.12
  -4  -2  -5    0.93    0.12
   4  -2   5    1.03    0.14
   4   2   6    0.15    0.09
  -4   2  -6    0.01    0.09
  -4  -2  -6   -0.09    0.07
   4  -2   6   -0.18    0.12
   4  -2   6    0.01    0.10
   4   2   7    7.24    0.33
   4   2   7    7.44    0.36
  -4   2  -7    7.54    0.34
  -4  -2  -7    7.35    0.32
   4  -2   7    6.83    0.34
   4  -2   7    6.89    0.36
  -4   2  -8    0.14    0.12
   4   2   8    0.29    0.12
   4   2   8    0.16    0.14
   4  -2   8    0.06    0.13
   4  -2   8    0.10    0.16
  -4  -2  -8    0.19    0.10
  -4   2  -9    1.72    0.21
   4   2   9    1.20    0.18
   4   2   9    1.26    0.22
   4  -2   9    1.22    0.20
   4  -2   9    1.44    0.24
   4   2  10    0.09    0.15
   4   2  10    0.22    0.14
   4  -2  10   -0.09    0.13
   4  -2  10   -0.02    0.14
   4   2  11    0.05    0.13
   4   2  11    0.13    0.14
   4  -2  11    0.06    0.15
   4  -2  11    0.05    0.15
   4   2  12    0.37    0.19
   4   2  12    0.02    0.16
   4  -2  12    0.01    0.16
   4  -2  12   -0.07    0.15
  -4   3  13    0.50    0.26
  -4   3  13    0.30    0.19
  -4  -3  13    0.45    0.27
  -4  -3  13    0.66    0.18
  -4  -3  13    0.26    0.18
  -4   3  12    0.09    0.14
  -4   3  12    0.26    0.22
  -4  -3  12   -0.06    0.14
  -4  -3  12    0.23    0.14
  -4  -3  12   -0.21    0.20
  -4   3  11    3.06    0.37
  -4   3  11    3.53    0.30
  -4  -3  11    2.76    0.34
  -4  -3  11    2.92    0.27
  -4  -3  11    3.17    0.28
  -4   3  10    1.17    0.21
  -4   3  10    1.01    0.25
  -4  -3  10    0.88    0.17
  -4  -3  10    0.94    0.18
  -4  -3  10    0.64    0.23
  -4   3   9   -0.01    0.12
  -4   3   9    0.18    0.19
  -4  -3   9    0.01    0.11
  -4  -3   9   -0.09    0.17
  -4  -3   9    0.01    0.10
  -4   3   8    0.20    0.13
  -4   3   8   -0.03    0.17
  -4  -3   8    0.05    0.11
  -4  -3   8    0.10    0.17
  -4  -3   8    0.06    0.10
   4   3  -7    0.10    0.10
  -4   3   7    0.13    0.16
  -4   3   7    0.32    0.13
  -4  -3   7    0.14    0.10
  -4  -3   7    0.12    0.15
  -4  -3   7    0.23    0.10
  -4   3   6    6.07    0.33
  -4   3   6    6.54    0.33
   4   3  -6    6.41    0.28
  -4   3   6    6.46    0.27
  -4   3   6    6.46    0.30
  -4  -3   6    6.37    0.26
  -4  -3   6    6.00    0.32
  -4  -3   6    6.46    0.27
  -4   3   5    0.08    0.07
  -4   3   5    0.02    0.05
  -4   3   5   -0.02    0.11
   4   3  -5    0.09    0.08
  -4   3   5    0.03    0.07
  -4  -3   5    0.07    0.06
  -4  -3   5    0.07    0.07
  -4  -3   5   -0.03    0.10
  -4   3   4    3.29    0.16
  -4   3   4    3.10    0.21
  -4   3   4    3.08    0.20
   4   3  -4    2.94    0.17
  -4   3   4    3.23    0.17
  -4  -3   4    2.64    0.18
  -4  -3   4    3.09    0.16
  -4  -3   4    2.98    0.13
  -4   3   3    2.94    0.15
  -4   3   3    3.23    0.21
  -4   3   3    3.32    0.16
   4   3  -3    2.87    0.16
  -4   3   3    3.08    0.18
  -4  -3   3    3.31    0.15
  -4   3   2    8.38    0.35
  -4   3   2    8.57    0.29
  -4   3   2    8.33    0.27
   4   3  -2    8.50    0.28
  -4  -3   2    8.54    0.27
  -4   3   1    5.05    0.17
  -4   3   1    5.11    0.19
  -4   3   1    5.03    0.26
   4   3  -1    5.18    0.20
  -4  -3   1    4.89    0.19
  -4   3   0    0.01    0.04
  -4   3   0    0.06    0.04
   4   3   0    0.03    0.05
  -4   3   0    0.01    0.04
   4  -3   0   -0.04    0.05
  -4  -3   0    0.02    0.04
  -4   3  -1    0.48    0.07
  -4   3  -1    0.24    0.06
   4   3   1    0.54    0.08
  -4  -3  -1    0.44    0.07
   4  -3   1    0.36    0.07
  -4   3  -2    1.89    0.17
   4   3   2    1.98    0.13
  -4   3  -2    2.13    0.13
   4  -3   2    2.08    0.14
  -4  -3  -2    2.02    0.12
   4   3   3    7.36    0.27
  -4   3  -3    7.27    0.32
  -4   3  -3    7.55    0.28
   4  -3   3    7.58    0.29
  -4  -3  -3    7.48    0.26
   4   3   4    2.26    0.15
  -4   3  -4    2.23    0.19
  -4   3  -4    2.29    0.17
  -4  -3  -4    2.28    0.14
   4  -3   4    2.12    0.17
  -4   3  -5    0.02    0.08
   4   3   5    0.05    0.10
   4   3   5   -0.04    0.07
  -4  -3  -5   -0.04    0.06
   4  -3   5   -0.03    0.09
  -4   3  -6    0.86    0.15
   4   3   6    0.97    0.17
   4   3   6    0.96    0.13
  -4  -3  -6    0.97    0.13
   4  -3   6    0.92    0.16
   4  -3   6    0.97    0.16
   4   3   7    6.88    0.31
  -4   3  -7    7.17    0.34
   4   3   7    6.53    0.35
  -4  -3  -7    6.32    0.29
   4  -3   7    6.30    0.33
   4  -3   7    6.51    0.34
   4   3   8    2.48    0.22
  -4   3  -8    2.28    0.23
   4   3   8    2.33    0.26
   4  -3   8    2.69    0.26
   4  -3   8    2.36    0.24
   4   3   9    2.71    0.30
  -4   3  -9    3.00    0.27
   4   3   9    2.67    0.25
   4  -3   9    2.59    0.29
   4  -3   9    2.42    0.25
   4   3  10    1.68    0.21
   4   3  10    1.74    0.25
   4  -3  10    1.52    0.22
   4  -3  10    1.45    0.24
   4   3  11    0.04    0.13
   4   3  11    0.01    0.14
   4  -3  11    0.06    0.15
   4  -3  11   -0.10    0.13
   4   3  12   -0.08    0.16
   4   3  12    0.11    0.15
   4  -3  12    0.00    0.16
   4  -3  12    0.04    0.17
  -4   4  13    0.32    0.25
  -4   4  13    0.07    0.16
  -4  -4  13   -0.05    0.23
  -4  -4  13   -0.06    0.16
  -4   4  12    0.43    0.24
  -4   4  12    0.32    0.19
  -4  -4  12    0.70    0.21
  -4  -4  12    0.38    0.18
  -4  -4  12    0.26    0.21
  -4   4  11    0.25    0.21
  -4   4  11    0.22    0.15
  -4  -4  11    0.57    0.21
  -4  -4  11    0.22    0.14
  -4  -4  11    0.28    0.16
  -4   4  10    0.46    0.17
   4   4 -10    0.32    0.26
  -4   4  10    0.80    0.25
  -4  -4  10    0.74    0.22
  -4  -4  10    0.66    0.17
  -4  -4  10    0.77    0.16
   4   4  -9    0.05    0.20
  -4   4   9    0.55    0.16
  -4   4   9    0.60    0.21
  -4  -4   9    0.75    0.16
  -4  -4   9    0.76    0.15
  -4  -4   9    0.59    0.19
  -4   4   8   -0.11    0.17
  -4   4   8   -0.19    0.10
  -4  -4   8   -0.05    0.10
  -4  -4   8    0.25    0.17
  -4  -4   8   -0.18    0.09
   4   4  -7   -0.01    0.10
  -4   4   7    0.08    0.07
  -4   4   7    0.20    0.12
  -4   4   7    0.08    0.17
  -4  -4   7    0.04    0.14
  -4  -4   7    0.11    0.11
  -4  -4   7    0.09    0.09
   4   4  -6    1.77    0.17
  -4   4   6    1.51    0.22
  -4   4   6    1.65    0.16
  -4   4   6    1.45    0.17
  -4   4   6    1.74    0.20
  -4  -4   6    2.02    0.18
  -4  -4   6    1.52    0.19
  -4  -4   6    1.55    0.15
  -4   4   5    0.23    0.13
  -4   4   5    0.08    0.06
  -4   4   5    0.02    0.07
  -4   4   5   -0.04    0.07
   4   4  -5    0.04    0.08
  -4  -4   5    0.02    0.07
  -4  -4   5    0.03    0.06
  -4  -4   5    0.11    0.11
  -4   4   4    0.61    0.13
  -4   4   4    0.48    0.09
   4   4  -4    0.43    0.09
  -4   4   4    0.39    0.09
  -4   4   4    0.26    0.07
  -4  -4   4    0.45    0.08
  -4  -4   4    0.56    0.11
   4   4  -3    0.30    0.08
  -4   4   3    0.36    0.08
  -4   4   3    0.21    0.09
  -4   4   3    0.34    0.07
  -4   4   3    0.20    0.07
  -4  -4   3    0.35    0.07
   4   4  -2    7.13    0.26
  -4   4   2    7.33    0.33
  -4   4   2    7.31    0.26
  -4   4   2    7.33    0.26
  -4  -4   2    7.27    0.25
   4   4  -1    1.22    0.11
  -4   4   1    0.98    0.09
  -4   4   1    0.96    0.09
  -4   4   1    1.33    0.16
  -4  -4   1    1.05    0.09
   4   4   0    0.46    0.07
  -4   4   0    0.42    0.07
  -4   4   0    0.29    0.07
  -4   4   0    0.46    0.07
   4  -4   0    0.41    0.07
  -4  -4   0    0.45    0.06
  -4   4  -1    0.89    0.10
   4   4   1    0.99    0.10
  -4   4  -1    0.87    0.09
  -4  -4  -1    0.98    0.09
   4  -4   1    0.91    0.10
   4   4   2    6.85    0.24
  -4   4  -2    6.56    0.25
  -4   4  -2    6.51    0.32
  -4  -4  -2    6.22    0.23
   4  -4   2    6.72    0.25
  -4   4  -3    0.16    0.07
   4   4   3    0.10    0.06
  -4   4  -3    0.06    0.06
  -4  -4  -3    0.21    0.06
   4  -4   3    0.13    0.08
   4   4   4    2.30    0.16
   4   4   4    2.23    0.18
  -4   4  -4    2.43    0.18
  -4   4  -4    2.34    0.22
   4  -4   4    2.54    0.18
  -4  -4  -4    2.33    0.15
   4   4   5    0.84    0.15
   4   4   5    0.64    0.11
  -4   4  -5    0.58    0.12
  -4   4  -5    0.50    0.10
   4  -4   5    0.52    0.12
  -4  -4  -5    0.78    0.11
   4   4   6    0.79    0.13
  -4   4  -6    0.64    0.13
   4   4   6    0.65    0.15
   4  -4   6    0.73    0.15
  -4  -4  -6    0.64    0.11
   4   4   7    0.30    0.12
  -4   4  -7    0.33    0.13
   4   4   7    0.50    0.15
   4  -4   7    0.32    0.14
  -4  -4  -7    0.13    0.09
   4   4   8    0.34    0.14
   4   4   8    0.20    0.12
  -4   4  -8    0.14    0.12
   4  -4   8    0.25    0.15
   4  -4   8    0.22    0.14
   4   4   9    0.17    0.12
   4   4   9   -0.12    0.12
  -4   4  -9    0.09    0.12
   4  -4   9    0.14    0.13
   4   4  10   -0.16    0.12
   4   4  10    0.06    0.13
  -4   4 -10   -0.23    0.17
   4  -4  10   -0.07    0.14
   4   4  11    0.00    0.14
   4   4  11    0.45    0.16
   4  -4  11   -0.20    0.13
   4  -4  11    0.03    0.15
   4   4  12    0.03    0.16
   4   4  12    0.25    0.17
   4  -4  12    0.19    0.19
   4  -4  12    0.07    0.18
  -4   5  13   -0.23    0.14
  -4   5  13    0.53    0.28
  -4  -5  13    0.12    0.17
  -4  -5  13   -0.45    0.21
  -4   5  12    0.51    0.26
  -4   5  12    0.25    0.18
  -4  -5  12    0.57    0.19
  -4  -5  12    0.63    0.24
  -4   5  11    0.38    0.22
  -4   5  11    0.45    0.18
  -4  -5  11    0.41    0.16
  -4  -5  11    0.45    0.22
  -4   5  10    0.74    0.19
   4   5 -10    0.51    0.26
  -4   5  10    1.19    0.27
  -4  -5  10    0.92    0.17
  -4  -5  10    0.75    0.24
  -4  -5  10    1.04    0.18
   4   5  -9    0.43    0.22
  -4   5   9    1.28    0.20
  -4   5   9    1.21    0.26
  -4  -5   9    1.15    0.18
  -4  -5   9    0.69    0.22
  -4  -5   9    0.91    0.15
  -4   5   8    0.00    0.13
  -4   5   8   -0.10    0.18
   4   5  -8    0.09    0.13
   4   5  -8    0.03    0.20
  -4  -5   8    0.10    0.10
  -4  -5   8    0.05    0.11
  -4  -5   8    0.08    0.16
  -4   5   7    0.12    0.11
   4   5  -7    0.04    0.12
  -4   5   7    0.02    0.12
  -4   5   7   -0.18    0.16
  -4  -5   7    0.05    0.08
  -4  -5   7   -0.07    0.13
  -4  -5   7    0.12    0.11
  -4   5   6    0.60    0.11
  -4   5   6    0.87    0.16
   4   5  -6    0.92    0.15
  -4   5   6    0.80    0.19
  -4   5   6    0.98    0.13
  -4  -5   6    0.90    0.14
  -4  -5   6    1.04    0.18
  -4  -5   6    0.70    0.10
  -4   5   5    1.73    0.20
  -4   5   5    1.73    0.18
  -4   5   5    1.54    0.16
   4   5  -5    1.63    0.17
  -4   5   5    1.49    0.15
  -4  -5   5    1.75    0.18
  -4  -5   5    1.68    0.16
  -4   5   4    0.46    0.10
   4   5  -4    0.45    0.10
  -4   5   4    0.35    0.08
  -4   5   4    0.28    0.07
  -4   5   4    0.41    0.12
  -4  -5   4    0.32    0.08
  -4   5   3    1.12    0.11
   4   5  -3    1.19    0.12
  -4   5   3    1.05    0.12
  -4   5   3    1.41    0.15
  -4   5   3    1.22    0.16
  -4  -5   3    1.02    0.10
  -4   5   2    0.18    0.06
  -4   5   2    0.37    0.09
  -4   5   2    0.14    0.06
   4   5  -2    0.31    0.07
  -4  -5   2    0.31    0.07
  -4   5   1    2.90    0.13
   4   5  -1    2.83    0.16
  -4   5   1    2.75    0.15
  -4   5   1    2.74    0.22
   4  -5  -1    2.68    0.13
  -4  -5   1    2.73    0.15
  -4   5   0    3.65    0.25
   4   5   0    3.37    0.17
  -4   5   0    3.38    0.16
  -4   5   0    3.38    0.15
  -4  -5   0    3.29    0.16
   4  -5   0    3.36    0.16
  -4   5  -1   -0.04    0.04
  -4   5  -1    0.00    0.05
  -4   5  -1    0.01    0.05
   4   5   1   -0.01    0.05
   4   5   1   -0.04    0.05
  -4  -5  -1    0.03    0.04
   4  -5   1    0.06    0.06
   4   5   2    0.17    0.07
  -4   5  -2    0.17    0.07
  -4   5  -2    0.11    0.07
  -4   5  -2    0.10    0.06
   4   5   2    0.14    0.06
   4  -5   2    0.25    0.08
  -4  -5  -2    0.15    0.06
   4   5   3    2.48    0.16
   4   5   3    2.26    0.15
  -4   5  -3    2.19    0.16
  -4   5  -3    2.25    0.23
   4  -5   3    2.23    0.17
  -4  -5  -3    2.22    0.14
   4   5   4    0.01    0.08
   4   5   4    0.01    0.06
  -4   5  -4    0.00    0.08
  -4   5  -4   -0.04    0.06
  -4  -5  -4   -0.07    0.05
   4  -5   4    0.04    0.09
  -4   5  -5    0.11    0.08
   4   5   5    0.09    0.11
  -4   5  -5    0.03    0.09
   4   5   5    0.16    0.08
   4  -5   5    0.30    0.12
  -4  -5  -5    0.03    0.06
  -4   5  -6   -0.14    0.10
   4   5   6   -0.14    0.11
  -4   5  -6    0.01    0.07
   4   5   6   -0.07    0.08
  -4  -5  -6   -0.01    0.07
   4  -5   6   -0.11    0.11
   4   5   7    0.66    0.16
  -4   5  -7    0.32    0.11
   4   5   7    0.74    0.14
  -4   5  -7    0.47    0.14
   4  -5   7    0.82    0.17
  -4  -5  -7    0.58    0.11
  -4   5  -8    0.18    0.13
   4   5   8    0.25    0.14
   4   5   8    0.20    0.11
   4  -5   8    0.13    0.14
   4   5   9    2.78    0.24
   4   5   9    2.33    0.27
  -4   5  -9    2.32    0.25
   4  -5   9    2.57    0.26
   4   5  10    0.13    0.14
   4   5  10    0.04    0.12
  -4   5 -10   -0.07    0.13
   4  -5  10   -0.10    0.13
   4   5  11    0.10    0.15
   4   5  11    0.16    0.16
   4  -5  11   -0.10    0.15
   4  -5  11   -0.06    0.16
   4   5  12    0.21    0.16
   4   5  12    0.10    0.15
   4  -5  12    0.18    0.18
   4  -5  12    0.38    0.20
  -4   6  12    0.04    0.25
  -4   6  12    0.37    0.21
  -4  -6  12    0.32    0.18
  -4  -6  12    0.17    0.22
  -4   6  11    0.40    0.23
  -4   6  11    0.31    0.17
  -4  -6  11    0.28    0.16
  -4  -6  11    0.38    0.21
   4   6 -10   -0.36    0.20
  -4   6  10    0.31    0.15
  -4   6  10    0.00    0.18
  -4  -6  10   -0.04    0.14
  -4  -6  10   -0.03    0.18
   4   6  -9   -0.12    0.21
  -4   6   9    0.00    0.12
  -4   6   9    0.17    0.19
  -4  -6   9    0.10    0.13
  -4  -6   9   -0.04    0.17
  -4  -6   9    0.18    0.11
   4   6  -8   -0.05    0.20
   4   6  -8   -0.19    0.12
  -4   6   8   -0.08    0.17
  -4   6   8    0.00    0.12
  -4  -6   8    0.11    0.12
  -4  -6   8    0.16    0.17
  -4  -6   8    0.11    0.09
  -4   6   7    0.75    0.12
  -4   6   7    1.08    0.24
  -4   6   7    1.07    0.18
   4   6  -7    1.04    0.18
  -4   6   7    0.90    0.15
   4   6  -7    0.49    0.24
  -4  -6   7    1.09    0.20
  -4  -6   7    1.10    0.13
  -4  -6   7    1.01    0.16
  -4   6   6   -0.05    0.15
  -4   6   6    0.05    0.10
   4   6  -6   -0.09    0.11
  -4   6   6    0.04    0.06
  -4   6   6    0.02    0.10
  -4  -6   6    0.19    0.11
  -4  -6   6    0.20    0.08
  -4  -6   6    0.07    0.13
  -4   6   5    0.27    0.10
  -4   6   5    0.40    0.15
  -4   6   5    0.34    0.11
  -4   6   5    0.18    0.07
   4   6  -5    0.44    0.12
  -4  -6   5    0.42    0.13
  -4  -6   5    0.46    0.11
   4   6  -4    0.23    0.10
  -4   6   4    0.14    0.08
  -4   6   4    0.08    0.06
  -4   6   4    0.16    0.11
  -4   6   4    0.15    0.08
  -4  -6   4    0.20    0.08
   4   6  -3    5.24    0.25
  -4   6   3    5.06    0.23
  -4   6   3    5.14    0.24
  -4   6   3    5.32    0.30
  -4   6   3    5.01    0.23
  -4  -6   3    4.98    0.22
   4   6  -2    0.09    0.04
  -4   6   2    0.23    0.07
  -4   6   2    0.08    0.06
  -4   6   2    0.14    0.08
   4   6  -2    0.16    0.07
  -4  -6   2    0.09    0.06
   4   6  -1    4.73    0.18
   4   6  -1    4.94    0.22
  -4   6   1    4.84    0.19
  -4   6   1    4.90    0.29
  -4   6   1    5.16    0.22
  -4  -6   1    4.90    0.21
   4   6   0    2.06    0.15
  -4   6   0    2.17    0.15
  -4   6   0    2.02    0.13
   4   6   0    1.95    0.14
  -4   6   0    2.39    0.22
   4  -6   0    2.49    0.14
  -4  -6   0    2.15    0.13
   4   6   1    0.66    0.08
  -4   6  -1    0.57    0.09
   4   6   1    0.40    0.14
  -4   6  -1    0.47    0.11
  -4   6  -1    0.61    0.09
   4   6   1    0.42    0.08
   4  -6   1    0.48    0.09
  -4  -6  -1    0.54    0.08
   4   6   2   -0.03    0.05
  -4   6  -2   -0.02    0.06
   4   6   2   -0.08    0.06
  -4   6  -2   -0.03    0.06
   4   6   2    0.09    0.11
  -4   6  -2   -0.07    0.04
  -4  -6  -2   -0.03    0.04
   4  -6   2   -0.04    0.07
   4   6   3   12.13    0.40
  -4   6  -3   11.98    0.41
  -4   6  -3   11.79    0.51
  -4   6  -3   11.91    0.40
   4   6   3   11.87    0.39
  -4  -6  -3   12.18    0.39
   4  -6   3   11.66    0.41
  -4   6  -4    0.92    0.14
  -4   6  -4    0.53    0.12
   4   6   4    1.03    0.14
   4   6   4    1.04    0.12
  -4  -6  -4    0.91    0.11
   4  -6   4    0.89    0.14
  -4   6  -5    0.81    0.15
   4   6   5    0.77    0.12
   4   6   5    1.02    0.16
  -4   6  -5    0.66    0.13
   4  -6   5    0.93    0.15
  -4  -6  -5    0.86    0.11
  -4   6  -6    0.11    0.11
  -4   6  -6    0.08    0.09
   4   6   6    0.13    0.12
   4   6   6   -0.04    0.08
  -4  -6  -6   -0.08    0.06
   4  -6   6    0.17    0.12
   4   6   7    2.40    0.24
  -4   6  -7    2.30    0.24
   4   6   7    2.28    0.19
  -4   6  -7    2.35    0.29
   4  -6   7    2.25    0.24
   4   6   8    0.30    0.12
   4   6   8    0.41    0.15
  -4   6  -8    0.23    0.14
   4  -6   8    0.41    0.15
   4   6   9    0.05    0.11
  -4   6  -9    0.09    0.14
   4   6   9    0.11    0.13
   4  -6   9   -0.10    0.14
   4   6  10    0.05    0.12
   4   6  10    0.34    0.16
  -4   6 -10    0.13    0.15
   4  -6  10   -0.07    0.15
   4   6  11    0.26    0.15
   4   6  11    0.61    0.19
   4  -6  11    0.23    0.18
   4  -6  11    0.31    0.20
  -4   7  12   -0.17    0.26
  -4   7  12    0.07    0.16
  -4  -7  12    0.21    0.21
  -4  -7  12   -0.18    0.15
  -4   7  11   -0.07    0.21
  -4   7  11    0.02    0.15
  -4  -7  11    0.31    0.20
  -4  -7  11    0.16    0.16
  -4   7  10    0.25    0.23
   4   7 -10    0.05    0.22
  -4   7  10    0.17    0.16
  -4  -7  10    0.35    0.21
  -4  -7  10    0.29    0.16
  -4   7   9    1.59    0.28
  -4   7   9    1.48    0.24
   4   7  -9    0.46    0.25
  -4  -7   9    1.21    0.24
  -4  -7   9    0.97    0.18
  -4   7   8    0.17    0.13
  -4   7   8    0.06    0.12
   4   7  -8    0.02    0.14
  -4   7   8    0.13    0.18
   4   7  -8    0.42    0.24
  -4  -7   8    0.07    0.15
  -4  -7   8    0.27    0.14
   4   7  -7    0.34    0.24
  -4   7   7    0.92    0.16
   4   7  -7    1.12    0.19
  -4   7   7    0.60    0.12
  -4   7   7    1.12    0.19
  -4   7   7    0.72    0.21
  -4  -7   7    1.08    0.16
  -4  -7   7    0.82    0.18
  -4  -7   7    1.06    0.16
  -4   7   6    0.69    0.14
  -4   7   6    0.62    0.13
   4   7  -6    0.32    0.22
   4   7  -6    0.47    0.16
  -4   7   6    0.49    0.11
  -4   7   6    0.90    0.20
  -4  -7   6    0.70    0.14
  -4  -7   6    0.44    0.16
  -4   7   5    0.02    0.06
  -4   7   5    0.06    0.10
  -4   7   5   -0.06    0.09
   4   7  -5    0.01    0.11
  -4   7   5   -0.01    0.14
   4   7  -5    0.04    0.20
  -4  -7   5    0.18    0.11
  -4  -7   5    0.19    0.10
  -4   7   4    2.24    0.18
  -4   7   4    2.19    0.22
   4   7  -4    2.23    0.20
  -4   7   4    2.31    0.19
   4   7  -4    1.35    0.25
  -4   7   4    2.59    0.22
  -4  -7   4    2.21    0.18
  -4   7   3    0.04    0.07
   4   7  -3    0.02    0.16
  -4   7   3    0.11    0.07
  -4   7   3    0.29    0.11
   4   7  -3    0.16    0.09
  -4   7   3    0.22    0.08
  -4  -7   3    0.14    0.07
   4   7  -2    2.18    0.17
  -4   7   2    2.48    0.23
   4   7  -2    1.78    0.25
  -4   7   2    2.57    0.17
   4   7  -2    2.22    0.13
  -4   7   2    2.55    0.13
  -4   7   2    2.54    0.17
  -4  -7   2    2.35    0.16
  -4   7   1    2.18    0.16
   4   7  -1    2.14    0.16
   4   7  -1    2.38    0.14
  -4   7   1    2.53    0.24
  -4   7   1    2.26    0.14
   4   7  -1    1.42    0.23
   4  -7  -1    2.11    0.13
  -4  -7   1    2.40    0.15
   4   7   0   15.78    0.68
  -4   7   0   14.53    0.58
  -4   7   0   14.20    0.45
   4   7   0   13.83    0.45
   4   7   0   14.47    0.43
  -4   7   0   14.79    0.44
   4  -7   0   14.19    0.44
  -4  -7   0   13.95    0.44
   4   7   1    0.10    0.06
   4   7   1    0.06    0.13
  -4   7  -1    0.02    0.07
   4   7   1    0.20    0.07
  -4   7  -1    0.00    0.05
  -4   7  -1    0.13    0.07
   4   7   1    0.10    0.06
  -4  -7  -1    0.02    0.05
   4  -7   1    0.27    0.08
   4   7   2    0.68    0.10
  -4   7  -2    0.86    0.12
  -4   7  -2    0.84    0.11
   4   7   2    0.70    0.15
   4   7   2    0.96    0.11
  -4   7  -2    0.61    0.13
   4  -7   2    0.93    0.12
  -4  -7  -2    0.97    0.11
  -4   7  -3    2.73    0.18
  -4   7  -3    2.70    0.28
  -4   7  -3    2.71    0.19
   4   7   3    2.84    0.18
   4   7   3    2.66    0.17
  -4  -7  -3    2.84    0.16
   4  -7   3    2.23    0.19
   4   7   4    0.07    0.08
  -4   7  -4    0.05    0.09
  -4   7  -4    0.14    0.07
   4   7   4    0.02    0.10
  -4   7  -4    0.02    0.09
  -4  -7  -4    0.08    0.06
   4  -7   4    0.10    0.10
  -4   7  -5    0.06    0.11
   4   7   5    0.00    0.08
  -4   7  -5    0.02    0.09
   4   7   5   -0.01    0.11
   4  -7   5    0.09    0.11
  -4  -7  -5    0.06    0.07
   4   7   6    2.04    0.22
   4   7   6    2.10    0.18
  -4   7  -6    2.48    0.23
   4  -7   6    1.85    0.21
  -4  -7  -6    1.91    0.17
   4   7   7   -0.14    0.11
  -4   7  -7   -0.02    0.12
  -4   7  -7    0.02    0.10
   4   7   7   -0.10    0.08
   4  -7   7    0.06    0.13
   4   7   8   -0.08    0.12
   4   7   8    0.01    0.10
  -4   7  -8   -0.01    0.11
  -4   7  -8   -0.05    0.09
   4  -7   8    0.24    0.15
   4   7   9    0.11    0.14
   4   7   9   -0.17    0.09
  -4   7  -9   -0.13    0.13
   4  -7   9    0.03    0.15
   4   7  10    0.22    0.16
   4   7  10    0.15    0.12
  -4   7 -10    0.31    0.17
   4  -7  10    0.26    0.18
   4   7  11    0.09    0.14
   4   7  11   -0.06    0.16
   4  -7  11   -0.17    0.16
  -4   8  12    0.19    0.19
  -4   8  12   -0.12    0.27
  -4  -8  12   -0.40    0.13
  -4  -8  12    0.10    0.21
  -4   8  11    0.13    0.15
  -4   8  11    0.20    0.25
  -4  -8  11   -0.24    0.13
  -4  -8  11    0.09    0.21
  -4   8  10    1.02    0.21
   4   8 -10    0.45    0.25
  -4   8  10    1.37    0.30
  -4  -8  10    1.21    0.20
  -4  -8  10    1.29    0.25
   4   8  -9    0.17    0.23
  -4   8   9    0.66    0.23
  -4   8   9    0.36    0.17
  -4  -8   9    0.00    0.13
  -4  -8   9    0.57    0.19
   4   8  -8    0.11    0.14
  -4   8   8    0.25    0.14
   4   8  -8   -0.18    0.20
  -4   8   8    0.29    0.20
  -4   8   8    0.21    0.13
  -4  -8   8    0.21    0.16
  -4  -8   8   -0.09    0.12
  -4   8   7    0.18    0.13
  -4   8   7    0.41    0.15
   4   8  -7    0.25    0.14
  -4   8   7    0.17    0.08
  -4   8   7    0.34    0.20
   4   8  -7    0.06    0.23
  -4  -8   7    0.07    0.12
  -4  -8   7    0.24    0.16
  -4   8   6   -0.01    0.11
  -4   8   6    0.05    0.17
   4   8  -6    0.05    0.13
   4   8  -6    0.01    0.21
  -4   8   6   -0.03    0.10
  -4   8   6    0.03    0.07
  -4  -8   6   -0.05    0.11
  -4  -8   6    0.00    0.13
  -4   8   5    0.31    0.17
   4   8  -5    0.16    0.13
  -4   8   5    0.23    0.11
  -4   8   5    0.07    0.08
   4   8  -5    0.26    0.22
  -4   8   5    0.20    0.11
  -4  -8   5    0.10    0.10
  -4   8   4    2.20    0.24
   4   8  -4    1.80    0.12
  -4   8   4    2.01    0.18
   4   8  -4    1.68    0.19
  -4   8   4    2.75    0.25
  -4   8   4    1.66    0.16
   4   8  -4    1.27    0.26
  -4  -8   4    1.72    0.17
  -4   8   3    2.07    0.20
   4   8  -3    1.51    0.27
  -4   8   3    2.04    0.24
  -4   8   3    2.07    0.19
   4   8  -3    1.67    0.12
  -4   8   3    2.12    0.17
   4   8  -3    1.79    0.18
  -4  -8   3    2.03    0.17
   4   8  -2   12.84    0.39
  -4   8   2   13.88    0.45
   4   8  -2   14.07    0.72
  -4   8   2   12.80    0.39
  -4   8   2   14.06    0.57
   4   8  -2   13.05    0.46
   4  -8  -2   12.87    0.38
  -4  -8   2   13.28    0.44
   4   8  -1    0.00    0.07
   4   8  -1    0.13    0.15
   4   8  -1   -0.02    0.06
  -4   8   1    0.02    0.06
  -4   8   1    0.01    0.07
  -4   8   1    0.05    0.07
   4  -8  -1   -0.07    0.05
  -4  -8   1    0.04    0.06
  -4   8   0    0.49    0.09
   4   8   0    0.23    0.07
  -4   8   0    0.26    0.08
   4   8   0    0.36    0.16
  -4   8   0    0.27    0.10
   4   8   0    0.22    0.08
   4  -8   0    0.36    0.09
  -4  -8   0    0.29    0.07
   4   8   1    0.20    0.08
  -4   8  -1    0.12    0.07
  -4   8  -1    0.15    0.09
   4   8   1    0.24    0.15
   4   8   1    0.14    0.06
  -4   8  -1    0.28    0.09
   4   8   1    0.04    0.08
  -4  -8  -1    0.25    0.07
  -4   8  -2    0.14    0.07
   4   8   2    0.38    0.09
   4   8   2    0.14    0.13
  -4   8  -2    0.20    0.10
  -4   8  -2    0.20    0.09
   4   8   2    0.13    0.07
  -4  -8  -2    0.19    0.07
   4  -8   2    0.24    0.10
  -4   8  -3    0.12    0.10
  -4   8  -3    0.17    0.08
   4   8   3    0.15    0.08
  -4   8  -3    0.23    0.10
   4   8   3    0.11    0.09
  -4  -8  -3    0.18    0.07
   4  -8   3    0.04    0.11
   4   8   4    2.71    0.20
  -4   8  -4    2.96    0.33
  -4   8  -4    2.33    0.22
   4   8   4    2.70    0.19
  -4   8  -4    2.91    0.20
  -4  -8  -4    2.79    0.18
   4  -8   4    2.49    0.22
   4   8   5    0.83    0.16
   4   8   5    0.62    0.12
  -4   8  -5    0.77    0.13
  -4   8  -5    0.80    0.15
  -4   8  -5    0.65    0.15
   4  -8   5    0.56    0.15
  -4  -8  -5    0.72    0.11
  -4   8  -6    5.07    0.41
  -4   8  -6    5.08    0.31
   4   8   6    4.71    0.29
   4   8   6    4.64    0.25
   4  -8   6    4.47    0.31
  -4   8  -7    0.12    0.13
   4   8   7    0.11    0.10
   4   8   7    0.22    0.13
  -4   8  -7    0.06    0.11
   4  -8   7    0.16    0.15
   4   8   8   -0.06    0.09
  -4   8  -8   -0.05    0.10
  -4   8  -8   -0.12    0.12
   4   8   8    0.08    0.14
   4  -8   8   -0.13    0.13
   4   8   9    0.04    0.11
  -4   8  -9    0.08    0.14
   4   8   9    0.02    0.13
   4  -8   9    0.13    0.15
   4   8  10    0.35    0.14
  -4   8 -10    0.70    0.19
   4   8  10    0.33    0.17
   4  -8  10    0.76    0.20
   4   8  11    0.01    0.14
   4   8  11    0.07    0.15
  -4   9  12   -0.10    0.15
  -4   9  12   -0.22    0.29
  -4  -9  12   -0.23    0.15
  -4  -9  12    0.16    0.23
  -4   9  11    0.21    0.28
  -4   9  11    0.00    0.15
  -4  -9  11    0.21    0.22
  -4  -9  11    0.03    0.15
   4   9 -10    0.19    0.24
  -4   9  10    0.77    0.28
  -4   9  10    0.44    0.18
  -4  -9  10    0.66    0.18
  -4  -9  10    0.66    0.22
  -4   9   9    0.52    0.18
   4   9  -9    0.05    0.22
  -4   9   9    0.46    0.25
   4   9  -9    0.59    0.21
  -4  -9   9    0.46    0.20
  -4  -9   9    0.48    0.17
   4   9  -8    0.46    0.24
   4   9  -8    0.80    0.19
  -4   9   8    0.69    0.18
  -4   9   8    0.96    0.19
  -4   9   8    0.58    0.24
  -4  -9   8    0.68    0.17
  -4  -9   8    0.70    0.20
   4   9  -7    0.75    0.18
  -4   9   7    0.78    0.23
  -4   9   7    0.90    0.18
  -4   9   7    0.61    0.16
   4   9  -7    0.49    0.26
  -4   9   7    0.58    0.12
  -4  -9   7    0.58    0.16
  -4  -9   7    0.48    0.16
   4   9  -6   -0.06    0.13
   4   9  -6    0.09    0.23
  -4   9   6    0.02    0.08
  -4   9   6    0.12    0.12
  -4   9   6   -0.02    0.11
  -4   9   6    0.02    0.18
  -4  -9   6   -0.07    0.12
  -4  -9   6    0.10    0.11
   4   9  -5    1.87    0.34
  -4   9   5    1.87    0.19
  -4   9   5    2.97    0.28
   4   9  -5    2.24    0.24
  -4   9   5    2.36    0.22
  -4   9   5    2.50    0.27
  -4  -9   5    2.61    0.23
  -4   9   4    0.30    0.10
  -4   9   4    0.20    0.11
   4   9  -4    0.37    0.07
  -4   9   4    0.33    0.11
   4   9  -4    0.00    0.12
   4   9  -4    0.35    0.23
  -4   9   4    0.29    0.17
  -4  -9   4    0.25    0.11
  -4   9   3    0.75    0.14
  -4   9   3    1.14    0.15
   4   9  -3    0.87    0.26
   4   9  -3    0.97    0.10
   4   9  -3    1.11    0.16
  -4  -9   3    1.01    0.13
   4   9  -2    0.72    0.09
  -4   9   2    0.52    0.11
  -4   9   2    0.78    0.10
   4   9  -2    0.75    0.13
   4   9  -2    0.55    0.22
  -4   9   2    0.45    0.12
  -4  -9   2    0.83    0.12
   4  -9  -2    0.66    0.09
  -4   9   1    0.34    0.09
   4   9  -1    0.31    0.20
   4   9  -1    0.41    0.10
   4   9  -1    0.49    0.09
  -4   9   1    0.40    0.12
  -4   9   1    0.57    0.10
  -4  -9   1    0.43    0.10
   4  -9  -1    0.49    0.09
   4   9   0    0.12    0.08
  -4   9   0    0.11    0.08
  -4   9   0   -0.05    0.08
   4   9   0    0.06    0.16
  -4   9   0    0.12    0.08
   4   9   0    0.19    0.08
   4  -9   0    0.06    0.07
  -4  -9   0    0.23    0.08
  -4   9  -1    0.56    0.11
  -4   9  -1    0.51    0.10
   4   9   1    0.54    0.10
   4   9   1    0.62    0.18
  -4   9  -1    0.40    0.12
   4   9   1    0.63    0.11
   4   9   1    0.54    0.08
   4  -9   1    0.60    0.11
  -4  -9  -1    0.46    0.09
   4   9   2    0.49    0.10
   4   9   2    0.85    0.12
   4   9   2    0.51    0.12
   4   9   2    0.66    0.16
  -4   9  -2    0.57    0.14
  -4   9  -2    0.82    0.13
  -4   9  -2    0.57    0.10
  -4  -9  -2    0.50    0.09
   4   9   3    0.17    0.08
  -4   9  -3    0.10    0.07
  -4   9  -3    0.15    0.11
   4   9   3    0.20    0.10
  -4   9  -3    0.01    0.10
   4   9   3    0.17    0.12
  -4  -9  -3    0.10    0.07
   4  -9   3   -0.03    0.10
   4   9   4    0.72    0.13
  -4   9  -4    0.68    0.12
  -4   9  -4    0.47    0.15
  -4   9  -4    0.58    0.14
   4   9   4    0.65    0.11
  -4  -9  -4    0.55    0.10
   4  -9   4    0.72    0.17
   4   9   5    5.95    0.30
  -4   9  -5    5.90    0.45
  -4   9  -5    5.64    0.32
   4   9   5    5.45    0.27
  -4   9  -5    5.32    0.28
  -4  -9  -5    5.44    0.26
   4  -9   5    5.67    0.33
  -4   9  -6    0.06    0.08
   4   9   6    0.29    0.10
  -4   9  -6   -0.08    0.11
  -4   9  -6    0.11    0.12
   4   9   6   -0.05    0.11
   4  -9   6    0.33    0.15
  -4   9  -7   -0.05    0.10
   4   9   7   -0.04    0.09
   4   9   7    0.05    0.11
  -4   9  -7    0.04    0.12
  -4   9  -7    0.08    0.08
   4  -9   7   -0.02    0.14
   4   9   8    0.09    0.12
  -4   9  -8    0.15    0.15
   4   9   8   -0.04    0.09
  -4   9  -8   -0.14    0.11
   4  -9   8   -0.03    0.14
  -4   9  -9    0.34    0.17
   4   9   9    0.52    0.13
   4   9   9    0.41    0.16
  -4   9 -10   -0.10    0.16
   4   9  10    0.36    0.13
   4   9  10    0.25    0.16
  -4   9 -11    0.72    0.26
   4   9  11    0.44    0.19
   4   9  11    0.23    0.15
  -4  10  11    0.19    0.15
  -4  10  11   -0.33    0.28
  -4 -10  11   -0.14    0.16
  -4 -10  11    0.15    0.22
  -4  10  10    0.05    0.13
  -4  10  10   -0.19    0.24
   4  10 -10   -0.21    0.21
  -4 -10  10   -0.02    0.15
  -4 -10  10   -0.02    0.17
  -4  10   9    0.31    0.25
   4  10  -9   -0.02    0.16
  -4  10   9    0.35    0.17
   4  10  -9   -0.13    0.21
  -4 -10   9    0.28    0.19
  -4 -10   9   -0.06    0.15
  -4  10   8    1.75    0.24
   4  10  -8    0.86    0.29
  -4  10   8    1.47    0.23
  -4  10   8    2.52    0.33
   4  10  -8    1.48    0.23
  -4 -10   8    1.39    0.21
  -4 -10   8    1.84    0.25
  -4  10   7    0.02    0.08
  -4  10   7   -0.05    0.13
  -4  10   7    0.01    0.13
  -4  10   7    0.09    0.20
   4  10  -7   -0.04    0.21
   4  10  -7   -0.11    0.14
  -4 -10   7    0.07    0.13
  -4 -10   7   -0.19    0.11
  -4  10   6    0.17    0.20
  -4  10   6   -0.26    0.11
  -4  10   6    0.08    0.13
  -4  10   6   -0.01    0.08
   4  10  -6    0.19    0.24
   4  10  -6    0.15    0.14
  -4 -10   6    0.15    0.13
  -4 -10   6    0.21    0.14
  -4  10   5   -0.01    0.18
  -4  10   5    0.07    0.12
  -4  10   5    0.04    0.11
  -4  10   5    0.16    0.10
   4  10  -5    0.16    0.14
   4  10  -5    0.23    0.23
  -4 -10   5    0.02    0.11
   4  10  -4   -0.04    0.07
  -4  10   4    0.03    0.10
   4  10  -4    0.08    0.13
  -4  10   4    0.01    0.08
  -4  10   4    0.09    0.11
   4  10  -4    0.06    0.21
  -4 -10   4    0.13    0.10
  -4  10   3    0.03    0.09
   4  10  -3    0.02    0.07
  -4  10   3    0.11    0.07
   4  10  -3    0.22    0.13
   4  10  -3   -0.01    0.20
  -4  10   3    0.06    0.09
  -4 -10   3    0.12    0.10
  -4  10   2    0.84    0.15
   4  10  -2    1.08    0.26
   4  10  -2    1.02    0.11
  -4  10   2    1.49    0.13
   4  10  -2    0.90    0.15
  -4  10   2    1.15    0.15
  -4 -10   2    1.03    0.14
   4 -10  -2    1.03    0.11
  -4  10   1    0.07    0.09
  -4  10   1    0.17    0.09
   4  10  -1   -0.03    0.08
   4  10  -1    0.08    0.10
   4  10  -1    0.14    0.19
  -4  10   1    0.09    0.09
  -4 -10   1    0.13    0.08
   4 -10  -1    0.15    0.08
   4  10   0    0.31    0.10
   4  10   0    0.33    0.19
   4  10   0    0.26    0.09
  -4  10   0    0.20    0.10
  -4  10   0    0.24    0.11
  -4  10   0    0.15    0.10
   4 -10   0    0.25    0.09
  -4 -10   0    0.48    0.10
   4  10   1    0.16    0.09
   4  10   1   -0.02    0.09
   4  10   1    0.11    0.07
  -4  10  -1    0.12    0.10
  -4  10  -1   -0.02    0.08
  -4  10  -1    0.01    0.10
   4  10   1   -0.13    0.14
   4 -10   1   -0.07    0.08
  -4 -10  -1    0.05    0.07
   4  10   2    0.04    0.08
   4  10   2    0.07    0.08
  -4  10  -2    0.09    0.08
   4  10   2    0.00    0.14
  -4  10  -2    0.02    0.09
  -4  10  -2    0.13    0.11
   4  10   2    0.00    0.10
   4 -10   2    0.17    0.10
  -4 -10  -2    0.13    0.08
  -4  10  -3    2.08    0.19
  -4  10  -3    2.63    0.24
  -4  10  -3    2.61    0.34
   4  10   3    2.11    0.17
   4  10   3    2.38    0.18
   4  10   3    2.78    0.35
  -4 -10  -3    2.41    0.17
  -4  10  -4    2.41    0.20
   4  10   4    2.29    0.20
   4  10   4    2.14    0.18
  -4  10  -4    1.48    0.22
  -4  10  -4    2.63    0.24
  -4 -10  -4    2.18    0.17
   4  10   5    7.48    0.33
  -4  10  -5    7.51    0.34
  -4  10  -5    8.36    0.55
  -4  10  -5    7.75    0.38
   4  10   5    7.97    0.35
  -4  10  -6    1.33    0.16
   4  10   6    1.67    0.18
   4  10   6    1.62    0.20
  -4  10  -6    1.41    0.20
  -4  10  -6    1.15    0.20
  -4  10  -7   -0.04    0.13
  -4  10  -7    0.05    0.08
   4  10   7    0.06    0.10
   4  10   7    0.03    0.13
  -4  10  -7    0.07    0.13
   4  10   8   -0.01    0.12
  -4  10  -8    0.02    0.14
  -4  10  -8    0.11    0.09
  -4  10  -8   -0.02    0.12
   4  10   8    0.06    0.10
  -4  10  -9    0.21    0.10
   4  10   9   -0.05    0.12
  -4  10  -9   -0.19    0.15
   4  10   9    0.03    0.11
   4  10  10    0.38    0.18
  -4  10 -10    0.04    0.18
  -4  10 -10    0.20    0.11
   4  10  10    0.24    0.14
   4 -10  10    0.41    0.22
   4  11 -11   -0.27    0.36
  -4  11  11    0.13    0.16
  -4 -11  11    0.19    0.18
  -4  11  10    0.10    0.15
   4  11 -10   -0.17    0.21
  -4 -11  10    0.08    0.18
  -4 -11  10    0.22    0.17
  -4  11   9    0.15    0.18
   4  11  -9    0.11    0.18
  -4  11   9    0.30    0.17
   4  11  -9   -0.14    0.21
  -4 -11   9    0.25    0.16
  -4 -11   9    0.29    0.17
  -4  11   8    1.16    0.22
   4  11  -8    0.74    0.28
  -4  11   8    1.42    0.22
   4  11  -8    1.34    0.22
  -4 -11   8    1.19    0.21
  -4 -11   8    1.42    0.22
   4  11  -7   -0.14    0.15
  -4  11   7    0.09    0.09
  -4  11   7   -0.01    0.14
   4  11  -7   -0.22    0.19
  -4  11   7    0.25    0.15
  -4 -11   7    0.13    0.13
  -4 -11   7    0.17    0.15
  -4  11   6    0.14    0.10
  -4  11   6    0.18    0.14
   4  11  -6    0.17    0.16
  -4  11   6    0.16    0.13
   4  11  -6    0.07    0.21
  -4 -11   6    0.08    0.12
   4  11  -5    0.31    0.24
  -4  11   5    0.35    0.13
   4  11  -5    0.32    0.16
  -4  11   5    0.25    0.11
  -4  11   5    0.52    0.14
  -4 -11   5    0.14    0.12
   4  11  -4    1.41    0.30
  -4  11   4    2.24    0.29
   4  11  -4    2.17    0.17
   4  11  -4    1.81    0.22
  -4  11   4    2.00    0.22
  -4  11   4    1.85    0.20
  -4 -11   4    2.02    0.21
   4  11  -3    0.03    0.08
  -4  11   3    0.05    0.09
   4  11  -3    0.09    0.21
  -4  11   3    0.17    0.07
  -4  11   3    0.22    0.11
   4  11  -3   -0.07    0.11
  -4 -11   3    0.07    0.10
   4  11  -2   -0.11    0.19
  -4  11   2   -0.06    0.08
   4  11  -2    0.10    0.11
  -4  11   2    0.12    0.11
   4  11  -2    0.15    0.09
  -4  11   2    0.08    0.09
  -4 -11   2    0.07    0.09
   4  11  -1   -0.08    0.08
   4  11  -1   -0.07    0.09
  -4  11   1   -0.14    0.08
   4  11  -1    0.15    0.19
  -4  11   1    0.10    0.09
  -4  11   1   -0.02    0.09
  -4 -11   1    0.09    0.08
   4 -11  -1   -0.05    0.07
  -4  11   0    0.92    0.14
   4  11   0    0.68    0.13
  -4  11   0    0.88    0.13
   4  11   0    1.01    0.14
   4  11   0    0.85    0.21
  -4  11   0    0.73    0.16
   4 -11   0    0.97    0.13
  -4 -11   0    1.10    0.14
   4  11   1    0.07    0.10
   4  11   1   -0.11    0.09
  -4  11  -1    0.06    0.10
   4  11   1   -0.19    0.15
  -4  11  -1    0.04    0.08
  -4  11  -1   -0.05    0.10
   4  11   1   -0.07    0.06
   4 -11   1   -0.02    0.09
  -4 -11  -1    0.01    0.07
   4  11   2    0.85    0.14
  -4  11  -2    0.78    0.13
   4  11   2    0.86    0.12
   4  11   2    0.66    0.12
   4  11   2    0.69    0.18
  -4  11  -2    0.50    0.15
  -4  11  -2    0.81    0.15
   4 -11   2    0.90    0.16
  -4 -11  -2    0.89    0.13
   4  11   3    0.09    0.13
  -4  11  -3    0.05    0.12
   4  11   3    0.01    0.09
  -4  11  -3    0.11    0.11
  -4  11  -3    0.06    0.08
   4  11   3    0.11    0.09
  -4 -11  -3    0.06    0.08
   4 -11   3   -0.12    0.10
   4  11   4    3.70    0.23
  -4  11  -4    3.54    0.24
  -4  11  -4    3.04    0.26
   4  11   4    3.80    0.23
   4  11   4    3.83    0.36
  -4  11  -4    3.59    0.41
   4 -11   4    3.66    0.29
  -4 -11  -4    3.51    0.22
  -4  11  -5    0.16    0.12
   4  11   5   -0.05    0.10
  -4  11  -5    0.17    0.09
   4  11   5    0.07    0.09
  -4  11  -5   -0.01    0.12
   4 -11   5    0.35    0.15
  -4  11  -6    0.38    0.16
   4  11   6    0.72    0.13
  -4  11  -6    0.56    0.12
  -4  11  -6    0.48    0.16
   4  11   6    0.50    0.15
   4 -11   6    0.65    0.17
  -4  11  -7   -0.11    0.13
  -4  11  -7    0.08    0.13
   4  11   7    0.02    0.10
  -4  11  -7    0.05    0.09
   4  11   7    0.10    0.13
   4 -11   7    0.25    0.16
  -4  11  -8    0.24    0.17
   4  11   8    0.26    0.11
  -4  11  -8    0.09    0.15
   4  11   8   -0.13    0.11
  -4  11  -8    0.30    0.12
   4 -11   8    0.19    0.17
  -4  11  -9    0.18    0.11
  -4  11  -9    0.28    0.18
   4  11   9    0.07    0.11
   4  11   9    0.14    0.14
   4 -11   9    0.33    0.20
  -4  11 -10    0.68    0.16
  -4  11 -10    0.38    0.22
   4  11  10    0.43    0.17
   4  11  10    0.50    0.15
   4 -11  10    0.37    0.22
   4  12 -10   -0.27    0.22
  -4  12  10    0.21    0.17
  -4 -12  10   -0.26    0.14
   4  12  -9   -0.28    0.16
   4  12  -9   -0.33    0.21
  -4  12   9    0.00    0.14
  -4  12   9    0.11    0.18
  -4 -12   9    0.30    0.18
  -4 -12   9    0.04    0.15
  -4  12   8   -0.09    0.15
  -4  12   8    0.06    0.13
   4  12  -8   -0.24    0.19
   4  12  -8    0.01    0.17
  -4 -12   8   -0.01    0.14
  -4 -12   8   -0.05    0.14
  -4  12   7    0.26    0.14
  -4  12   7   -0.15    0.15
   4  12  -7   -0.01    0.22
   4  12  -7    0.04    0.17
  -4 -12   7   -0.10    0.13
  -4 -12   7    0.18    0.14
  -4  12   6    0.14    0.15
   4  12  -6    0.31    0.23
  -4  12   6    0.29    0.13
  -4  12   6    0.36    0.15
   4  12  -6    0.45    0.18
  -4 -12   6    0.53    0.16
  -4 -12   6    0.37    0.14
   4  12  -5    0.12    0.16
   4  12  -5    0.33    0.22
  -4  12   5    0.25    0.12
  -4  12   5    0.21    0.13
  -4  12   5    0.19    0.11
  -4 -12   5    0.33    0.14
  -4  12   4    4.57    0.31
   4  12  -4    4.82    0.33
   4  12  -4    4.99    0.63
  -4  12   4    5.38    0.41
  -4 -12   4    5.14    0.31
   4  12  -3    1.19    0.14
  -4  12   3    1.44    0.14
   4  12  -3    1.12    0.27
  -4  12   3    1.07    0.19
  -4  12   3    1.49    0.18
   4  12  -3    1.62    0.20
  -4 -12   3    1.41    0.18
   4  12  -2    5.84    0.33
  -4  12   2    5.47    0.31
  -4  12   2    6.24    0.45
  -4  12   2    5.82    0.27
   4  12  -2    6.71    0.63
   4  12  -2    5.49    0.28
  -4 -12   2    5.94    0.31
  -4  12   1    1.44    0.17
   4  12  -1    1.61    0.28
   4  12  -1    1.71    0.17
  -4  12   1    2.10    0.19
  -4  12   1    1.19    0.20
   4  12  -1    1.80    0.20
  -4 -12   1    1.87    0.18
  -4  12   0    2.74    0.22
  -4  12   0    2.80    0.35
   4  12   0    2.45    0.22
   4  12   0    2.20    0.30
  -4  12   0    2.80    0.23
   4  12   0    2.08    0.19
   4 -12   0    2.58    0.20
  -4 -12   0    2.76    0.21
   4  12   1    2.22    0.22
  -4  12  -1    2.27    0.21
   4  12   1    1.68    0.28
  -4  12  -1    1.67    0.18
   4  12   1    1.87    0.19
   4  12   1    2.00    0.14
   4 -12   1    2.53    0.22
  -4 -12  -1    2.11    0.20
  -4  12  -2    2.07    0.20
  -4  12  -2    2.54    0.36
   4  12   2    1.65    0.25
   4  12   2    1.72    0.19
   4  12   2    2.05    0.16
  -4  12  -2    2.45    0.23
   4  12   2    1.81    0.18
  -4 -12  -2    2.19    0.18
   4 -12   2    2.35    0.24
   4  12   3    2.00    0.19
  -4  12  -3    2.05    0.19
   4  12   3    2.48    0.18
  -4  12  -3    1.70    0.25
   4  12   3    3.13    0.27
  -4  12  -3    2.61    0.25
   4  12   3    1.79    0.24
   4 -12   3    2.63    0.26
  -4 -12  -3    2.29    0.19
   4  12   4    0.20    0.10
  -4  12  -4    0.28    0.15
   4  12   4    0.39    0.11
  -4  12  -4    0.23    0.13
  -4  12  -4    0.26    0.10
   4  12   4    0.00    0.11
   4 -12   4    0.11    0.12
   4  12   5    0.51    0.14
  -4  12  -5    0.78    0.18
  -4  12  -5    0.40    0.12
   4  12   5    0.41    0.12
  -4  12  -5    0.27    0.15
   4 -12   5    0.43    0.15
  -4  12  -6    0.26    0.14
   4  12   6    0.07    0.11
   4  12   6    0.11    0.10
  -4  12  -6   -0.06    0.08
  -4  12  -6   -0.07    0.13
   4 -12   6    0.13    0.15
  -4  12  -7    0.27    0.17
  -4  12  -7    0.65    0.20
   4  12   7    0.70    0.14
   4  12   7    0.71    0.16
  -4  12  -7    0.37    0.12
   4 -12   7    0.85    0.22
  -4  12  -8   -0.08    0.13
  -4  12  -8    0.18    0.11
   4  12   8    0.00    0.10
  -4  12  -8   -0.09    0.16
   4  12   8    0.12    0.13
   4 -12   8   -0.15    0.16
   4  12   9    0.23    0.15
   4  12   9    0.50    0.14
  -4  12  -9    0.35    0.21
  -4  12  -9    0.23    0.13
   4 -12   9    0.33    0.22
   4  12  10   -0.03    0.12
   4  12  10    0.21    0.13
  -4  12 -10    0.36    0.22
   4 -12  10    0.13    0.23
  -4  13  10    0.30    0.18
   4  13 -10   -0.04    0.24
  -4 -13  10    0.00    0.18
   4  13  -9   -0.30    0.17
   4  13  -9   -0.36    0.20
  -4  13   9   -0.14    0.17
  -4  13   9    0.25    0.17
  -4 -13   9    0.08    0.17
   4  13  -8   -0.10    0.22
  -4  13   8   -0.04    0.13
  -4  13   8    0.06    0.17
   4  13  -8    0.02    0.18
  -4 -13   8    0.02    0.15
  -4 -13   8    0.09    0.16
   4  13  -7    0.67    0.27
  -4  13   7    0.92    0.21
   4  13  -7    1.11    0.24
  -4  13   7    1.30    0.21
  -4 -13   7    1.27    0.22
  -4 -13   7    1.07    0.22
   4  13  -6    0.31    0.24
  -4  13   6    0.48    0.18
  -4  13   6    0.67    0.17
  -4  13   6    0.43    0.14
   4  13  -6    0.40    0.18
  -4 -13   6    0.38    0.16
   4  13  -5    8.06    0.74
  -4  13   5    7.35    0.48
  -4  13   5    7.38    0.37
  -4  13   5    7.28    0.40
   4  13  -5    7.11    0.42
  -4 -13   5    7.37    0.38
   4  13  -4    0.30    0.16
  -4  13   4    0.00    0.10
  -4  13   4   -0.02    0.06
  -4  13   4   -0.06    0.11
   4  13  -4    0.16    0.21
  -4 -13   4    0.02    0.12
  -4  13   3    1.45    0.22
   4  13  -3    1.40    0.29
  -4  13   3    1.49    0.18
  -4  13   3    2.13    0.17
   4  13  -3    1.76    0.16
   4  13  -3    1.68    0.22
  -4 -13   3    1.81    0.20
  -4  13   2    0.34    0.13
  -4  13   2    0.30    0.11
   4  13  -2    0.26    0.11
   4  13  -2    0.39    0.13
  -4  13   2    0.16    0.11
   4  13  -2    0.44    0.23
  -4 -13   2    0.14    0.11
   4  13  -1    1.95    0.21
  -4  13   1    2.56    0.36
   4  13  -1    1.87    0.18
   4  13  -1    1.72    0.30
  -4  13   1    2.23    0.20
  -4  13   1    1.94    0.20
  -4 -13   1    2.68    0.22
  -4  13   0   -0.04    0.10
  -4  13   0    0.03    0.11
   4  13   0   -0.06    0.10
  -4  13   0   -0.10    0.10
   4  13   0   -0.05    0.17
   4  13   0    0.20    0.10
  -4 -13   0   -0.08    0.09
   4 -13   0   -0.04    0.09
   4  13   1   22.88    0.94
   4  13   1   18.63    0.65
  -4  13  -1   18.53    0.64
  -4  13  -1   19.05    0.66
  -4  13  -1   20.29    0.89
   4  13   1   20.55    0.65
  -4 -13  -1   19.49    0.64
   4 -13   1   19.98    0.65
   4  13   2   -0.10    0.14
  -4  13  -2    0.02    0.10
   4  13   2    0.08    0.08
   4  13   2    0.10    0.12
  -4  13  -2   -0.04    0.10
  -4  13  -2    0.12    0.12
   4  13   2    0.22    0.10
   4 -13   2   -0.05    0.10
  -4 -13  -2    0.07    0.09
  -4  13  -3    0.30    0.16
   4  13   3    0.80    0.13
  -4  13  -3    0.76    0.16
  -4  13  -3    0.70    0.13
   4  13   3    0.60    0.13
   4  13   3    0.37    0.14
   4  13   3    0.44    0.16
  -4 -13  -3    0.54    0.12
   4 -13   3    0.35    0.14
   4  13   4    0.29    0.11
  -4  13  -4   -0.14    0.10
   4  13   4   -0.05    0.09
   4  13   4   -0.06    0.12
  -4  13  -4    0.02    0.12
  -4  13  -4    0.15    0.10
   4 -13   4   -0.11    0.11
   4  13   5    0.02    0.10
  -4  13  -5    0.08    0.09
  -4  13  -5   -0.04    0.14
  -4  13  -5    0.06    0.12
   4  13   5   -0.03    0.09
   4 -13   5   -0.09    0.12
   4  13   6    0.01    0.11
   4  13   6    0.01    0.09
  -4  13  -6    0.03    0.14
  -4  13  -6    0.00    0.09
  -4  13  -6    0.11    0.14
   4 -13   6   -0.03    0.16
  -4  13  -7    0.04    0.15
  -4  13  -7    0.05    0.15
   4  13   7   -0.04    0.09
  -4  13  -7   -0.08    0.09
   4  13   7    0.22    0.12
   4 -13   7   -0.36    0.14
   4  13   8    0.27    0.14
  -4  13  -8   -0.02    0.17
  -4  13  -8    0.03    0.15
  -4  13  -8    0.03    0.11
   4  13   8    0.28    0.13
   4 -13   8   -0.13    0.18
  -4  13  -9    0.83    0.17
   4  13   9    1.28    0.19
  -4  13  -9    1.17    0.26
   4  13   9    1.05    0.21
   4 -13   9    1.12    0.28
   4  14  -9   -0.21    0.22
  -4  14   9    0.19    0.20
  -4  14   9    0.06    0.16
   4  14  -9   -0.17    0.18
  -4 -14   9    0.06    0.18
  -4  14   8    0.27    0.16
   4  14  -8   -0.29    0.22
   4  14  -8    0.20    0.19
  -4  14   8   -0.11    0.17
  -4 -14   8    0.04    0.15
   4  14  -7   -0.08    0.16
  -4  14   7    0.08    0.18
  -4  14   7    0.01    0.13
   4  14  -7    0.10    0.23
  -4 -14   7    0.04    0.14
  -4 -14   7   -0.02    0.14
  -4  14   6    0.30    0.14
  -4  14   6    0.13    0.16
  -4  14   6    0.08    0.11
   4  14  -6    0.10    0.17
   4  14  -6    0.07    0.23
  -4 -14   6    0.19    0.14
   4  14  -5    2.30    0.28
   4  14  -5    0.99    0.29
  -4  14   5    1.76    0.22
  -4  14   5    1.21    0.21
  -4 -14   5    2.17    0.26
  -4  14   4    0.86    0.17
  -4  14   4    0.58    0.17
   4  14  -4    0.68    0.26
   4  14  -4    0.79    0.19
  -4  14   4    0.86    0.12
  -4 -14   4    0.72    0.16
  -4  14   3    0.32    0.13
   4  14  -3    0.16    0.20
   4  14  -3    0.41    0.16
  -4  14   3    0.15    0.14
  -4  14   3    0.36    0.10
  -4 -14   3    0.14    0.12
   4  14  -2    0.49    0.24
  -4  14   2    0.34    0.14
  -4  14   2    0.25    0.10
   4  14  -2    0.41    0.13
   4  14  -2    0.37    0.15
  -4  14   2    0.32    0.13
  -4 -14   2    0.41    0.14
  -4  14   1    0.58    0.17
  -4  14   1    0.83    0.15
   4  14  -1    1.11    0.19
   4  14  -1    0.84    0.25
  -4  14   1    0.72    0.15
   4  14  -1    0.81    0.14
  -4 -14   1    0.95    0.17
   4  14   0    0.57    0.14
  -4  14   0    0.44    0.13
  -4  14   0    0.77    0.15
   4  14   0    0.77    0.16
  -4  14   0    0.53    0.17
   4  14   0    0.69    0.23
  -4 -14   0    0.60    0.14
  -4  14  -1    0.79    0.15
  -4  14  -1    0.86    0.17
   4  14   1    0.78    0.23
   4  14   1    0.66    0.15
  -4  14  -1    0.70    0.18
   4  14   1    1.06    0.16
   4 -14   1    0.96    0.16
  -4 -14  -1    1.50    0.19
   4  14   2    0.22    0.18
  -4  14  -2    0.31    0.12
  -4  14  -2    0.24    0.13
   4  14   2    0.22    0.13
  -4  14  -2    0.25    0.14
   4  14   2    0.40    0.13
  -4 -14  -2    0.63    0.13
   4 -14   2    0.47    0.15
   4  14   3    1.81    0.26
  -4  14  -3    2.18    0.21
   4  14   3    2.27    0.24
   4  14   3    1.99    0.18
  -4  14  -3    1.61    0.27
   4  14   3    2.35    0.22
  -4  14  -3    1.93    0.21
   4 -14   3    1.99    0.23
  -4  14  -4    0.09    0.10
  -4  14  -4    0.58    0.15
  -4  14  -4    0.06    0.14
   4  14   4   -0.07    0.13
   4  14   4    0.34    0.12
   4  14   4    0.21    0.11
   4 -14   4    0.35    0.15
   4  14   5    1.73    0.21
  -4  14  -5    1.41    0.21
  -4  14  -5    1.50    0.19
   4  14   5    1.58    0.19
  -4  14  -5    1.07    0.24
   4 -14   5    1.82    0.25
   4  14   6    0.19    0.13
  -4  14  -6    0.13    0.17
   4  14   6    0.06    0.09
  -4  14  -6   -0.02    0.10
  -4  14  -6    0.11    0.14
   4 -14   6   -0.13    0.14
   4  14   7    0.05    0.12
  -4  14  -7   -0.12    0.09
   4  14   7   -0.04    0.10
  -4  14  -7   -0.14    0.15
  -4  14  -7   -0.14    0.14
   4 -14   7   -0.21    0.16
   4  14   8    0.02    0.11
  -4  14  -8    0.04    0.19
  -4  14  -8   -0.05    0.16
   4  14   8    0.11    0.14
  -4  14  -8    0.04    0.11
   4 -14   8   -0.14    0.18
  -4  14  -9   -0.20    0.19
  -4  15   9    0.16    0.21
   4  15  -9   -0.02    0.24
   4  15  -9    0.06    0.21
  -4  15   9   -0.02    0.15
  -4 -15   9    0.12    0.17
  -4  15   8    0.20    0.16
   4  15  -8   -0.15    0.23
   4  15  -8   -0.14    0.19
  -4  15   8   -0.08    0.19
  -4 -15   8    0.08    0.16
  -4  15   7    0.12    0.17
   4  15  -7    0.01    0.19
   4  15  -7   -0.04    0.23
  -4  15   7    0.06    0.13
  -4 -15   7    0.03    0.16
  -4  15   6    0.03    0.11
   4  15  -6    0.01    0.17
   4  15  -6    0.01    0.22
  -4  15   6   -0.12    0.16
  -4  15   6   -0.01    0.13
  -4 -15   6   -0.13    0.12
   4  15  -5    0.17    0.22
  -4  15   5    0.29    0.16
  -4  15   5    0.33    0.14
   4  15  -5    0.50    0.20
  -4 -15   5    0.21    0.16
   4  15  -4    1.68    0.25
  -4  15   4    1.18    0.23
  -4  15   4    1.45    0.14
   4  15  -4    0.79    0.27
  -4  15   4    1.09    0.19
  -4 -15   4    1.22    0.21
   4  15  -3   -0.14    0.19
  -4  15   3   -0.03    0.11
  -4  15   3    0.05    0.09
   4  15  -3    0.08    0.15
  -4  15   3    0.09    0.11
  -4 -15   3   -0.18    0.12
   4  15  -2   -0.08    0.11
  -4  15   2   -0.11    0.10
   4  15  -2   -0.11    0.10
   4  15  -2    0.07    0.20
  -4  15   2   -0.03    0.10
  -4  15   2   -0.12    0.10
  -4 -15   2   -0.03    0.12
   4  15  -1    0.13    0.20
   4  15  -1   -0.13    0.10
  -4  15   1   -0.05    0.12
  -4  15   1   -0.09    0.10
   4  15  -1    0.04    0.12
  -4  15   1   -0.01    0.11
  -4 -15   1    0.12    0.11
   4  15   0    1.62    0.30
   4  15   0    1.85    0.23
  -4  15   0    1.94    0.21
  -4  15   0    1.63    0.20
   4  15   0    1.89    0.20
  -4  15   0    1.51    0.27
  -4 -15   0    2.52    0.25
   4  15   1   -0.16    0.11
   4  15   1    0.16    0.19
  -4  15  -1   -0.06    0.11
   4  15   1   -0.17    0.09
  -4  15  -1   -0.12    0.09
  -4  15  -1    0.07    0.13
  -4 -15  -1    0.06    0.10
   4  15   2    1.37    0.20
  -4  15  -2    0.85    0.21
   4  15   2    1.30    0.18
  -4  15  -2    1.47    0.19
   4  15   2    0.91    0.23
  -4  15  -2    1.35    0.20
   4 -15   2    1.55    0.20
  -4  15  -3    0.02    0.12
  -4  15  -3   -0.14    0.12
   4  15   3   -0.11    0.09
   4  15   3   -0.11    0.13
  -4  15  -3    0.02    0.11
   4  15   3    0.07    0.13
   4 -15   3   -0.11    0.11
  -4  15  -4    0.13    0.12
   4  15   4   -0.03    0.09
  -4  15  -4   -0.01    0.14
   4  15   4    0.01    0.10
  -4  15  -4   -0.02    0.10
   4 -15   4    0.13    0.13
  -4  15  -5   -0.15    0.15
  -4  15  -5   -0.07    0.09
  -4  15  -5   -0.01    0.13
   4  15   5    0.03    0.10
   4  15   5   -0.09    0.09
   4 -15   5   -0.05    0.14
   4  15   6    0.24    0.13
   4  15   6    0.47    0.13
  -4  15  -6    0.39    0.18
  -4  15  -6    0.01    0.17
  -4  15  -6    0.25    0.13
   4 -15   6    0.21    0.18
  -4  15  -7   -0.06    0.17
   4  15   7    0.00    0.10
  -4  15  -7   -0.02    0.10
  -4  15  -7   -0.05    0.17
   4  15   7    0.07    0.13
   4 -15   7   -0.25    0.16
   4  15   8    0.72    0.16
  -4  15  -8    0.58    0.23
   4  15   8    0.62    0.19
  -4  15  -8    0.41    0.18
  -4  15  -8    0.50    0.24
   4 -15   8    0.71    0.26
  -4  16   8    0.53    0.18
  -4  16   8    0.89    0.24
   4  16  -8    0.53    0.25
   4  16  -8    0.18    0.27
  -4 -16   8    0.60    0.21
  -4  16   7    0.02    0.19
   4  16  -7   -0.10    0.23
  -4  16   7   -0.10    0.14
   4  16  -7   -0.11    0.20
  -4 -16   7    0.04    0.17
  -4  16   6   -0.04    0.12
   4  16  -6    0.25    0.20
   4  16  -6   -0.37    0.19
  -4  16   6    0.02    0.17
  -4 -16   6   -0.21    0.14
  -4  16   5   -0.07    0.11
   4  16  -5    0.06    0.16
  -4  16   5    0.24    0.16
   4  16  -5   -0.20    0.18
  -4 -16   5    0.06    0.14
   4  16  -4    0.00    0.21
  -4  16   4   -0.10    0.12
   4  16  -4    0.07    0.15
  -4  16   4   -0.06    0.12
  -4  16   4   -0.04    0.08
  -4 -16   4   -0.10    0.12
  -4  16   3    0.38    0.11
   4  16  -3    0.35    0.17
  -4  16   3    0.08    0.13
   4  16  -3    0.27    0.23
  -4  16   3    0.27    0.17
  -4 -16   3    0.16    0.14
  -4  16   2    0.16    0.16
   4  16  -2    0.01    0.22
   4  16  -2    0.10    0.13
  -4  16   2    0.13    0.12
  -4  16   2    0.32    0.12
  -4 -16   2    0.11    0.11
   4  16  -1    0.00    0.13
   4  16  -1   -0.05    0.20
   4  16  -1   -0.18    0.11
  -4  16   1   -0.07    0.11
  -4  16   1   -0.07    0.10
  -4  16   1    0.00    0.14
  -4 -16   1   -0.06    0.10
  -4  16   0    0.46    0.15
   4  16   0    0.43    0.15
  -4  16   0    0.74    0.16
   4  16   0    0.32    0.22
   4  16   0    0.61    0.15
  -4  16   0    0.45    0.20
  -4 -16   0    0.83    0.16
  -4  16  -1    0.06    0.13
   4  16   1   -0.03    0.18
   4  16   1    0.05    0.11
  -4  16  -1   -0.06    0.13
   4  16   1   -0.10    0.12
  -4  16  -1   -0.03    0.11
  -4 -16  -1    0.03    0.10
   4  16   2    0.11    0.14
  -4  16  -2    0.13    0.13
  -4  16  -2   -0.08    0.10
  -4  16  -2   -0.16    0.12
   4  16   2   -0.19    0.16
   4  16   2    0.00    0.10
   4  16   3    0.01    0.11
  -4  16  -3    0.17    0.15
   4  16   3   -0.27    0.14
  -4  16  -3    0.00    0.11
  -4  16  -3    0.03    0.15
   4  16   3    0.08    0.13
   4 -16   3   -0.18    0.12
  -4  16  -4    0.57    0.19
  -4  16  -4    0.45    0.14
  -4  16  -4    0.33    0.18
   4  16   4    0.42    0.13
   4 -16   4    0.47    0.17
  -4  16  -5   -0.04    0.14
   4  16   5    0.03    0.09
  -4  16  -5   -0.11    0.14
  -4  16  -5    0.01    0.11
   4 -16   5    0.06    0.15
  -4  16  -6    0.78    0.25
  -4  16  -6    1.31    0.24
   4  16   6    1.33    0.19
  -4  16  -6    1.15    0.20
   4  16   6    1.47    0.20
   4 -16   6    1.27    0.25
   4  16   7    0.09    0.12
  -4  16  -7   -0.35    0.16
   4  16   7    0.08    0.13
  -4  16  -7    0.00    0.12
  -4  16  -7   -0.01    0.18
   4 -16   7    0.06    0.20
  -4  17   7   -0.12    0.19
   4  17  -7   -0.01    0.21
   4  17  -7   -0.18    0.23
  -4 -17   7    0.10    0.18
   4  17  -6    0.34    0.23
   4  17  -6   -0.26    0.21
  -4  17   6    0.02    0.17
  -4 -17   6    0.21    0.18
   4  17  -5   -0.12    0.21
  -4  17   5    0.02    0.13
  -4  17   5   -0.19    0.14
   4  17  -5   -0.04    0.17
  -4 -17   5   -0.10    0.14
  -4  17   4   -0.14    0.12
   4  17  -4    0.02    0.21
   4  17  -4    0.00    0.17
  -4  17   4   -0.06    0.13
  -4  17   4    0.00    0.08
  -4 -17   4   -0.01    0.16
  -4  17   3    0.36    0.15
  -4  17   3    0.22    0.16
  -4  17   3    0.30    0.12
   4  17  -3    0.31    0.19
   4  17  -3    0.12    0.23
  -4 -17   3    0.40    0.17
  -4  17   2   -0.17    0.11
  -4  17   2   -0.04    0.10
  -4  17   2    0.06    0.12
   4  17  -2   -0.30    0.19
   4  17  -2   -0.04    0.12
  -4 -17   2    0.06    0.12
   4  17  -1   -0.03    0.12
   4  17  -1    0.22    0.14
  -4  17   1   -0.07    0.14
  -4  17   1   -0.04    0.11
  -4  17   1    0.05    0.11
   4  17  -1   -0.14    0.20
  -4 -17   1    0.08    0.13
   4  17   0   -0.14    0.20
  -4  17   0   -0.12    0.15
  -4  17   0   -0.06    0.11
  -4  17   0    0.15    0.12
   4  17   0    0.06    0.12
   4  17   0   -0.04    0.12
  -4 -17   0    0.24    0.14
  -4  17  -1    0.96    0.19
  -4  17  -1    1.33    0.19
   4  17   1    1.25    0.20
   4  17   1    1.07    0.18
  -4  17  -1    0.89    0.24
   4  17   1    1.12    0.29
  -4  17  -2   -0.19    0.13
  -4  17  -2   -0.19    0.10
  -4  17  -2    0.08    0.14
   4  17   2   -0.09    0.17
   4  17   2   -0.07    0.13
   4  17   2    0.10    0.11
  -4  17  -3   -0.15    0.10
  -4  17  -3   -0.05    0.15
   4  17   3    0.02    0.13
  -4  17  -3    0.03    0.13
   4  17   3   -0.26    0.15
   4  17   3   -0.07    0.10
   4  17   4    0.08    0.11
  -4  17  -4   -0.06    0.16
  -4  17  -4   -0.05    0.14
  -4  17  -4   -0.01    0.12
   4 -17   4   -0.13    0.13
  -4  17  -5    0.30    0.15
  -4  17  -5    0.33    0.19
   4  17   5    0.39    0.13
  -4  17  -5    0.09    0.18
   4 -17   5    0.48    0.20
  -4  17  -6   -0.01    0.13
  -4  17  -6    0.08    0.19
   4  17   6    0.09    0.12
  -4  17  -6   -0.18    0.16
   4 -17   6   -0.32    0.16
   4  18  -6   -0.21    0.22
   4  18  -6   -0.09    0.20
  -4  18   6    0.07    0.17
  -4 -18   6    0.02    0.17
   4  18  -5   -0.26    0.18
   4  18  -5   -0.10    0.23
  -4  18   5   -0.08    0.15
  -4  18   5   -0.08    0.13
  -4 -18   5   -0.13    0.15
   4  18  -4    0.05    0.24
  -4  18   4    0.18    0.15
  -4  18   4    0.01    0.10
   4  18  -4   -0.11    0.18
  -4  18   4   -0.22    0.12
  -4 -18   4    0.20    0.17
  -4  18   3    0.17    0.11
   4  18  -3   -0.16    0.14
  -4  18   3   -0.23    0.13
   4  18  -3   -0.26    0.22
  -4  18   3   -0.04    0.13
  -4 -18   3   -0.05    0.14
   4  18  -2    0.13    0.25
  -4  18   2    0.01    0.13
  -4  18   2   -0.01    0.10
   4  18  -2    0.01    0.15
  -4  18   2   -0.05    0.15
  -4 -18   2   -0.13    0.12
   4  18  -1    0.16    0.15
  -4  18   1   -0.03    0.15
  -4  18   1   -0.04    0.11
   4  18  -1   -0.27    0.21
  -4  18   1   -0.15    0.11
  -4 -18   1   -0.01    0.12
  -4  18   0   -0.19    0.14
   4  18   0   -0.10    0.12
  -4  18   0   -0.02    0.12
  -4  18   0    0.12    0.13
   4  18   0    0.08    0.13
   4  18   0   -0.07    0.22
   4  18   1   -0.27    0.18
  -4  18  -1    0.25    0.14
  -4  18  -1   -0.09    0.15
   4  18   1   -0.03    0.14
   4  18   1   -0.02    0.12
  -4  18  -1    0.11    0.13
  -4  18  -2    0.18    0.14
  -4  18  -2    0.24    0.16
   4  18   2   -0.22    0.17
   4  18   2   -0.18    0.13
   4  18   2    0.06    0.12
  -4  18  -2   -0.06    0.16
   4  18   3   -0.22    0.17
   4  18   3    0.02    0.12
  -4  18  -3   -0.22    0.13
  -4  18  -3   -0.16    0.11
  -4  18  -3   -0.22    0.13
   4  18   3   -0.03    0.14
  -4  18  -4   -0.10    0.12
   4  18   4    0.18    0.12
  -4  18  -4   -0.14    0.16
  -4  18  -4    0.04    0.15
  -4  18  -5    0.44    0.20
   4  18   5    0.30    0.13
  -4  18  -5    0.07    0.14
  -4  18  -5    0.16    0.21
   4 -18   5    0.17    0.19
  -4  19   5    0.01    0.17
   4  19  -5    0.21    0.22
  -4 -19   5    0.06    0.19
  -4  19   4   -0.01    0.14
   4  19  -4   -0.25    0.24
  -4  19   4   -0.04    0.09
  -4  19   4   -0.21    0.15
   4  19  -4   -0.44    0.18
  -4 -19   4   -0.21    0.15
   4  19  -3    0.03    0.26
  -4  19   3   -0.08    0.16
   4  19  -3   -0.05    0.17
  -4  19   3   -0.13    0.13
  -4  19   3    0.02    0.11
  -4 -19   3   -0.09    0.15
   4  19  -2    0.27    0.27
  -4  19   2    0.30    0.17
  -4  19   2    0.15    0.12
  -4  19   2    0.23    0.19
   4  19  -2    0.48    0.21
  -4 -19   2    0.64    0.19
   4  19  -1    0.17    0.15
  -4  19   1    0.00    0.13
   4  19  -1   -0.14    0.22
  -4  19   1   -0.12    0.12
  -4  19   1   -0.18    0.14
  -4  19   0   -0.05    0.12
   4  19   0   -0.10    0.21
   4  19   0   -0.03    0.13
  -4  19   0   -0.07    0.12
  -4  19   0   -0.06    0.17
   4  19   1    0.22    0.17
  -4  19  -1    0.00    0.18
  -4  19  -1   -0.02    0.12
   4  19   1   -0.12    0.20
  -4  19  -1    0.16    0.15
   4  19   1   -0.11    0.12
  -4  19  -2    1.74    0.26
   4  19   2    1.12    0.30
  -4  19  -2    1.51    0.23
   4  19   2    1.05    0.19
   4  19   2    1.33    0.23
  -4  19  -2    1.13    0.29
   4  19   3    0.21    0.17
   4  19   3   -0.02    0.12
  -4  19  -3   -0.08    0.17
  -4  19  -3   -0.01    0.17
  -4  19  -3   -0.06    0.12
  -4  19  -4    0.02    0.14
  -4  19  -4    0.17    0.19
   4  19   4    0.25    0.13
  -4  19  -4   -0.03    0.19
  -4 -20   3    0.85    0.24
   4  20  -2   -0.17    0.25
  -4  20   2    0.27    0.14
   4  20  -2    0.13    0.18
  -4  20   2    0.13    0.15
  -4  20   2   -0.03    0.19
  -4  20   1    1.09    0.30
   4  20  -1    0.92    0.24
  -4  20   1    0.94    0.21
  -4  20   1    0.96    0.19
   4  20  -1    0.55    0.30
  -4  20   0    0.07    0.15
  -4  20   0    0.05    0.15
   4  20   0   -0.06    0.25
  -4  20   0    0.00    0.18
   4  20   0   -0.07    0.14
  -4  20  -1   -0.08    0.13
  -4  20  -1    0.10    0.16
  -4  20  -1   -0.26    0.18
   4  20   1    0.10    0.15
   4  20   1   -0.48    0.19
   4  20   1    0.11    0.21
  -4  20  -2    0.42    0.19
   4  20   2    0.16    0.14
  -5   0  13    0.12    0.15
  -5   0  13    0.41    0.26
  -5   0  12    0.21    0.22
  -5   0  12    0.13    0.14
  -5   0  11   -0.19    0.10
  -5   0  11    0.02    0.13
  -5   0  11   -0.14    0.21
  -5   0  10    0.05    0.12
  -5   0  10    0.02    0.17
  -5   0  10   -0.05    0.10
  -5   0   9    0.09    0.12
  -5   0   9   -0.11    0.16
  -5   0   9   -0.03    0.09
  -5   0   8    1.21    0.17
  -5   0   8    1.40    0.24
  -5   0   8    1.52    0.15
  -5   0   7   -0.08    0.07
  -5   0   7   -0.15    0.09
  -5   0   7   -0.11    0.15
  -5   0   6    1.71    0.12
  -5   0   6    1.74    0.16
  -5   0   6    1.39    0.19
  -5   0   5    0.03    0.06
  -5   0   5    0.04    0.10
  -5   0   5    0.03    0.05
  -5   0   4    0.01    0.04
  -5   0   4    0.01    0.09
  -5   0   4   -0.01    0.04
  -5   0   4    0.07    0.06
  -5   0   3    0.01    0.08
  -5   0   3    0.08    0.05
  -5   0   3   -0.02    0.03
  -5   0   3    0.05    0.05
  -5   0   3    0.00    0.03
  -5   0   2    4.11    0.16
   5   0  -2    4.31    0.16
  -5   0   2    4.64    0.25
  -5   0   2    4.45    0.15
  -5   0   1   -0.09    0.05
   5   0  -1   -0.13    0.04
  -5   0   1   -0.13    0.04
   5   0   0    1.75    0.12
  -5   0   0    1.99    0.17
  -5   0   0    1.68    0.11
   5   0   1   -0.02    0.05
  -5   0  -1    0.02    0.04
  -5   0  -1   -0.03    0.04
  -5   0  -2    0.18    0.06
   5   0   2    0.23    0.06
  -5   0  -2    0.17    0.05
   5   0   3   -0.09    0.05
  -5   0  -3   -0.12    0.05
   5   0   4    0.24    0.08
  -5   0  -4    0.43    0.08
  -5   0  -5   -0.01    0.07
   5   0   5    0.03    0.08
  -5   0  -6   -0.02    0.09
   5   0   6   -0.10    0.09
  -5   0  -7   -0.07    0.09
   5   0   7   -0.03    0.11
  -5   0  -8    0.18    0.12
   5   0   8   -0.13    0.10
   5   0   9   -0.04    0.11
  -5   0  -9    0.10    0.11
   5   0   9   -0.10    0.12
   5   0  10    0.01    0.15
   5   0  10   -0.09    0.12
   5   0  11   -0.04    0.15
   5   0  11   -0.06    0.13
   5   0  12    0.12    0.17
   5   0  12    0.06    0.16
  -5   1  13    0.35    0.18
  -5   1  13    0.42    0.25
  -5  -1  13    0.34    0.24
  -5  -1  13    0.37    0.17
  -5   1  12    0.14    0.21
  -5   1  12   -0.01    0.14
  -5  -1  12    0.16    0.14
  -5  -1  12    0.48    0.23
  -5  -1  12    0.08    0.14
  -5   1  11    0.06    0.14
  -5   1  11    0.22    0.21
  -5  -1  11    0.03    0.14
  -5  -1  11   -0.04    0.19
  -5  -1  11    0.15    0.13
  -5   1  10    0.78    0.24
  -5   1  10    1.12    0.20
  -5  -1  10    1.12    0.24
  -5  -1  10    1.26    0.17
  -5  -1  10    1.36    0.20
  -5   1   9    0.17    0.12
  -5   1   9    0.08    0.18
  -5  -1   9   -0.03    0.18
  -5  -1   9    0.05    0.12
  -5  -1   9    0.09    0.10
  -5   1   8    0.74    0.21
  -5   1   8    1.07    0.17
  -5  -1   8    1.13    0.23
  -5  -1   8    0.99    0.14
  -5  -1   8    1.13    0.16
  -5   1   7   -0.09    0.14
  -5   1   7    0.05    0.10
  -5  -1   7    0.00    0.15
  -5  -1   7    0.01    0.09
  -5  -1   7    0.08    0.08
   5   1  -6    0.52    0.09
  -5   1   6    0.49    0.11
  -5   1   6    0.56    0.16
  -5  -1   6    0.50    0.15
  -5  -1   6    0.70    0.11
  -5  -1   6    0.61    0.09
  -5   1   5    0.03    0.05
  -5   1   5   -0.04    0.10
   5   1  -5    0.08    0.06
  -5   1   5    0.02    0.07
  -5  -1   5   -0.03    0.10
  -5  -1   5   -0.01    0.06
  -5  -1   5    0.00    0.05
   5   1  -4   -0.01    0.05
  -5   1   4    0.02    0.06
  -5   1   4    0.02    0.05
  -5   1   4   -0.03    0.08
  -5   1   4   -0.08    0.04
  -5  -1   4    0.07    0.05
  -5  -1   4    0.19    0.09
  -5  -1   4   -0.04    0.05
   5   1  -3   -0.02    0.04
  -5   1   3    0.00    0.04
  -5   1   3   -0.05    0.07
  -5   1   3    0.01    0.05
  -5   1   3    0.04    0.05
  -5   1   3    0.03    0.03
  -5  -1   3    0.01    0.05
  -5  -1   3    0.03    0.08
  -5  -1   3    0.04    0.04
  -5   1   2   12.96    0.39
   5   1  -2   12.96    0.37
  -5   1   2   13.41    0.48
  -5   1   2   12.54    0.35
  -5   1   2   12.81    0.36
  -5  -1   2   12.52    0.36
  -5   1   1   58.62    1.46
   5   1  -1   58.86    1.47
  -5   1   1   58.48    1.46
  -5   1   1   61.16    1.58
   5  -1  -1   58.83    1.46
  -5  -1   1   57.55    1.46
  -5  -1   1   60.25    1.57
  -5   1   0   22.33    0.61
  -5   1   0   23.48    0.70
   5   1   0   23.14    0.62
   5  -1   0   22.98    0.61
  -5  -1   0   22.86    0.69
  -5  -1   0   22.93    0.61
  -5   1  -1    0.03    0.04
   5   1   1    0.05    0.06
  -5   1  -1    0.13    0.05
   5  -1   1    0.00    0.05
  -5  -1  -1    0.09    0.04
  -5  -1  -1   -0.01    0.04
  -5   1  -2    0.51    0.08
  -5   1  -2    0.39    0.07
   5   1   2    0.55    0.09
   5  -1   2    0.43    0.08
  -5  -1  -2    0.48    0.07
  -5  -1  -2    0.34    0.06
   5   1   3   12.58    0.39
  -5   1  -3   11.75    0.41
  -5   1  -3   11.43    0.38
  -5  -1  -3   11.93    0.38
   5  -1   3   12.18    0.39
   5   1   4    0.19    0.08
  -5   1  -4    0.18    0.07
   5  -1   4    0.39    0.10
  -5  -1  -4    0.20    0.07
   5   1   5    0.24    0.10
  -5   1  -5    0.23    0.09
   5  -1   5    0.38    0.10
  -5  -1  -5    0.29    0.09
   5   1   6    2.04    0.19
  -5   1  -6    1.90    0.19
   5  -1   6    2.06    0.21
  -5  -1  -6    2.27    0.19
  -5   1  -7    0.56    0.13
   5   1   7    0.57    0.14
  -5  -1  -7    0.69    0.13
   5  -1   7    0.83    0.15
   5   1   8    0.04    0.14
  -5   1  -8    0.03    0.11
   5   1   8    0.29    0.13
   5  -1   8    0.06    0.11
  -5  -1  -8    0.25    0.11
   5   1   9    0.04    0.12
   5   1   9   -0.06    0.14
  -5   1  -9   -0.04    0.10
   5  -1   9    0.04    0.12
   5   1  10   -0.06    0.12
   5   1  10   -0.06    0.14
   5  -1  10   -0.14    0.13
   5  -1  10   -0.04    0.12
   5   1  11    0.11    0.14
   5   1  11    0.15    0.15
   5  -1  11    0.18    0.16
   5  -1  11    0.26    0.16
   5   1  12    0.70    0.21
   5   1  12    0.57    0.19
   5  -1  12    0.25    0.18
   5  -1  12    0.48    0.21
  -5   2  13    0.53    0.27
  -5   2  13    0.75    0.21
  -5  -2  13    0.80    0.20
  -5  -2  13    0.42    0.16
  -5  -2  13    0.77    0.26
  -5   2  12    0.12    0.15
  -5   2  12    0.41    0.23
  -5  -2  12    0.32    0.15
  -5  -2  12    0.07    0.14
  -5  -2  12    0.45    0.24
  -5   2  11    0.36    0.23
  -5   2  11    0.15    0.14
  -5  -2  11    0.27    0.15
  -5  -2  11    0.41    0.22
  -5  -2  11    0.22    0.14
  -5   2  10    3.76    0.38
  -5   2  10    4.15    0.31
  -5  -2  10    3.92    0.28
  -5  -2  10    3.94    0.26
  -5  -2  10    3.72    0.37
  -5   2   9    0.17    0.19
  -5   2   9    0.18    0.13
  -5  -2   9    0.05    0.11
  -5  -2   9    0.11    0.11
  -5  -2   9    0.23    0.19
  -5   2   8    2.22    0.28
  -5   2   8    2.45    0.23
  -5  -2   8    2.49    0.21
  -5  -2   8    2.37    0.20
  -5  -2   8    2.61    0.29
  -5   2   7    0.13    0.11
  -5   2   7   -0.11    0.15
  -5  -2   7    0.00    0.09
  -5  -2   7   -0.04    0.09
  -5  -2   7    0.10    0.15
  -5   2   6    0.27    0.10
   5   2  -6    0.31    0.09
  -5   2   6    0.21    0.08
  -5   2   6   -0.06    0.13
  -5  -2   6    0.32    0.09
  -5  -2   6    0.16    0.13
  -5  -2   6    0.23    0.09
  -5   2   5   -0.05    0.05
  -5   2   5    0.10    0.11
  -5   2   5   -0.04    0.06
  -5   2   5    0.01    0.06
   5   2  -5    0.02    0.07
  -5  -2   5   -0.08    0.05
  -5  -2   5    0.05    0.06
  -5  -2   5    0.04    0.10
  -5   2   4    4.59    0.27
   5   2  -4    4.29    0.19
  -5   2   4    4.14    0.23
  -5   2   4    4.31    0.18
  -5   2   4    4.47    0.20
  -5  -2   4    4.28    0.17
  -5  -2   4    3.85    0.22
  -5  -2   4    4.24    0.18
  -5   2   3    0.12    0.05
  -5   2   3    0.16    0.06
   5   2  -3    0.28    0.07
  -5   2   3    0.12    0.08
  -5   2   3    0.12    0.06
  -5  -2   3    0.20    0.06
  -5   2   2    1.91    0.09
  -5   2   2    2.17    0.12
  -5   2   2    2.03    0.14
  -5   2   2    2.33    0.19
   5   2  -2    2.11    0.13
  -5  -2   2    2.19    0.12
  -5   2   1    1.36    0.11
  -5   2   1    1.25    0.09
   5   2  -1    1.55    0.11
  -5   2   1    1.51    0.11
  -5   2   1    1.31    0.15
  -5  -2   1    1.36    0.10
   5  -2  -1    1.53    0.10
  -5   2   0    0.13    0.05
   5   2   0    0.04    0.05
  -5   2   0    0.06    0.05
   5  -2   0    0.12    0.06
  -5  -2   0    0.02    0.04
  -5   2  -1    0.02    0.04
  -5   2  -1    0.05    0.05
   5   2   1    0.12    0.06
  -5  -2  -1    0.08    0.05
   5  -2   1    0.05    0.05
  -5   2  -2    1.58    0.15
  -5   2  -2    1.50    0.12
   5   2   2    1.54    0.12
  -5  -2  -2    1.61    0.12
   5  -2   2    1.58    0.13
  -5   2  -3    0.11    0.05
  -5   2  -3    0.13    0.06
   5   2   3    0.08    0.07
  -5  -2  -3    0.01    0.05
   5  -2   3    0.07    0.07
   5   2   4    1.32    0.13
  -5   2  -4    1.31    0.14
   5  -2   4    1.28    0.15
  -5  -2  -4    1.33    0.13
  -5   2  -5    0.15    0.09
   5   2   5    0.06    0.08
   5  -2   5    0.12    0.09
  -5  -2  -5    0.09    0.08
  -5   2  -6    8.06    0.35
   5   2   6    7.74    0.33
  -5  -2  -6    8.13    0.33
   5  -2   6    7.76    0.36
   5   2   7    0.02    0.11
  -5   2  -7    0.13    0.12
   5  -2   7   -0.02    0.11
  -5  -2  -7   -0.08    0.08
  -5   2  -8    0.05    0.11
   5   2   8    0.01    0.13
   5   2   8    0.08    0.11
   5  -2   8    0.12    0.12
  -5  -2  -8    0.19    0.11
   5   2   9   -0.08    0.12
   5   2   9    0.16    0.13
  -5   2  -9   -0.01    0.12
   5  -2   9   -0.04    0.12
   5   2  10    0.12    0.13
   5   2  10   -0.07    0.14
   5  -2  10    0.07    0.15
   5  -2  10   -0.07    0.12
   5   2  11   -0.11    0.13
   5   2  11   -0.11    0.14
   5  -2  11   -0.17    0.15
   5  -2  11   -0.01    0.15
   5   2  12    0.50    0.21
   5   2  12    0.15    0.16
   5  -2  12    0.07    0.17
   5  -2  12    0.12    0.18
  -5   3  13    0.11    0.17
  -5   3  13    0.07    0.24
  -5  -3  13   -0.20    0.15
  -5  -3  13   -0.05    0.22
  -5   3  12   -0.02    0.22
  -5   3  12    0.03    0.15
  -5  -3  12   -0.18    0.13
  -5  -3  12    0.12    0.21
  -5  -3  12    0.04    0.13
  -5   3  11    0.35    0.17
  -5   3  11    0.32    0.22
  -5  -3  11    0.17    0.21
  -5  -3  11    0.09    0.14
  -5  -3  11    0.07    0.13
  -5   3  10    0.61    0.25
  -5   3  10    0.95    0.21
  -5  -3  10    0.56    0.22
  -5  -3  10    0.64    0.16
  -5  -3  10    1.05    0.18
  -5   3   9    0.10    0.13
  -5   3   9    0.34    0.19
  -5  -3   9    0.22    0.11
  -5  -3   9   -0.01    0.17
  -5  -3   9   -0.04    0.11
  -5   3   8   -0.17    0.11
  -5   3   8    0.04    0.18
  -5  -3   8   -0.10    0.10
  -5  -3   8    0.10    0.16
  -5  -3   8    0.05    0.10
  -5   3   7    1.60    0.19
   5   3  -7    1.68    0.17
  -5   3   7    1.26    0.23
  -5  -3   7    1.34    0.21
  -5  -3   7    1.77    0.17
  -5  -3   7    1.75    0.17
  -5   3   6    0.18    0.10
  -5   3   6    0.13    0.15
  -5   3   6    0.03    0.08
   5   3  -6    0.12    0.10
  -5   3   6    0.04    0.06
  -5  -3   6    0.12    0.09
  -5  -3   6    0.01    0.12
  -5  -3   6    0.07    0.08
  -5   3   5    0.60    0.11
  -5   3   5    0.91    0.13
   5   3  -5    1.00    0.12
  -5   3   5    0.87    0.10
  -5   3   5    1.09    0.16
  -5  -3   5    0.83    0.10
  -5  -3   5    0.88    0.14
  -5  -3   5    0.98    0.10
  -5   3   4    0.55    0.08
  -5   3   4    0.65    0.11
   5   3  -4    0.45    0.09
  -5   3   4    0.33    0.08
  -5   3   4    0.40    0.12
  -5  -3   4    0.42    0.11
  -5  -3   4    0.44    0.07
  -5  -3   4    0.47    0.08
  -5   3   3    1.97    0.13
   5   3  -3    1.79    0.13
  -5   3   3    2.04    0.18
  -5   3   3    2.03    0.14
  -5   3   3    1.86    0.16
  -5  -3   3    1.94    0.12
  -5   3   2    0.89    0.11
  -5   3   2    0.78    0.08
   5   3  -2    0.91    0.10
  -5   3   2    0.56    0.09
  -5  -3   2    0.90    0.09
  -5   3   1    1.66    0.10
  -5   3   1    1.69    0.12
  -5   3   1    1.63    0.17
   5   3  -1    1.65    0.12
  -5  -3   1    1.76    0.11
   5  -3  -1    1.72    0.10
  -5   3   0    0.92    0.09
  -5   3   0    1.10    0.09
   5   3   0    1.16    0.11
  -5   3   0    1.13    0.15
  -5  -3   0    1.27    0.10
   5  -3   0    1.15    0.10
  -5   3  -1    0.06    0.05
  -5   3  -1    0.15    0.05
   5   3   1    0.08    0.06
  -5  -3  -1    0.10    0.05
   5  -3   1    0.12    0.06
  -5   3  -2    0.06    0.05
   5   3   2    0.08    0.05
  -5   3  -2   -0.04    0.05
   5  -3   2    0.03    0.06
  -5  -3  -2    0.05    0.05
  -5   3  -3    5.25    0.23
   5   3   3    5.22    0.23
  -5   3  -3    5.43    0.28
  -5  -3  -3    5.38    0.22
   5  -3   3    5.26    0.24
  -5   3  -4   -0.10    0.07
  -5   3  -4    0.00    0.05
   5   3   4    0.01    0.06
   5  -3   4    0.00    0.08
  -5  -3  -4    0.03    0.06
   5   3   5    1.68    0.16
  -5   3  -5    1.64    0.17
  -5  -3  -5    1.59    0.15
   5  -3   5    1.78    0.19
   5   3   6    0.07    0.10
   5   3   6    0.23    0.13
  -5   3  -6    0.39    0.12
  -5  -3  -6    0.09    0.08
   5  -3   6    0.13    0.11
   5   3   7    0.51    0.12
   5   3   7    0.17    0.14
  -5   3  -7    0.30    0.13
   5  -3   7    0.23    0.13
  -5  -3  -7    0.28    0.11
   5   3   8    1.22    0.17
   5   3   8    1.18    0.20
  -5   3  -8    1.06    0.18
   5  -3   8    1.10    0.18
  -5  -3  -8    1.20    0.17
   5   3   9    0.51    0.17
   5   3   9    0.54    0.15
  -5   3  -9    0.40    0.15
   5  -3   9    0.70    0.17
   5   3  10   -0.07    0.12
   5   3  10   -0.08    0.13
   5  -3  10    0.09    0.14
   5   3  11    0.21    0.15
   5   3  11    0.05    0.15
   5  -3  11    0.09    0.16
   5  -3  11    0.02    0.15
   5   3  12    0.52    0.19
   5   3  12    0.55    0.21
   5  -3  12    0.32    0.20
   5  -3  12    0.45    0.19
  -5   4  13    0.08    0.24
  -5   4  13    0.17    0.17
  -5  -4  13   -0.04    0.22
  -5  -4  13   -0.17    0.15
  -5   4  12    0.74    0.27
  -5   4  12    0.59    0.20
  -5  -4  12    0.35    0.23
  -5  -4  12    0.39    0.17
  -5   4  11    0.90    0.27
  -5   4  11    0.16    0.16
  -5  -4  11    0.57    0.23
  -5  -4  11    0.33    0.16
  -5  -4  11    0.47    0.16
   5   4 -10    0.42    0.23
  -5   4  10    1.18    0.22
  -5   4  10    0.68    0.24
  -5  -4  10    1.33    0.18
  -5  -4  10    0.99    0.18
  -5  -4  10    0.93    0.24
  -5   4   9   -0.07    0.12
  -5   4   9   -0.08    0.18
  -5  -4   9    0.09    0.10
  -5  -4   9    0.05    0.11
  -5  -4   9    0.04    0.17
  -5   4   8   -0.02    0.18
  -5   4   8    0.25    0.13
  -5  -4   8    0.12    0.10
  -5  -4   8    0.19    0.12
  -5  -4   8    0.01    0.16
  -5   4   7    0.09    0.11
  -5   4   7   -0.07    0.16
  -5   4   7   -0.06    0.10
  -5   4   7   -0.05    0.06
   5   4  -7   -0.02    0.10
  -5  -4   7    0.02    0.14
  -5  -4   7   -0.11    0.08
  -5  -4   7    0.15    0.10
  -5   4   6    0.69    0.12
  -5   4   6    0.55    0.11
  -5   4   6    0.86    0.16
   5   4  -6    0.66    0.13
  -5   4   6    0.71    0.18
  -5  -4   6    0.73    0.17
  -5  -4   6    0.92    0.13
  -5  -4   6    0.87    0.11
   5   4  -5    3.63    0.21
  -5   4   5    4.24    0.28
  -5   4   5    3.67    0.25
  -5   4   5    4.06    0.21
  -5   4   5    3.69    0.22
  -5  -4   5    3.95    0.20
  -5  -4   5    3.34    0.24
  -5  -4   5    3.57    0.16
   5   4  -4    0.20    0.08
  -5   4   4    0.41    0.12
  -5   4   4    0.26    0.07
  -5   4   4    0.20    0.08
  -5   4   4    0.24    0.07
  -5  -4   4    0.25    0.07
   5   4  -3    1.93    0.15
  -5   4   3    1.98    0.14
  -5   4   3    2.16    0.20
  -5   4   3    2.10    0.15
  -5   4   3    1.95    0.16
  -5  -4   3    2.02    0.14
  -5   4   2    0.02    0.05
  -5   4   2    0.04    0.05
  -5   4   2    0.05    0.08
   5   4  -2   -0.02    0.05
  -5  -4   2    0.07    0.05
   5   4  -1    4.53    0.19
  -5   4   1    4.31    0.19
  -5   4   1    4.14    0.16
  -5   4   1    4.57    0.27
   5  -4  -1    4.41    0.17
  -5  -4   1    4.14    0.18
   5   4   0    0.36    0.07
  -5   4   0    0.37    0.08
  -5   4   0    0.39    0.07
  -5   4   0    0.40    0.07
  -5  -4   0    0.35    0.06
   5  -4   0    0.45    0.07
  -5   4  -1    4.15    0.26
  -5   4  -1    3.83    0.18
   5   4   1    4.09    0.19
  -5   4  -1    3.97    0.18
   5  -4   1    4.21    0.19
  -5  -4  -1    4.23    0.18
   5   4   2    2.02    0.14
  -5   4  -2    2.07    0.19
  -5   4  -2    1.87    0.14
   5  -4   2    2.07    0.15
  -5  -4  -2    2.00    0.13
   5   4   3    0.58    0.09
  -5   4  -3    0.43    0.09
  -5   4  -3    0.67    0.10
  -5  -4  -3    0.76    0.10
   5  -4   3    0.75    0.11
  -5   4  -4    0.09    0.08
   5   4   4    0.02    0.07
  -5   4  -4    0.05    0.06
  -5  -4  -4   -0.03    0.06
   5  -4   4    0.06    0.09
  -5   4  -5    3.37    0.23
  -5   4  -5    3.52    0.26
   5   4   5    2.92    0.20
   5   4   5    3.46    0.25
   5  -4   5    3.70    0.24
  -5  -4  -5    3.23    0.19
   5   4   6    0.51    0.12
   5   4   6    0.61    0.15
  -5   4  -6    0.40    0.13
  -5  -4  -6    0.51    0.11
   5  -4   6    0.32    0.13
   5   4   7    2.23    0.21
  -5   4  -7    2.43    0.23
   5   4   7    2.47    0.25
  -5  -4  -7    2.63    0.20
   5  -4   7    2.48    0.25
   5   4   8    0.09    0.13
  -5   4  -8    0.05    0.12
   5   4   8    0.14    0.11
   5  -4   8   -0.12    0.12
  -5   4  -9    0.52    0.15
   5   4   9    0.45    0.14
   5   4   9    0.42    0.17
   5  -4   9    0.57    0.17
  -5   4 -10    0.28    0.16
   5   4  10    0.11    0.13
   5   4  10   -0.18    0.12
   5  -4  10    0.05    0.14
   5   4  11    0.52    0.18
   5   4  11    0.50    0.19
   5  -4  11    0.68    0.21
   5  -4  11    0.22    0.17
   5   4  12    0.12    0.16
   5  -4  12    0.10    0.18
  -5   5  12    1.50    0.32
  -5   5  12    1.78    0.29
  -5  -5  12    1.31    0.22
  -5  -5  12    1.20    0.28
  -5   5  11   -0.01    0.14
  -5   5  11    0.28    0.21
  -5  -5  11    0.08    0.19
  -5  -5  11    0.03    0.15
  -5   5  10    0.24    0.14
  -5   5  10   -0.25    0.18
   5   5 -10   -0.21    0.20
  -5  -5  10    0.05    0.13
  -5  -5  10   -0.18    0.18
  -5   5   9   -0.14    0.17
  -5   5   9    0.02    0.13
  -5  -5   9    0.12    0.10
  -5  -5   9   -0.14    0.11
  -5  -5   9    0.18    0.18
  -5   5   8    0.05    0.13
  -5   5   8   -0.19    0.17
  -5  -5   8   -0.01    0.16
  -5  -5   8   -0.06    0.11
  -5  -5   8    0.06    0.09
  -5   5   7    0.46    0.13
  -5   5   7    0.85    0.17
  -5   5   7    0.50    0.11
  -5   5   7    0.90    0.21
   5   5  -7    0.43    0.14
  -5  -5   7    0.78    0.15
  -5  -5   7    0.58    0.17
  -5  -5   7    0.88    0.12
  -5   5   6    3.56    0.24
  -5   5   6    3.43    0.29
   5   5  -6    3.56    0.25
  -5   5   6    3.59    0.24
  -5   5   6    3.55    0.28
  -5  -5   6    3.35    0.22
  -5  -5   6    3.36    0.17
  -5  -5   6    3.25    0.26
   5   5  -5    0.11    0.10
  -5   5   5    0.04    0.05
  -5   5   5    0.15    0.14
  -5   5   5   -0.08    0.09
  -5   5   5    0.05    0.08
  -5  -5   5    0.11    0.08
  -5  -5   5   -0.07    0.11
  -5   5   4    3.15    0.19
  -5   5   4    3.33    0.22
   5   5  -4    3.19    0.20
  -5   5   4    3.10    0.19
  -5   5   4    2.98    0.24
  -5  -5   4    3.00    0.18
  -5   5   3    4.87    0.23
  -5   5   3    4.62    0.29
  -5   5   3    4.71    0.22
   5   5  -3    4.77    0.23
  -5   5   3    4.52    0.22
  -5  -5   3    4.81    0.21
  -5   5   2    1.77    0.19
  -5   5   2    1.55    0.14
  -5   5   2    1.56    0.14
   5   5  -2    1.40    0.13
  -5  -5   2    1.61    0.13
   5   5  -1    3.95    0.19
  -5   5   1    4.03    0.18
  -5   5   1    3.65    0.16
  -5   5   1    3.56    0.25
   5  -5  -1    3.67    0.16
  -5  -5   1    3.86    0.18
   5   5   0   -0.06    0.05
  -5   5   0   -0.04    0.05
  -5   5   0    0.03    0.05
  -5   5   0    0.00    0.05
  -5  -5   0    0.02    0.05
   5  -5   0    0.02    0.05
  -5   5  -1    7.58    0.28
  -5   5  -1    7.87    0.38
  -5   5  -1    7.55    0.27
   5   5   1    7.29    0.28
   5  -5   1    7.64    0.28
  -5  -5  -1    7.45    0.27
  -5   5  -2    0.09    0.06
  -5   5  -2    0.10    0.07
  -5   5  -2    0.13    0.07
   5   5   2    0.14    0.06
   5  -5   2   -0.02    0.06
  -5  -5  -2    0.04    0.05
   5   5   3    3.05    0.18
   5   5   3    3.15    0.19
  -5   5  -3    3.02    0.19
  -5   5  -3    3.06    0.25
   5  -5   3    2.77    0.19
  -5  -5  -3    2.91    0.17
  -5   5  -4    0.08    0.09
  -5   5  -4   -0.02    0.06
   5   5   4    0.13    0.08
   5   5   4    0.25    0.10
   5  -5   4    0.08    0.09
  -5  -5  -4    0.06    0.06
  -5   5  -5    0.05    0.07
  -5   5  -5    0.31    0.12
   5   5   5    0.03    0.11
   5   5   5    0.06    0.09
  -5  -5  -5    0.17    0.08
   5  -5   5    0.09    0.11
  -5   5  -6    1.86    0.24
   5   5   6    2.08    0.19
   5   5   6    2.43    0.24
  -5   5  -6    1.80    0.20
  -5  -5  -6    1.59    0.16
   5  -5   6    1.66    0.20
   5   5   7    0.19    0.14
   5   5   7    0.33    0.11
  -5   5  -7    0.01    0.12
   5  -5   7    0.04    0.12
  -5  -5  -7    0.09    0.09
   5   5   8    8.30    0.36
   5   5   8    7.75    0.41
  -5   5  -8    8.40    0.40
   5  -5   8    7.69    0.41
  -5   5  -9    0.16    0.14
   5   5   9    0.33    0.13
   5   5   9    0.12    0.15
   5  -5   9    0.23    0.15
   5   5  10    0.30    0.16
  -5   5 -10   -0.08    0.13
   5   5  10   -0.13    0.11
   5  -5  10   -0.08    0.14
   5   5  11    0.22    0.17
   5   5  11    0.11    0.14
   5  -5  11   -0.06    0.17
   5  -5  11    0.02    0.15
  -5   6  12    0.29    0.26
  -5   6  12    0.32    0.18
  -5  -6  12    0.21    0.23
  -5  -6  12   -0.31    0.15
  -5   6  11    0.23    0.21
  -5   6  11   -0.11    0.13
  -5  -6  11   -0.04    0.14
  -5  -6  11   -0.03    0.19
  -5   6  10    1.12    0.21
   5   6 -10    0.53    0.26
  -5   6  10    0.92    0.24
  -5  -6  10    1.07    0.19
  -5  -6  10    1.54    0.27
  -5   6   9    0.58    0.22
  -5   6   9    0.25    0.15
   5   6  -9   -0.01    0.21
  -5  -6   9    0.08    0.18
  -5  -6   9    0.04    0.12
   5   6  -8    0.67    0.25
   5   6  -8    0.29    0.15
  -5   6   8    0.33    0.14
  -5   6   8    0.53    0.22
  -5   6   8    0.48    0.14
  -5  -6   8    0.63    0.19
  -5  -6   8    0.35    0.14
   5   6  -7   -0.11    0.12
  -5   6   7    0.16    0.11
  -5   6   7    0.01    0.07
  -5   6   7   -0.06    0.10
  -5   6   7   -0.05    0.17
  -5  -6   7   -0.10    0.10
  -5  -6   7    0.05    0.08
  -5  -6   7   -0.02    0.14
  -5   6   6    4.56    0.28
   5   6  -6    4.76    0.29
  -5   6   6    4.77    0.33
  -5   6   6    4.84    0.28
  -5   6   6    4.67    0.31
  -5  -6   6    5.14    0.27
  -5  -6   6    4.93    0.31
  -5   6   5    0.08    0.14
  -5   6   5    0.15    0.11
  -5   6   5   -0.03    0.08
   5   6  -5   -0.02    0.10
  -5   6   5    0.05    0.06
  -5  -6   5    0.11    0.08
  -5  -6   5    0.12    0.12
  -5   6   4    3.64    0.24
  -5   6   4    4.06    0.22
  -5   6   4    3.72    0.21
  -5   6   4    3.97    0.28
   5   6  -4    3.82    0.23
  -5  -6   4    3.79    0.21
  -5   6   3    0.23    0.08
  -5   6   3    0.18    0.08
   5   6  -3    0.29    0.09
  -5   6   3    0.41    0.11
  -5  -6   3    0.28    0.08
  -5   6   2    1.43    0.14
   5   6  -2    1.72    0.15
  -5   6   2    1.61    0.15
  -5   6   2    1.50    0.11
  -5   6   2    1.68    0.21
  -5  -6   2    1.60    0.13
   5   6  -1    0.10    0.07
  -5   6   1   -0.01    0.05
  -5   6   1   -0.01    0.06
  -5   6   1    0.04    0.05
   5  -6  -1   -0.03    0.05
  -5  -6   1   -0.04    0.05
  -5   6   0    0.19    0.07
  -5   6   0    0.26    0.07
   5   6   0    0.31    0.08
   5   6   0    0.20    0.06
  -5   6   0    0.25    0.08
   5  -6   0    0.21    0.07
  -5  -6   0    0.16    0.06
  -5   6  -1    0.11    0.07
  -5   6  -1    0.00    0.05
  -5   6  -1    0.06    0.07
   5   6   1    0.03    0.06
   5   6   1    0.08    0.06
   5  -6   1    0.09    0.07
  -5  -6  -1    0.17    0.06
  -5   6  -2    6.06    0.35
  -5   6  -2    6.38    0.26
   5   6   2    5.97    0.25
   5   6   2    5.99    0.24
  -5   6  -2    6.06    0.26
   5  -6   2    6.10    0.26
  -5  -6  -2    6.07    0.25
  -5   6  -3    0.03    0.07
   5   6   3    0.20    0.09
   5   6   3    0.10    0.07
  -5   6  -3    0.07    0.08
  -5  -6  -3    0.02    0.06
   5  -6   3   -0.04    0.08
   5   6   4    0.08    0.10
   5   6   4    0.01    0.07
  -5   6  -4    0.10    0.09
  -5   6  -4    0.02    0.07
  -5  -6  -4   -0.02    0.07
   5  -6   4    0.01    0.10
  -5   6  -5    0.13    0.10
  -5   6  -5    0.11    0.09
   5   6   5    0.14    0.12
   5   6   5   -0.03    0.08
   5  -6   5    0.23    0.12
  -5  -6  -5    0.04    0.07
   5   6   6   -0.18    0.12
   5   6   6    0.17    0.10
  -5   6  -6   -0.02    0.11
  -5   6  -6    0.10    0.09
  -5  -6  -6    0.17    0.08
   5  -6   6    0.15    0.13
  -5   6  -7    1.04    0.18
   5   6   7    1.31    0.20
   5   6   7    1.13    0.16
   5  -6   7    1.26    0.19
  -5   6  -8   -0.13    0.11
   5   6   8    0.03    0.10
   5   6   8    0.00    0.13
   5  -6   8   -0.31    0.10
   5   6   9    0.39    0.13
  -5   6  -9    0.15    0.15
   5   6   9    0.34    0.15
   5  -6   9    0.00    0.13
   5   6  10    1.33    0.23
   5   6  10    1.62    0.20
  -5   6 -10    1.19    0.22
   5  -6  10    0.87    0.20
   5   6  11    0.01    0.16
   5   6  11    0.15    0.15
   5  -6  11    0.07    0.18
  -5   7  12    0.14    0.16
  -5   7  12    0.21    0.26
  -5  -7  12    0.15    0.17
  -5  -7  12    0.26    0.22
  -5   7  11    0.16    0.16
  -5   7  11    0.32    0.24
  -5  -7  11    0.17    0.22
  -5  -7  11    0.17    0.15
  -5   7  10    0.52    0.19
   5   7 -10    0.01    0.24
  -5   7  10    0.49    0.24
  -5  -7  10    0.63    0.18
  -5  -7  10    0.61    0.20
   5   7  -9    0.40    0.25
  -5   7   9    0.16    0.21
  -5   7   9    0.22    0.14
  -5  -7   9    0.18    0.14
  -5  -7   9    0.24    0.18
  -5   7   8    0.25    0.13
  -5   7   8   -0.12    0.19
  -5   7   8    0.05    0.12
   5   7  -8    0.13    0.22
   5   7  -8   -0.04    0.13
  -5  -7   8    0.26    0.17
  -5  -7   8    0.12    0.13
   5   7  -7    0.16    0.13
  -5   7   7   -0.01    0.06
   5   7  -7   -0.08    0.20
  -5   7   7   -0.14    0.11
  -5   7   7   -0.05    0.18
  -5   7   7    0.08    0.12
  -5  -7   7    0.05    0.11
  -5  -7   7    0.12    0.15
  -5   7   6    0.83    0.13
   5   7  -6    1.52    0.19
  -5   7   6    1.32    0.17
  -5   7   6    1.67    0.24
  -5   7   6    1.25    0.19
  -5  -7   6    1.43    0.19
  -5  -7   6    1.17    0.16
  -5   7   5    0.17    0.08
  -5   7   5    0.31    0.16
   5   7  -5    0.41    0.14
  -5   7   5    0.23    0.12
  -5   7   5    0.24    0.11
  -5  -7   5    0.33    0.10
  -5   7   4    0.55    0.11
  -5   7   4    0.32    0.10
  -5   7   4    0.65    0.13
  -5   7   4    0.53    0.15
   5   7  -4    0.75    0.13
  -5  -7   4    0.54    0.11
  -5   7   3    1.19    0.13
  -5   7   3    1.64    0.22
  -5   7   3    1.68    0.17
   5   7  -3    1.46    0.16
  -5  -7   3    1.35    0.14
  -5   7   2    2.18    0.17
  -5   7   2    1.86    0.13
   5   7  -2    2.05    0.17
   5   7  -2    1.81    0.12
  -5   7   2    2.02    0.23
  -5  -7   2    1.82    0.15
  -5   7   1   11.80    0.36
   5   7  -1   11.32    0.40
  -5   7   1   12.27    0.52
  -5   7   1   11.73    0.39
  -5  -7   1   11.33    0.39
   5  -7  -1   11.50    0.36
  -5   7   0    0.40    0.08
  -5   7   0    0.30    0.10
  -5   7   0    0.71    0.10
   5   7   0    0.62    0.11
   5  -7   0    0.49    0.09
  -5  -7   0    0.72    0.10
  -5   7  -1   10.92    0.50
  -5   7  -1   10.53    0.37
  -5   7  -1   11.22    0.38
   5   7   1   10.31    0.37
   5   7   1   10.74    0.33
   5  -7   1   10.64    0.37
  -5  -7  -1   10.68    0.36
  -5   7  -2    0.02    0.07
  -5   7  -2   -0.08    0.05
   5   7   2    0.03    0.06
   5   7   2   -0.02    0.07
   5   7   2    0.10    0.13
  -5   7  -2    0.07    0.07
  -5  -7  -2    0.05    0.06
   5  -7   2    0.00    0.08
   5   7   3    0.08    0.09
   5   7   3    0.02    0.07
  -5   7  -3    0.10    0.09
  -5   7  -3    0.01    0.08
  -5   7  -3   -0.07    0.05
  -5  -7  -3   -0.04    0.06
   5  -7   3    0.12    0.10
  -5   7  -4    0.00    0.08
  -5   7  -4   -0.01    0.10
  -5   7  -4    0.00    0.07
   5   7   4    0.03    0.10
   5   7   4   -0.10    0.07
  -5  -7  -4    0.07    0.06
   5  -7   4   -0.04    0.10
  -5   7  -5    4.75    0.37
  -5   7  -5    4.07    0.27
   5   7   5    4.43    0.27
   5   7   5    4.25    0.24
  -5  -7  -5    4.53    0.24
   5  -7   5    4.69    0.29
  -5   7  -6    0.53    0.13
   5   7   6    0.72    0.16
  -5   7  -6    0.79    0.16
   5   7   6    0.59    0.13
  -5  -7  -6    0.64    0.12
   5  -7   6    0.92    0.17
   5   7   7    3.24    0.23
  -5   7  -7    3.64    0.28
  -5   7  -7    3.27    0.33
   5   7   7    3.10    0.27
   5  -7   7    2.92    0.27
   5   7   8    0.14    0.11
  -5   7  -8   -0.09    0.12
   5   7   8    0.16    0.14
   5  -7   8    0.10    0.14
  -5   7  -9   -0.21    0.12
   5   7   9    0.04    0.14
   5   7   9    0.10    0.11
   5  -7   9    0.08    0.14
  -5   7 -10    0.14    0.16
   5   7  10    0.19    0.15
   5   7  10    0.09    0.13
   5  -7  10    0.16    0.16
   5   7  11    0.90    0.21
   5   7  11    0.86    0.19
[truncated: 1,308,370 more chars]
