# Supplementary material for: Crystal structures of three functionalized chalcones: 4′-di­methyl­amino-3-nitro­chalcone, 3-di­methyl­amino-3′-nitrochalcone and 3′-nitro­chalcone
Source: Acta Crystallogr E Crystallogr Commun. 2020 Sep 4;76(Pt 10):1599–604. doi: 10.1107/S2056989020011858 (PMC7534226; doi:10.1107/S2056989020011858)
Supplement: Supplementary file 2 [file e-76-01599-Gp8msup2.hkl]

data_Gp8m                                                                       
_shelx_title ' testm1 in P2(1)/c'                                               
_shelx_refln_list_code          4                                               
_shelx_F_calc_maximum      254.84                                               
_exptl_crystal_F_000       624.00                                               
_reflns_d_resolution_high  0.7590                                               
                                                                                
loop_                                                                           
 _space_group_symop_operation_xyz                                               
 'x, y, z'                                                                      
 '-x, y+1/2, -z+1/2'                                                            
 '-x, -y, -z'                                                                   
 'x, -y-1/2, z-1/2'                                                             
                                                                                
_cell_length_a    17.3171                                                       
_cell_length_b     7.0708                                                       
_cell_length_c    11.3487                                                       
_cell_angle_alpha  90.000                                                       
_cell_angle_beta   90.761                                                       
_cell_angle_gamma  90.000                                                       
                                                                                
_shelx_F_squared_multiplier     1.000                                           
                                                                                
loop_                                                                           
 _refln_index_h                                                                 
 _refln_index_k                                                                 
 _refln_index_l                                                                 
 _refln_F_squared_calc                                                          
 _refln_F_squared_meas                                                          
 _refln_F_squared_sigma                                                         
 _refln_observed_status                                                         
   2   0   0       3129.75       3040.08        28.72 o                         
   3   0   0         83.52         85.49         2.24 o                         
   4   0   0         40.41         50.97         2.62 o                         
   5   0   0       4522.43       4434.22        65.37 o                         
   6   0   0         48.82         47.78         3.70 o                         
   7   0   0       1645.90       1825.85        26.80 o                         
   8   0   0       2814.83       2948.89        40.32 o                         
   9   0   0       3424.86       3657.78        49.25 o                         
  10   0   0        381.59        414.44        16.03 o                         
  11   0   0         59.03         60.29         5.24 o                         
  12   0   0         32.80         30.98         3.99 o                         
  13   0   0          5.15          3.08         3.08 o                         
  14   0   0        901.74        820.87        17.91 o                         
  15   0   0        336.01        323.16        17.27 o                         
  16   0   0          3.51         20.35         6.78 o                         
  17   0   0          6.66         -4.32         4.32 o                         
  18   0   0        126.75        131.36        15.42 o                         
  19   0   0         34.00         24.67         9.25 o                         
  20   0   0        144.13        182.55        19.12 o                         
  21   0   0        209.81        257.17        20.35 o                         
  22   0   0        425.49        537.78        28.99 o                         
   1   1   0         15.59          9.06         0.64 o                         
   2   1   0          0.17          0.99         0.55 o                         
   3   1   0          8.05          7.72         0.98 o                         
   4   1   0         39.29         31.75         1.47 o                         
   5   1   0        414.26        399.75         5.08 o                         
   6   1   0          0.91          2.78         0.96 o                         
   7   1   0       1020.78        886.69         9.28 o                         
   8   1   0        344.89        328.47         6.23 o                         
   9   1   0         39.90         41.94         2.80 o                         
  10   1   0          1.34          0.56         1.33 o                         
  11   1   0          2.11          1.36         2.00 o                         
  12   1   0        511.50        492.65         9.43 o                         
  13   1   0         54.70         50.44         3.75 o                         
  14   1   0        330.22        316.61         8.32 o                         
  15   1   0        462.37        421.73        10.99 o                         
  16   1   0        252.88        238.36        12.33 o                         
  17   1   0        227.04        248.55        11.99 o                         
  18   1   0         83.06         73.29        10.18 o                         
  19   1   0          2.62          2.21         4.13 o                         
  20   1   0         34.69         47.80         7.41 o                         
  21   1   0         33.97         49.44         8.25 o                         
  22   1   0        284.85        376.22        17.86 o                         
   0   2   0      10066.58       9870.09        92.69 o                         
   1   2   0       9551.50       9350.33        57.51 o                         
   2   2   0         19.59         18.55         1.28 o                         
   3   2   0        238.36        246.12         3.91 o                         
   4   2   0        124.08        114.20         3.50 o                         
   5   2   0         21.39         19.67         1.85 o                         
   6   2   0        865.65        864.14         9.54 o                         
   7   2   0         64.74         65.53         2.63 o                         
   8   2   0        146.65        139.34         3.74 o                         
   9   2   0        246.62        251.06         5.95 o                         
  10   2   0        272.12        296.05         6.75 o                         
  11   2   0          2.80          4.39         2.23 o                         
  12   2   0        151.75        157.07         5.60 o                         
  13   2   0         51.98         53.47         6.14 o                         
  14   2   0        147.79        135.76         8.57 o                         
  15   2   0        125.95        135.01         6.64 o                         
  16   2   0          0.01          2.39         2.44 o                         
  17   2   0          1.66          3.33         3.16 o                         
  18   2   0         23.20         25.57         5.67 o                         
  19   2   0          7.09          7.71         4.80 o                         
  20   2   0          2.47          1.21         5.00 o                         
  21   2   0          1.16          0.00         6.78 o                         
  22   2   0         65.12         98.68        17.27 o                         
   1   3   0        288.92        275.14         4.95 o                         
   2   3   0        598.93        598.79         6.90 o                         
   3   3   0         52.28         59.25         2.68 o                         
   4   3   0        428.65        410.74         8.45 o                         
   5   3   0        186.50        180.69         5.06 o                         
   6   3   0         20.35         24.41         2.15 o                         
   7   3   0        835.21        799.23        10.69 o                         
   8   3   0         84.83         89.19         4.04 o                         
   9   3   0          6.39          6.36         2.17 o                         
  10   3   0         26.24         26.23         2.75 o                         
  11   3   0        188.13        184.27         5.47 o                         
  12   3   0        458.14        445.53         9.46 o                         
  13   3   0         42.26         40.22         4.72 o                         
  14   3   0        504.37        488.27        12.46 o                         
  15   3   0        411.50        379.93         9.78 o                         
  16   3   0         29.85         30.03         4.03 o                         
  17   3   0         20.62         26.23         4.11 o                         
  18   3   0         35.63         28.81         5.35 o                         
  19   3   0          0.08         -1.73         4.93 o                         
  20   3   0        106.74        111.50        15.11 o                         
  21   3   0          0.18         18.27        11.10 o                         
   0   4   0      20567.85      21513.83       201.53 o                         
   1   4   0       5455.21       5751.65        58.85 o                         
   2   4   0       3444.43       3483.27        30.61 o                         
   3   4   0        145.40        139.28         4.24 o                         
   4   4   0         39.98         41.15         2.80 o                         
   5   4   0        374.15        381.29         7.38 o                         
   6   4   0         25.69         32.17         2.96 o                         
   7   4   0        445.11        502.66        10.00 o                         
   8   4   0        208.19        220.67         6.85 o                         
   9   4   0        243.57        262.52         7.62 o                         
  10   4   0        892.68        884.71        14.89 o                         
  11   4   0         54.58         62.25         4.84 o                         
  12   4   0        221.49        221.11         7.92 o                         
  13   4   0        193.54        182.56         7.91 o                         
  14   4   0        104.61        113.19         6.99 o                         
  15   4   0          1.42         -1.23         2.81 o                         
  16   4   0         48.85         53.13         5.39 o                         
  17   4   0          5.06          9.59         3.62 o                         
  18   4   0        115.72        118.89         9.61 o                         
  19   4   0         14.58         16.96         6.54 o                         
  20   4   0         62.19         73.79        10.68 o                         
   1   5   0          9.27          7.29         2.45 o                         
   2   5   0        360.20        344.70         7.76 o                         
   3   5   0         12.97         13.41         2.68 o                         
   4   5   0          5.31          3.73         2.27 o                         
   5   5   0          2.45          4.89         2.05 o                         
   6   5   0          0.14         -1.88         1.88 o                         
   7   5   0         51.51         63.08         4.65 o                         
   8   5   0         58.02         58.61         5.08 o                         
   9   5   0          1.88          2.29         2.52 o                         
  10   5   0         80.76         79.86         7.03 o                         
  11   5   0        390.44        405.37        17.89 o                         
  12   5   0         36.67         41.45         4.68 o                         
  13   5   0         11.36         15.53         4.60 o                         
  14   5   0         17.99          6.61         4.24 o                         
  15   5   0        137.67        126.00         9.68 o                         
  16   5   0        333.29        325.84        14.01 o                         
  17   5   0        272.94        261.31        18.56 o                         
  18   5   0         14.83         13.72         5.25 o                         
  19   5   0         28.57         28.16         6.35 o                         
   0   6   0        144.33        144.19         8.27 o                         
   1   6   0        330.01        329.02         8.56 o                         
   2   6   0       1246.49       1281.62        17.31 o                         
   3   6   0       1090.12       1121.49        14.12 o                         
   4   6   0          6.37          7.97         2.34 o                         
   5   6   0          2.97          5.00         2.51 o                         
   6   6   0        617.33        646.33        16.10 o                         
   7   6   0         26.46         32.23         4.00 o                         
   8   6   0          1.05          1.37         3.42 o                         
   9   6   0          0.66          2.74         3.47 o                         
  10   6   0         41.47         39.69         5.68 o                         
  11   6   0          0.38          0.95         3.67 o                         
  12   6   0        123.73        119.47        12.69 o                         
  13   6   0         41.03         42.69         6.62 o                         
  14   6   0         13.31          8.92         5.75 o                         
  15   6   0         46.91         43.93         7.15 o                         
  16   6   0         81.13         80.05        10.87 o                         
  17   6   0          7.08          0.62         4.96 o                         
   1   7   0        289.28        287.48         8.02 o                         
   2   7   0         62.91         59.36         4.88 o                         
   3   7   0        261.96        260.68         9.33 o                         
   4   7   0         55.96         65.02         8.20 o                         
   5   7   0          0.06         -1.46         2.82 o                         
   6   7   0         18.27         13.39         3.54 o                         
   7   7   0         95.35         91.90         7.89 o                         
   8   7   0          2.50          6.31         4.09 o                         
   9   7   0        100.80         93.81         8.54 o                         
  10   7   0         88.39         98.37         8.72 o                         
  11   7   0          1.95          7.83         4.83 o                         
  12   7   0         10.07         17.66         5.43 o                         
  13   7   0         16.71          4.05         4.78 o                         
  14   7   0        199.73        193.14        12.93 o                         
  15   7   0        125.97        116.23        13.00 o                         
   0   8   0       1297.05       1292.36        32.49 o                         
   1   8   0        413.32        418.33        15.14 o                         
   2   8   0         24.28         26.53         5.57 o                         
   3   8   0        374.46        334.47        13.85 o                         
   4   8   0        124.63        117.71         9.96 o                         
   5   8   0          1.76          4.38         4.68 o                         
   6   8   0         98.89         80.52        16.34 o                         
   7   8   0         11.79         10.91         7.55 o                         
   8   8   0         48.65         51.51         9.92 o                         
   9   8   0         24.95          8.55        11.41 o                         
  10   8   0        370.46        363.33        21.60 o                         
  11   8   0          1.39          1.81         5.19 o                         
   1   9   0          5.55          3.43         5.88 o                         
   2   9   0         12.26         22.06         7.38 o                         
   3   9   0          0.00         -3.90         5.44 o                         
   4   9   0         37.59         32.47         9.11 o                         
   5   9   0          1.89         10.37         7.99 o                         
 -22   1   1         99.37        136.68        14.18 o                         
 -21   1   1         19.27         16.03         6.54 o                         
 -20   1   1        158.30        198.01        14.17 o                         
 -19   1   1          8.64         10.48         5.00 o                         
 -18   1   1         41.32         51.65         7.41 o                         
 -17   1   1         25.00         16.14         5.00 o                         
 -16   1   1        202.44        184.72         9.13 o                         
 -15   1   1         53.16         46.28         4.92 o                         
 -14   1   1          1.54         -0.99         1.91 o                         
 -13   1   1          2.66          5.07         2.04 o                         
 -12   1   1         14.41          9.94         1.66 o                         
 -11   1   1         78.81         95.38         4.44 o                         
 -10   1   1         28.22         12.07         1.91 o                         
  -9   1   1         63.92         61.07         3.44 o                         
  -8   1   1       1092.63       1072.05        13.05 o                         
  -7   1   1         53.96         37.07         2.40 o                         
  -6   1   1        498.49        540.47         6.57 o                         
  -5   1   1       4824.98       4692.29        35.62 o                         
  -4   1   1       4866.20       4607.26        34.63 o                         
  -3   1   1        257.48        215.78         3.07 o                         
  -2   1   1       1952.19       1866.89        14.69 o                         
  -1   1   1         18.50         23.64         2.16 o                         
   0   1   1         56.12         65.08         1.32 o                         
   1   1   1         58.50         62.46         1.28 o                         
   2   1   1       1686.82       1621.45        13.23 o                         
   3   1   1       1735.12       1608.10        16.81 o                         
   4   1   1       2396.80       2282.48        18.36 o                         
   5   1   1         55.56         60.83         4.45 o                         
   6   1   1         10.95         17.24         1.68 o                         
   7   1   1        179.62        160.34         3.66 o                         
   8   1   1          0.78          2.15         0.89 o                         
   9   1   1          8.71          5.97         1.08 o                         
  10   1   1        469.27        458.42         6.27 o                         
  11   1   1         61.79         72.17         4.45 o                         
  12   1   1       1339.23       1313.21        15.44 o                         
  13   1   1        165.53        159.87         6.75 o                         
  14   1   1       4014.12       3996.41        46.50 o                         
  15   1   1        278.97        260.35         8.89 o                         
  16   1   1         95.94        106.69         7.70 o                         
  17   1   1          6.81         10.79         4.30 o                         
  18   1   1        155.76        157.46        11.11 o                         
  19   1   1        420.53        393.63        15.91 o                         
  20   1   1        160.54        153.75        11.94 o                         
  21   1   1        233.99        266.82        14.57 o                         
  22   1   1         66.75         65.37         9.16 o                         
 -22   2   1        177.74        243.61        24.67 o                         
 -21   2   1         94.12        139.43        12.19 o                         
 -20   2   1         76.71         93.26        10.00 o                         
 -19   2   1          3.04         -2.61         3.40 o                         
 -18   2   1         80.73         80.61         7.15 o                         
 -17   2   1         54.81         46.55         8.51 o                         
 -16   2   1          4.27         -0.11         2.50 o                         
 -15   2   1        197.35        173.90         6.69 o                         
 -14   2   1         33.96         35.23         3.65 o                         
 -13   2   1         53.74         55.83         4.09 o                         
 -12   2   1         26.61         22.71         2.91 o                         
 -11   2   1        190.22        191.76         5.90 o                         
 -10   2   1        476.94        495.63         9.15 o                         
  -9   2   1        382.57        424.60         7.97 o                         
  -8   2   1       9190.73       9380.33        83.50 o                         
  -7   2   1       3477.54       3622.14        29.81 o                         
  -6   2   1        732.30        694.83        13.09 o                         
  -5   2   1        367.33        341.98         5.22 o                         
  -4   2   1        143.83        131.36         3.22 o                         
  -3   2   1       6158.84       5793.04        50.99 o                         
  -2   2   1         36.43         26.62         1.57 o                         
  -1   2   1      20272.62      19362.62       122.96 o                         
   0   2   1      64944.29      60472.93       392.93 o                         
   1   2   1       2304.95       2243.09        20.69 o                         
   2   2   1      16949.63      16326.18        92.61 o                         
   3   2   1        290.39        241.42         4.41 o                         
   4   2   1        197.85        189.24         3.27 o                         
   5   2   1        159.72        131.40         2.52 o                         
   6   2   1         28.96         21.80         1.53 o                         
   7   2   1        291.46        244.02         3.88 o                         
   8   2   1         10.53          8.64         1.09 o                         
   9   2   1        294.12        320.75         4.97 o                         
  10   2   1         96.24         84.73         3.45 o                         
  11   2   1         21.27         20.55         2.16 o                         
  12   2   1        566.17        542.52         8.50 o                         
  13   2   1        155.25        156.47         6.03 o                         
  14   2   1       1776.92       1711.38        22.13 o                         
  15   2   1        243.10        234.58         8.75 o                         
  16   2   1        185.86        169.81         8.35 o                         
  17   2   1         53.86         67.36         6.21 o                         
  18   2   1         27.03         31.26         5.57 o                         
  19   2   1         71.16         76.36         8.01 o                         
  20   2   1         39.78         54.77         8.69 o                         
  21   2   1        444.10        524.03        23.44 o                         
  22   2   1        168.48        180.99        22.20 o                         
 -21   3   1          4.87         16.65         9.87 o                         
 -20   3   1         82.95         73.78         9.80 o                         
 -19   3   1         76.98         86.54        10.00 o                         
 -18   3   1          0.13          5.55         8.63 o                         
 -17   3   1        151.73        147.38        12.06 o                         
 -16   3   1         39.70         34.19         4.05 o                         
 -15   3   1          2.40          1.55         2.53 o                         
 -14   3   1         10.18          7.85         2.69 o                         
 -13   3   1          1.29         -1.91         1.91 o                         
 -12   3   1         11.49         14.72         3.24 o                         
 -11   3   1         61.97         51.50         4.71 o                         
 -10   3   1         46.90         46.22         5.08 o                         
  -9   3   1        103.61         98.40         5.70 o                         
  -8   3   1          0.32         -0.73         2.45 o                         
  -7   3   1        509.78        531.21         7.40 o                         
  -6   3   1       1071.65       1048.02        11.91 o                         
  -5   3   1         19.72         19.72         1.78 o                         
  -4   3   1        260.58        251.37         4.67 o                         
  -3   3   1        532.53        549.62         6.59 o                         
  -2   3   1        225.57        216.24         4.45 o                         
  -1   3   1         84.49         92.83         2.33 o                         
   0   3   1          0.81          2.09         0.80 o                         
   1   3   1          1.51          1.93         0.91 o                         
   2   3   1       1725.36       1737.39        12.66 o                         
   3   3   1        348.80        347.19         4.15 o                         
   4   3   1         22.40         24.50         2.04 o                         
   5   3   1        416.97        426.99         6.88 o                         
   6   3   1         17.60         17.89         1.64 o                         
   7   3   1         18.81         16.94         2.23 o                         
   8   3   1          1.32          0.13         1.49 o                         
   9   3   1        258.50        243.56         4.97 o                         
  10   3   1         17.63         18.00         1.99 o                         
  11   3   1        906.33        867.78        10.78 o                         
  12   3   1         34.65         39.51         2.96 o                         
  13   3   1        266.45        265.04         7.35 o                         
  14   3   1       1396.91       1395.66        20.80 o                         
  15   3   1       1088.13       1088.94        18.50 o                         
  16   3   1         40.82         38.98         4.63 o                         
  17   3   1        275.66        287.03        11.71 o                         
  18   3   1         90.09         91.18         8.29 o                         
  19   3   1          4.92          5.55         5.23 o                         
  20   3   1        262.78        320.16        31.45 o                         
  21   3   1         26.61         44.63         8.87 o                         
 -20   4   1         12.24          4.74         8.94 o                         
 -19   4   1         20.65         23.69         5.71 o                         
 -18   4   1         68.78         72.07        12.81 o                         
 -17   4   1          0.03         -2.64         4.36 o                         
 -16   4   1         11.25          8.81         4.04 o                         
 -15   4   1        118.55        117.38         7.24 o                         
 -14   4   1         43.82         35.94         4.35 o                         
 -13   4   1          0.04         -1.67         2.62 o                         
 -12   4   1        141.77        146.82         8.56 o                         
 -11   4   1        135.35        132.47         6.85 o                         
 -10   4   1         25.83         27.77         3.74 o                         
  -9   4   1        523.88        525.93        11.10 o                         
  -8   4   1        186.42        193.70         6.94 o                         
  -7   4   1        324.15        309.69         7.87 o                         
  -6   4   1       1054.54       1069.75        12.30 o                         
  -5   4   1         90.06         88.61         3.78 o                         
  -4   4   1        176.22        167.95         5.87 o                         
  -3   4   1        151.46        148.12         6.74 o                         
  -2   4   1       3326.76       3292.52        25.58 o                         
  -1   4   1        496.85        514.10         6.88 o                         
   0   4   1       1856.44       1894.43        17.24 o                         
   1   4   1       1345.41       1306.10        13.95 o                         
   2   4   1         24.67         25.57         1.89 o                         
   3   4   1       2539.87       2496.20        21.59 o                         
   4   4   1        189.67        178.82         4.59 o                         
   5   4   1         38.83         32.00         3.12 o                         
   6   4   1         63.11         67.33         4.31 o                         
   7   4   1         19.14         17.24         2.73 o                         
   8   4   1          3.11          4.26         2.58 o                         
   9   4   1          6.40          9.09         2.21 o                         
  10   4   1         65.37         78.61         4.66 o                         
  11   4   1        383.31        383.19         8.52 o                         
  12   4   1         74.69         75.17         5.70 o                         
  13   4   1         16.88         17.80         3.57 o                         
  14   4   1        245.03        221.96         9.44 o                         
  15   4   1        201.47        208.48        11.09 o                         
  16   4   1        104.33        104.34         8.99 o                         
  17   4   1         14.10         11.29         4.48 o                         
  18   4   1        135.83        158.99        12.91 o                         
  19   4   1          2.37         11.72         4.96 o                         
  20   4   1         24.86         26.04         8.63 o                         
 -19   5   1         18.97         21.28         7.41 o                         
 -18   5   1         23.58         29.36         8.05 o                         
 -17   5   1          9.31          8.86         4.74 o                         
 -16   5   1         64.91         70.65         7.61 o                         
 -15   5   1        124.62        130.96         8.06 o                         
 -14   5   1          6.22          7.17         3.45 o                         
 -13   5   1          0.13          1.26         2.97 o                         
 -12   5   1          0.04         -0.68         2.75 o                         
 -11   5   1         21.37         18.10         3.55 o                         
 -10   5   1         42.09         44.33         5.19 o                         
  -9   5   1          1.48         -0.47         2.44 o                         
  -8   5   1          9.73         15.02         3.14 o                         
  -7   5   1        884.74        896.00        13.08 o                         
  -6   5   1         40.87         43.31         3.61 o                         
  -5   5   1         44.21         52.88         4.12 o                         
  -4   5   1        158.95        155.62         5.56 o                         
  -3   5   1        452.89        478.76         9.05 o                         
  -2   5   1         21.98         23.14         3.11 o                         
  -1   5   1        338.41        334.71         6.16 o                         
   0   5   1          1.47          1.12         1.46 o                         
   1   5   1        519.24        519.17         6.44 o                         
   2   5   1         29.59         33.82         2.33 o                         
   3   5   1        130.26        142.63         7.63 o                         
   4   5   1          0.31          0.32         1.95 o                         
   5   5   1         49.58         54.15         4.35 o                         
   6   5   1         25.12         29.22         3.76 o                         
   7   5   1         40.61         49.69         6.68 o                         
   8   5   1         10.11          6.42         2.35 o                         
   9   5   1         73.53         76.22         6.51 o                         
  10   5   1         79.95         85.59         6.13 o                         
  11   5   1         10.06         10.95         3.88 o                         
  12   5   1        347.71        386.10        22.83 o                         
  13   5   1          7.31         10.99         4.33 o                         
  14   5   1       1297.43       1352.07        26.66 o                         
  15   5   1        161.20        165.12        17.99 o                         
  16   5   1        109.30        129.85        10.14 o                         
  17   5   1        120.19        118.91         9.86 o                         
  18   5   1         14.95         13.33         5.81 o                         
  19   5   1         26.69         32.28         6.66 o                         
 -17   6   1          6.31          4.39         5.07 o                         
 -16   6   1          0.21          4.74         4.69 o                         
 -15   6   1          3.68          6.09         4.69 o                         
 -14   6   1         10.20          5.24         5.31 o                         
 -13   6   1        119.15        115.82         9.24 o                         
 -12   6   1        110.96         91.90         9.60 o                         
 -11   6   1          4.05         12.14         7.46 o                         
 -10   6   1        367.85        370.99        16.29 o                         
  -9   6   1         23.34         27.84         8.10 o                         
  -8   6   1        460.55        440.32        11.93 o                         
  -7   6   1        539.76        559.82        13.37 o                         
  -6   6   1         15.55         17.58         3.05 o                         
  -5   6   1          0.90          0.39         2.23 o                         
  -4   6   1         66.14         59.62         3.90 o                         
  -3   6   1          0.48          2.27         2.11 o                         
  -2   6   1        139.83        119.24         5.13 o                         
  -1   6   1       1840.02       1907.94        20.63 o                         
   0   6   1       2210.11       2260.59        23.19 o                         
   1   6   1         57.10         67.77         6.90 o                         
   2   6   1       1824.51       1769.24        27.26 o                         
   3   6   1        187.33        184.47         9.52 o                         
   4   6   1        495.06        480.50         9.20 o                         
   5   6   1        172.88        175.62         8.55 o                         
   6   6   1          0.96          7.10         3.97 o                         
   7   6   1         10.04          7.66         3.79 o                         
   8   6   1         17.98         14.88         4.52 o                         
   9   6   1         16.72         11.05         4.35 o                         
  10   6   1        485.08        455.42        14.57 o                         
  11   6   1         90.72         85.04         7.97 o                         
  12   6   1        163.58        162.91        12.52 o                         
  13   6   1        502.12        476.63        30.55 o                         
  14   6   1        181.29        148.47        10.85 o                         
  15   6   1          4.79          6.33         5.19 o                         
  16   6   1         68.68         66.42         8.39 o                         
  17   6   1         44.06         27.69         8.71 o                         
 -14   7   1         18.50         11.46         5.61 o                         
 -13   7   1          0.11          4.28         5.25 o                         
 -12   7   1          1.66         12.63         5.06 o                         
 -11   7   1         11.12          5.67         4.35 o                         
 -10   7   1         73.49         80.24         7.97 o                         
  -9   7   1          0.01          3.92         4.17 o                         
  -8   7   1         21.49         28.77         5.24 o                         
  -7   7   1         19.52         21.13         4.14 o                         
  -6   7   1          6.47          9.39         3.14 o                         
  -5   7   1         83.46         93.69         7.73 o                         
  -4   7   1         32.07         26.14         3.80 o                         
  -3   7   1          1.93          6.10         3.63 o                         
  -2   7   1          0.22          3.07         3.04 o                         
  -1   7   1         11.13         10.89         3.44 o                         
   0   7   1         51.48         44.58         6.25 o                         
   1   7   1         71.79         71.83         5.48 o                         
   2   7   1        169.59        175.92        10.92 o                         
   3   7   1          7.70          0.32         3.79 o                         
   4   7   1        219.30        222.99        12.16 o                         
   5   7   1          0.15         -1.31         4.38 o                         
   6   7   1         10.45          9.46         4.25 o                         
   7   7   1          7.58          7.36         4.14 o                         
   8   7   1         40.77         37.28         6.61 o                         
   9   7   1          4.62          6.42         4.43 o                         
  10   7   1        152.52        140.34        10.23 o                         
  11   7   1        386.50        397.57        17.49 o                         
  12   7   1          1.74          5.78         5.61 o                         
  13   7   1        197.23        232.84        13.69 o                         
  14   7   1        126.21        113.51        10.62 o                         
 -11   8   1         19.84         14.44        12.03 o                         
 -10   8   1          0.28         -2.63         6.75 o                         
  -9   8   1         12.59         10.78        11.10 o                         
  -8   8   1          2.78          0.47         6.37 o                         
  -7   8   1         58.45         60.58        27.75 o                         
  -6   8   1        429.44        435.53        15.80 o                         
  -5   8   1         11.48         21.94         5.75 o                         
  -4   8   1          0.61          2.34         4.69 o                         
  -3   8   1         31.22         32.68         6.26 o                         
  -2   8   1        716.01        692.90        16.63 o                         
  -1   8   1         85.28         70.37         7.19 o                         
   0   8   1        134.64        113.78         8.03 o                         
   1   8   1         27.12         23.77         4.97 o                         
   2   8   1          0.01          4.82         3.90 o                         
   3   8   1        456.31        435.51        19.45 o                         
   4   8   1         96.15        103.13        16.75 o                         
   5   8   1         96.16         85.45        12.03 o                         
   6   8   1         92.76         76.94        10.88 o                         
   7   8   1         10.75          9.41        12.33 o                         
   8   8   1          3.29          5.70         6.82 o                         
   9   8   1         78.16         83.51         8.98 o                         
  10   8   1         24.45         29.39         6.69 o                         
  11   8   1        103.90        101.79         9.89 o                         
  -5   9   1          4.09          2.18         6.50 o                         
  -4   9   1        173.13        143.50        13.52 o                         
  -3   9   1         76.33         56.88         9.80 o                         
  -2   9   1         43.09         37.03         9.56 o                         
  -1   9   1        120.98        123.04        17.88 o                         
   0   9   1         38.10         48.65         9.16 o                         
   1   9   1        145.52        153.06        16.96 o                         
   2   9   1         30.54         19.61         6.77 o                         
   3   9   1         54.65         38.97         7.53 o                         
   4   9   1         18.93         23.20         8.43 o                         
   5   9   1         13.22         18.55         8.33 o                         
 -22   0   2        101.35        138.15        19.12 o                         
 -21   0   2          0.16         -1.23         7.40 o                         
 -20   0   2          0.01          0.00         7.40 o                         
 -19   0   2         17.34         35.15        10.48 o                         
 -18   0   2         19.24         29.60         9.25 o                         
 -17   0   2        374.86        303.43        19.12 o                         
 -16   0   2        148.71        130.84        10.44 o                         
 -15   0   2        143.72         98.61        10.18 o                         
 -14   0   2        139.70        138.82         9.75 o                         
 -13   0   2        297.79        333.59        23.13 o                         
 -12   0   2          5.70          5.84         1.97 o                         
 -11   0   2        485.86        436.12        10.44 o                         
 -10   0   2        190.86        169.64         4.84 o                         
  -9   0   2          0.32          0.21         1.07 o                         
  -8   0   2      19066.89      19820.35       184.07 o                         
  -7   0   2        233.67        258.62         5.19 o                         
  -6   0   2       7769.08       7944.48        75.62 o                         
  -5   0   2          8.89          4.71         1.80 o                         
  -4   0   2       3206.97       3119.24        39.68 o                         
  -3   0   2       4660.58       4587.52        54.94 o                         
  -2   0   2       1114.86       1077.74        15.70 o                         
  -1   0   2       3023.92       2934.87        35.54 o                         
   0   0   2      17089.65      16560.02       300.04 o                         
   1   0   2      16495.68      16548.06       185.77 o                         
   2   0   2       3090.12       3002.01        36.62 o                         
   3   0   2       1301.47       1229.59        18.19 o                         
   4   0   2         50.23         66.46         3.41 o                         
   5   0   2       1277.50       1350.32        20.05 o                         
   6   0   2         63.10         98.06         6.78 o                         
   7   0   2        793.17        712.93        20.35 o                         
   8   0   2        173.59        197.35        10.48 o                         
   9   0   2       1225.64       1127.29        22.51 o                         
  10   0   2        325.79        337.69        10.44 o                         
  11   0   2         27.40         35.69         4.56 o                         
  12   0   2        158.43        143.61         7.81 o                         
  13   0   2        179.48        173.58         8.69 o                         
  14   0   2       5778.42       5720.09       108.54 o                         
  15   0   2       1705.68       1705.24        45.02 o                         
  16   0   2         50.04         52.42         9.25 o                         
  17   0   2        193.16        189.33        14.80 o                         
  18   0   2          4.74         22.20         8.02 o                         
  19   0   2          7.71          9.87         6.78 o                         
  20   0   2          0.98         -3.70         6.17 o                         
  21   0   2        271.49        337.96        22.82 o                         
  22   0   2         67.21         62.29        14.18 o                         
 -22   1   2          1.45         -2.56         5.88 o                         
 -21   1   2         26.62         30.94         7.26 o                         
 -20   1   2         23.88         33.62         6.94 o                         
 -19   1   2          0.87         -3.85         3.85 o                         
 -18   1   2         48.83         43.47         5.79 o                         
 -17   1   2         34.38         30.47         4.90 o                         
 -16   1   2        156.54        139.89        16.25 o                         
 -15   1   2          7.28          0.71         2.95 o                         
 -14   1   2          1.77          0.76         2.87 o                         
 -13   1   2        421.04        406.42         8.81 o                         
 -12   1   2        150.83        133.12         7.15 o                         
 -11   1   2          4.34          3.77         1.46 o                         
 -10   1   2         17.18         18.19         2.07 o                         
  -9   1   2         15.25         12.97         1.41 o                         
  -8   1   2         26.40         35.12         1.96 o                         
  -7   1   2        220.61        215.53         3.79 o                         
  -6   1   2        413.11        357.63         5.63 o                         
  -5   1   2        300.67        279.26         4.66 o                         
  -4   1   2        647.18        642.24         6.20 o                         
  -3   1   2         93.95        114.24         2.48 o                         
  -2   1   2         16.28         23.55         1.68 o                         
  -1   1   2        285.36        243.93         3.85 o                         
   0   1   2         27.89         29.06         1.29 o                         
   1   1   2         92.20         79.66         3.16 o                         
   2   1   2         68.32         42.70         4.76 o                         
   3   1   2          2.32          4.49         1.52 o                         
   4   1   2       1760.80       1592.76        18.85 o                         
   5   1   2          0.05          4.80         1.52 o                         
   6   1   2       1888.50       1848.23        18.82 o                         
   7   1   2       1065.84       1110.71        13.32 o                         
   8   1   2        148.73        148.89         4.49 o                         
   9   1   2        251.77        233.50         5.88 o                         
  10   1   2        207.22        192.68         5.08 o                         
  11   1   2         20.84         23.62         2.72 o                         
  12   1   2          3.20          4.06         1.57 o                         
  13   1   2       2337.50       2254.48        23.57 o                         
  14   1   2       3543.37       3414.26        41.75 o                         
  15   1   2         22.65         21.31         3.72 o                         
  16   1   2        168.42        174.75         8.60 o                         
  17   1   2          4.35          2.34         2.69 o                         
  18   1   2         39.72         41.11         6.64 o                         
  19   1   2        155.59        165.64        10.14 o                         
  20   1   2         12.43          7.22         4.12 o                         
  21   1   2         15.08         24.87         5.45 o                         
  22   1   2          1.33         -0.62         4.46 o                         
 -22   2   2         40.39         42.99         8.93 o                         
 -21   2   2          0.46          7.40         5.67 o                         
 -20   2   2         11.73         20.25         5.45 o                         
 -19   2   2          3.15         -3.14         3.67 o                         
 -18   2   2        104.33        109.62         8.54 o                         
 -17   2   2         42.85         36.87         8.90 o                         
 -16   2   2        107.79         98.11         7.46 o                         
 -15   2   2          5.89          7.96         2.75 o                         
 -14   2   2         14.42         27.01         3.44 o                         
 -13   2   2         62.53         71.48         4.81 o                         
 -12   2   2          1.57         -0.12         1.87 o                         
 -11   2   2          1.52          1.21         1.81 o                         
 -10   2   2          0.11         -0.36         1.35 o                         
  -9   2   2        619.00        608.01         8.66 o                         
  -8   2   2        543.41        572.93         9.07 o                         
  -7   2   2        236.82        256.58         6.94 o                         
  -6   2   2        311.30        318.63         4.55 o                         
  -5   2   2       1040.60       1030.86         9.53 o                         
  -4   2   2          0.16          0.70         0.82 o                         
  -3   2   2        480.83        469.99         5.46 o                         
  -2   2   2        177.62        173.22         3.18 o                         
  -1   2   2        108.80        109.85         2.85 o                         
   0   2   2       2433.28       2426.58        16.84 o                         
   1   2   2       1391.29       1403.61        12.85 o                         
   2   2   2        912.23        947.04        11.28 o                         
   3   2   2        195.13        183.52         4.04 o                         
   4   2   2        889.06        887.33         8.05 o                         
   5   2   2        257.22        270.98         3.85 o                         
   6   2   2        108.15        108.02         3.19 o                         
   7   2   2        123.05        130.69         3.27 o                         
   8   2   2        156.87        157.48         3.38 o                         
   9   2   2         33.11         33.44         1.98 o                         
  10   2   2        152.89        147.21         3.75 o                         
  11   2   2         39.27         35.60         2.41 o                         
  12   2   2         97.94         91.78         3.75 o                         
  13   2   2        302.44        300.29         8.28 o                         
  14   2   2        750.52        703.85        13.21 o                         
  15   2   2        742.01        751.18        14.10 o                         
  16   2   2          4.66          4.54         3.23 o                         
  17   2   2          0.07         -2.53         2.53 o                         
  18   2   2         23.14         23.39         6.09 o                         
  19   2   2          0.59         -0.49         4.93 o                         
  20   2   2          8.28          3.34         5.18 o                         
  21   2   2          0.08         -1.77         5.24 o                         
  22   2   2         18.28         22.82         7.19 o                         
 -21   3   2         28.38         38.72         8.43 o                         
 -20   3   2         15.80         12.03         6.54 o                         
 -19   3   2          7.87          8.76         5.44 o                         
 -18   3   2         46.46         53.20         7.81 o                         
 -17   3   2        136.93        115.54        11.72 o                         
 -16   3   2        343.38        304.71        11.38 o                         
 -15   3   2          7.88          4.28         5.10 o                         
 -14   3   2         21.38         24.25         4.14 o                         
 -13   3   2        334.18        325.47        11.45 o                         
 -12   3   2         10.84         10.66         3.04 o                         
 -11   3   2         21.71         23.47         3.79 o                         
 -10   3   2         56.51         68.31         4.26 o                         
  -9   3   2          0.59          2.09         1.63 o                         
  -8   3   2         60.80         68.66         3.33 o                         
  -7   3   2        708.80        675.18         7.97 o                         
  -6   3   2         19.57         18.25         1.65 o                         
  -5   3   2         10.43          7.90         1.52 o                         
  -4   3   2       1235.59       1152.03        11.68 o                         
  -3   3   2          0.12          4.35         2.45 o                         
  -2   3   2        148.95        155.61         2.95 o                         
  -1   3   2        840.48        774.05         6.86 o                         
   0   3   2         15.13         13.80         1.22 o                         
   1   3   2        158.20        145.01         4.14 o                         
   2   3   2        127.46        150.62         2.83 o                         
   3   3   2        193.76        191.78         3.28 o                         
   4   3   2        833.72        825.59         8.68 o                         
   5   3   2          2.92          7.08         1.23 o                         
   6   3   2        798.66        785.68         8.86 o                         
   7   3   2        198.26        207.34         3.54 o                         
   8   3   2         18.70         23.05         1.64 o                         
   9   3   2         28.84         27.60         1.97 o                         
  10   3   2         76.19         78.22         3.09 o                         
  11   3   2         43.34         40.72         2.53 o                         
  12   3   2        552.13        541.07         8.92 o                         
  13   3   2       1052.08       1089.06        17.51 o                         
  14   3   2       2973.54       2941.54        40.80 o                         
  15   3   2         33.97         36.23         5.41 o                         
  16   3   2        134.08        121.05        13.99 o                         
  17   3   2        109.16        110.00         8.72 o                         
  18   3   2          5.54          1.94         4.14 o                         
  19   3   2         56.10         61.02         7.55 o                         
  20   3   2         25.04         28.80         9.25 o                         
  21   3   2          2.89          4.66        10.79 o                         
 -20   4   2         23.55         25.39         6.14 o                         
 -19   4   2         31.69         25.01         6.33 o                         
 -18   4   2         33.97         26.20         6.31 o                         
 -17   4   2          5.34          4.99         4.89 o                         
 -16   4   2          0.38          0.11         3.31 o                         
 -15   4   2        412.15        370.40        12.45 o                         
 -14   4   2          1.13          8.19         4.26 o                         
 -13   4   2         16.82         12.85         3.72 o                         
 -12   4   2         21.25         29.56         4.35 o                         
 -11   4   2        266.06        277.87         9.61 o                         
 -10   4   2         28.64         27.86         4.03 o                         
  -9   4   2        315.74        334.75         8.53 o                         
  -8   4   2       2718.63       2823.63        27.66 o                         
  -7   4   2        266.06        303.66         7.40 o                         
  -6   4   2       1408.23       1455.52        15.11 o                         
  -5   4   2        254.39        261.78         5.61 o                         
  -4   4   2         22.35         22.96         2.08 o                         
  -3   4   2       1799.19       1877.19        16.35 o                         
  -2   4   2         20.00         28.50         1.78 o                         
  -1   4   2       1412.65       1615.56        12.25 o                         
   0   4   2        509.71        573.34         6.31 o                         
   1   4   2        477.79        506.76         5.81 o                         
   2   4   2       2388.16       2511.31        18.06 o                         
   3   4   2        155.05        160.25         3.34 o                         
   4   4   2        767.79        766.27         8.08 o                         
   5   4   2         49.26         48.96         2.47 o                         
   6   4   2         48.75         43.41         2.38 o                         
   7   4   2        142.92        144.16         4.83 o                         
   8   4   2         20.73         24.63         2.94 o                         
   9   4   2         27.55         27.01         3.18 o                         
  10   4   2         65.55         73.75         4.86 o                         
  11   4   2         41.15         46.48         5.16 o                         
  12   4   2        515.66        519.86        11.94 o                         
  13   4   2       1508.45       1451.05        28.93 o                         
  14   4   2        375.18        384.28        13.29 o                         
  15   4   2         22.71         18.45         5.05 o                         
  16   4   2        452.71        409.10        14.22 o                         
  17   4   2         92.90         96.10        12.18 o                         
  18   4   2          0.39          7.12         4.50 o                         
  19   4   2          0.14          0.12         4.33 o                         
  20   4   2          0.67         -0.93         5.67 o                         
 -19   5   2          2.41         -0.87         6.22 o                         
 -18   5   2         29.94         37.12         8.56 o                         
 -17   5   2         70.37         58.71         6.11 o                         
 -16   5   2          7.41          6.05         3.80 o                         
 -15   5   2          7.40          3.51         5.16 o                         
 -14   5   2         33.57         35.01         5.41 o                         
 -13   5   2         15.04         16.02         3.95 o                         
 -12   5   2        177.11        175.59        10.68 o                         
 -11   5   2          7.99          4.35         3.02 o                         
 -10   5   2          7.89          4.75         2.87 o                         
  -9   5   2         40.10         46.45         4.98 o                         
  -8   5   2         26.64         30.61         3.04 o                         
  -7   5   2         14.55         13.25         2.49 o                         
  -6   5   2         57.45         59.79         3.69 o                         
  -5   5   2         14.87         17.63         2.49 o                         
  -4   5   2          0.19         -1.56         1.56 o                         
  -3   5   2        210.74        202.03         5.10 o                         
  -2   5   2         13.22         17.51         2.18 o                         
  -1   5   2         27.51         27.97         2.19 o                         
   0   5   2          0.05          1.25         1.40 o                         
   1   5   2        100.88         95.61         3.76 o                         
   2   5   2        335.32        345.26         5.94 o                         
   3   5   2        603.24        618.41        10.07 o                         
   4   5   2        145.51        152.28         5.32 o                         
   5   5   2          3.69          5.99         2.65 o                         
   6   5   2        249.79        260.23        10.16 o                         
   7   5   2        345.75        371.41        12.06 o                         
   8   5   2        172.28        162.49         9.06 o                         
   9   5   2         78.03         71.59         6.64 o                         
  10   5   2         57.36         55.10         6.13 o                         
  11   5   2        185.43        189.10         8.69 o                         
  12   5   2        686.29        687.09        14.74 o                         
  13   5   2       1012.66       1033.87        19.37 o                         
  14   5   2        724.61        757.61        22.90 o                         
  15   5   2        217.29        211.27        12.29 o                         
  16   5   2        106.92        119.18        10.03 o                         
  17   5   2         46.46         51.29         7.23 o                         
  18   5   2          3.01         -0.19         4.60 o                         
 -17   6   2         11.32         11.56         5.67 o                         
 -16   6   2          8.73          8.37         5.75 o                         
 -15   6   2         91.41         93.40         8.78 o                         
 -14   6   2         96.87         93.66         8.93 o                         
 -13   6   2         13.15         12.76         3.99 o                         
 -12   6   2         38.19         35.26         4.89 o                         
 -11   6   2         69.50         72.44         5.96 o                         
 -10   6   2        182.72        171.57         8.20 o                         
  -9   6   2        154.09        136.13        10.59 o                         
  -8   6   2        103.76        101.67         6.53 o                         
  -7   6   2         72.17         72.63         5.51 o                         
  -6   6   2        234.10        238.50         6.60 o                         
  -5   6   2        261.58        257.78         6.69 o                         
  -4   6   2        438.86        432.30         8.03 o                         
  -3   6   2         19.81         28.19         2.86 o                         
  -2   6   2        839.22        891.85        14.54 o                         
  -1   6   2        141.42        144.37         6.40 o                         
   0   6   2        424.33        429.71         9.03 o                         
   1   6   2         13.29         14.46         2.72 o                         
   2   6   2        142.98        150.76         7.18 o                         
   3   6   2        206.59        208.59         9.55 o                         
   4   6   2        134.63        148.17         9.63 o                         
   5   6   2         52.68         55.82         6.48 o                         
   6   6   2         19.82         19.25         4.74 o                         
   7   6   2         44.66         43.26         6.38 o                         
   8   6   2         92.86        114.67        14.11 o                         
   9   6   2          2.35          3.24         5.05 o                         
  10   6   2         23.65         18.43         4.46 o                         
  11   6   2        569.10        592.10        16.91 o                         
  12   6   2        102.57        103.49         9.21 o                         
  13   6   2         76.41         95.48        11.36 o                         
  14   6   2         30.80         33.09         6.53 o                         
  15   6   2        171.14        191.40        12.68 o                         
  16   6   2        236.91        226.96        14.03 o                         
  17   6   2         74.08         80.63         9.60 o                         
 -14   7   2          0.04          3.39         4.64 o                         
 -13   7   2          1.14          5.78         5.18 o                         
 -12   7   2         31.94         27.11         5.97 o                         
 -11   7   2         68.50         73.10         7.87 o                         
 -10   7   2          0.00         -2.10         3.81 o                         
  -9   7   2          9.70         10.97         4.43 o                         
  -8   7   2        200.41        191.19        11.13 o                         
  -7   7   2        135.12        127.90         8.12 o                         
  -6   7   2         33.02         34.25         7.84 o                         
  -5   7   2         89.88         81.85         6.50 o                         
  -4   7   2        120.97        123.15         6.91 o                         
  -3   7   2         35.84         33.03         4.78 o                         
  -2   7   2         33.16         25.64         3.68 o                         
  -1   7   2        119.39        130.87         6.45 o                         
   0   7   2          5.40          1.98         3.10 o                         
   1   7   2        209.89        202.09         9.54 o                         
   2   7   2          5.55          9.30         3.40 o                         
   3   7   2         50.37         53.39         5.96 o                         
   4   7   2          0.02         -1.66         4.08 o                         
   5   7   2         12.70         14.71         7.83 o                         
   6   7   2         61.92         60.75         7.56 o                         
   7   7   2          7.61         11.56         5.25 o                         
   8   7   2         17.10         14.25         4.39 o                         
   9   7   2          4.59          4.99         4.31 o                         
  10   7   2         27.91         24.99         5.86 o                         
  11   7   2        146.05        125.10        10.05 o                         
  12   7   2        112.83        112.25        14.39 o                         
  13   7   2         75.44         75.82         9.00 o                         
  14   7   2        520.55        532.30        18.73 o                         
 -11   8   2         25.56         17.37         9.87 o                         
 -10   8   2          3.87         -3.76         6.31 o                         
  -9   8   2         86.25         68.00        15.11 o                         
  -8   8   2        162.23        167.87        15.44 o                         
  -7   8   2         62.87         60.25        10.03 o                         
  -6   8   2         76.88         78.65        10.68 o                         
  -5   8   2         40.22         23.28         6.14 o                         
  -4   8   2          1.76          9.45         4.43 o                         
  -3   8   2          0.23         -0.29         3.69 o                         
  -2   8   2        278.34        244.73        10.92 o                         
  -1   8   2         56.25         46.97         8.46 o                         
   0   8   2         44.56         51.73         6.16 o                         
   1   8   2          1.00         -2.20         4.54 o                         
   2   8   2        518.81        502.75        14.75 o                         
   3   8   2          2.82          9.57         5.61 o                         
   4   8   2        375.73        355.57        39.78 o                         
   5   8   2         32.80         38.18         9.87 o                         
   6   8   2         29.03         20.65         7.85 o                         
   7   8   2         71.59         61.88         8.50 o                         
   8   8   2          0.23         -4.49         4.53 o                         
   9   8   2         37.94         50.15         7.69 o                         
  10   8   2        243.07        220.51        34.97 o                         
  11   8   2         74.13         75.53         8.91 o                         
  -4   9   2          6.35          4.19         6.31 o                         
  -3   9   2         25.77         19.44         7.62 o                         
  -2   9   2         15.79          7.48         6.50 o                         
  -1   9   2         92.17         84.26        22.51 o                         
   0   9   2         10.96          9.33         5.81 o                         
   1   9   2        194.81        197.97        13.73 o                         
   2   9   2         25.99         20.34        12.21 o                         
   3   9   2         72.17         76.60         9.88 o                         
   4   9   2        167.88        148.83        12.84 o                         
   5   9   2         17.03          0.62        10.48 o                         
 -22   1   3         16.31         21.60         7.19 o                         
 -21   1   3         27.03         28.70        13.57 o                         
 -20   1   3        114.70        151.22        17.33 o                         
 -19   1   3         53.47         53.29         6.77 o                         
 -18   1   3        188.67        178.11        11.22 o                         
 -17   1   3         31.81         24.11         4.83 o                         
 -16   1   3        751.60        654.73        16.23 o                         
 -15   1   3          0.29         -1.23         2.85 o                         
 -14   1   3         11.22         10.87         2.92 o                         
 -13   1   3        373.33        379.46         9.74 o                         
 -12   1   3         39.52         44.38         3.31 o                         
 -11   1   3        244.74        214.78         4.42 o                         
 -10   1   3          1.29         -0.69         1.05 o                         
  -9   1   3         80.59         76.72         3.40 o                         
  -8   1   3        174.85        166.03         4.33 o                         
  -7   1   3        245.56        258.01         5.12 o                         
  -6   1   3          0.57          0.70         1.10 o                         
  -5   1   3          7.11          6.72         1.49 o                         
  -4   1   3        715.79        676.17        15.03 o                         
  -3   1   3        879.17        820.64         9.08 o                         
  -2   1   3       1339.18       1337.82        12.54 o                         
  -1   1   3        913.27        844.63         9.08 o                         
   0   1   3         22.84         26.84         1.58 o                         
   1   1   3         51.00         44.75         2.76 o                         
   2   1   3        126.08        100.37         2.38 o                         
   3   1   3         35.36         31.76         2.19 o                         
   4   1   3          7.96          5.39         1.32 o                         
   5   1   3         96.67        111.96         3.31 o                         
   6   1   3       9963.42      10386.85        89.64 o                         
   7   1   3         97.23        106.56         6.77 o                         
   8   1   3          0.70          1.14         1.25 o                         
   9   1   3        215.25        232.64         8.81 o                         
  10   1   3        192.30        212.20         6.06 o                         
  11   1   3        889.27        892.67        13.63 o                         
  12   1   3          9.56         10.61         2.31 o                         
  13   1   3       1728.47       1714.73        19.81 o                         
  14   1   3       1328.32       1298.99        17.10 o                         
  15   1   3       1235.51       1250.13        17.16 o                         
  16   1   3         25.16         23.51         3.75 o                         
  17   1   3          0.01         -2.53         2.53 o                         
  18   1   3         16.26         16.16         3.92 o                         
  19   1   3         99.19        114.96         8.60 o                         
  20   1   3         31.38         50.19         6.44 o                         
  21   1   3          0.01          0.03         5.00 o                         
  22   1   3         26.28         20.31         7.19 o                         
 -21   2   3          3.59         -0.83         6.59 o                         
 -20   2   3          1.32          0.71         5.07 o                         
 -19   2   3          3.78          2.73         4.08 o                         
 -18   2   3         68.25         63.67         6.96 o                         
 -17   2   3          0.01          4.45         3.67 o                         
 -16   2   3        356.63        296.87        19.42 o                         
 -15   2   3        535.25        453.11        14.78 o                         
 -14   2   3         27.22         21.59         3.26 o                         
 -13   2   3          0.18         -0.06         2.31 o                         
 -12   2   3          7.13          6.72         2.44 o                         
 -11   2   3        872.16        862.19        18.78 o                         
 -10   2   3        121.76        128.28         4.78 o                         
  -9   2   3        232.32        254.68         5.48 o                         
  -8   2   3       2335.00       2439.71        22.37 o                         
  -7   2   3        532.54        540.89         7.82 o                         
  -6   2   3       2955.07       2994.64        25.04 o                         
  -5   2   3          0.29          2.67         1.25 o                         
  -4   2   3          7.86         13.64         1.39 o                         
  -3   2   3        329.78        328.91         4.81 o                         
  -2   2   3        172.73        131.56         2.96 o                         
  -1   2   3        303.27        256.12         4.26 o                         
   0   2   3        220.99        223.53         4.72 o                         
   1   2   3         20.23         17.57         1.91 o                         
   2   2   3        431.67        434.54         8.36 o                         
   3   2   3         13.95         16.40         2.35 o                         
   4   2   3        397.78        386.92         9.10 o                         
   5   2   3        261.10        276.32         7.25 o                         
   6   2   3       1266.01       1320.41        14.95 o                         
   7   2   3        328.08        326.58         8.55 o                         
   8   2   3          7.24         17.10         2.11 o                         
   9   2   3        451.77        395.09         7.90 o                         
  10   2   3        317.86        307.16         7.65 o                         
  11   2   3        274.70        269.62         6.50 o                         
  12   2   3        241.12        231.66         6.11 o                         
  13   2   3       1441.36       1381.65        14.44 o                         
  14   2   3       1718.29       1681.61        18.60 o                         
  15   2   3        816.18        778.89        12.88 o                         
  16   2   3        117.28        116.85         6.80 o                         
  17   2   3        255.82        254.49        11.63 o                         
  18   2   3         80.24         78.72         7.52 o                         
  19   2   3          0.00         -2.21         3.76 o                         
  20   2   3          3.71         11.08        10.18 o                         
  21   2   3          2.46          9.56         6.11 o                         
 -21   3   3         42.90         57.05         9.59 o                         
 -20   3   3         10.80          2.22         5.33 o                         
 -19   3   3         82.21        109.22        27.75 o                         
 -18   3   3          8.99         23.14         8.02 o                         
 -17   3   3         18.77         35.14         7.19 o                         
 -16   3   3         94.92         85.17        20.66 o                         
 -15   3   3        239.95        202.07         9.16 o                         
 -14   3   3          4.83          5.95         3.16 o                         
 -13   3   3         81.61         81.16         7.32 o                         
 -12   3   3          0.90         -0.66         2.08 o                         
 -11   3   3         47.95         50.15         3.48 o                         
 -10   3   3        107.45        104.85         4.29 o                         
  -9   3   3         13.09         13.09         2.10 o                         
  -8   3   3          1.71          4.71         1.67 o                         
  -7   3   3         41.80         50.53         2.58 o                         
  -6   3   3         67.84         68.95         2.81 o                         
  -5   3   3         21.24         22.39         1.81 o                         
  -4   3   3         50.03         51.28         2.42 o                         
  -3   3   3        175.53        181.38         3.70 o                         
  -2   3   3         29.96         30.11         1.79 o                         
  -1   3   3         59.26         71.07         2.80 o                         
   0   3   3         33.34         43.93         1.82 o                         
   1   3   3         47.54         59.96         2.74 o                         
   2   3   3         16.13         15.88         1.61 o                         
   3   3   3         98.28        118.18         4.32 o                         
   4   3   3         28.25         29.21         4.07 o                         
   5   3   3       1450.05       1472.03        16.01 o                         
   6   3   3       1650.38       1715.11        15.64 o                         
   7   3   3       1797.43       1829.50        14.82 o                         
   8   3   3        229.79        237.63         4.61 o                         
   9   3   3         53.43         52.47         2.88 o                         
  10   3   3        329.01        342.49         6.84 o                         
  11   3   3         58.79         67.18         5.61 o                         
  12   3   3       1264.91       1259.24        26.51 o                         
  13   3   3       1108.29       1117.15        14.27 o                         
  14   3   3        169.45        182.50        17.71 o                         
  15   3   3         96.49        107.60        11.84 o                         
  16   3   3        958.31        917.09        20.86 o                         
  17   3   3         48.67         40.92         6.41 o                         
  18   3   3          5.60          4.08         4.14 o                         
  19   3   3          5.14          9.81         5.05 o                         
  20   3   3         38.77         46.16        11.10 o                         
  21   3   3         17.24         16.39         9.87 o                         
 -20   4   3          6.57          8.84         6.50 o                         
 -19   4   3         38.41         41.94         8.06 o                         
 -18   4   3         11.55         12.77         5.88 o                         
 -17   4   3          0.87          3.76         4.74 o                         
 -16   4   3          4.43          3.36         3.79 o                         
 -15   4   3          7.88          7.55         3.76 o                         
 -14   4   3        171.98        158.10         9.48 o                         
 -13   4   3          5.97          1.42         2.95 o                         
 -12   4   3         71.36         66.22         6.03 o                         
 -11   4   3          0.37         -2.04         2.04 o                         
 -10   4   3        191.89        191.56         6.81 o                         
  -9   4   3         13.75         12.15         2.76 o                         
  -8   4   3        590.42        592.48         9.51 o                         
  -7   4   3         80.72         83.23         4.13 o                         
  -6   4   3          5.17          5.21         1.51 o                         
  -5   4   3        327.90        316.55         5.14 o                         
  -4   4   3        103.98        105.05         3.09 o                         
  -3   4   3         11.01         15.94         1.64 o                         
  -2   4   3          4.57          7.91         1.29 o                         
  -1   4   3        155.57        148.49         3.37 o                         
   0   4   3        161.83        172.83         3.40 o                         
   1   4   3        175.31        167.46         3.28 o                         
   2   4   3        168.42        177.81         3.72 o                         
   3   4   3        209.06        195.29         3.85 o                         
   4   4   3        265.13        275.50        10.59 o                         
   5   4   3        234.67        249.43         4.66 o                         
   6   4   3         87.57         96.08         6.24 o                         
   7   4   3        512.97        524.79         9.10 o                         
   8   4   3        245.76        252.72         8.15 o                         
   9   4   3         10.99          9.60         3.57 o                         
  10   4   3         74.03         71.45         7.57 o                         
  11   4   3        196.82        203.44        10.08 o                         
  12   4   3        205.11        211.19         9.61 o                         
  13   4   3         27.41         33.15         4.44 o                         
  14   4   3        188.42        166.68        10.29 o                         
  15   4   3        669.45        677.61        20.54 o                         
  16   4   3         12.36         12.94         4.83 o                         
  17   4   3        176.09        175.11        14.11 o                         
  18   4   3        111.62        116.04        10.63 o                         
  19   4   3         29.44         28.10         6.28 o                         
  20   4   3          8.04          3.68         6.22 o                         
 -18   5   3         70.42         85.46         8.96 o                         
 -17   5   3         34.02         30.72         6.20 o                         
 -16   5   3        141.04        128.79         8.44 o                         
 -15   5   3         12.54         10.28         3.76 o                         
 -14   5   3         14.63         16.49         4.06 o                         
 -13   5   3        161.81        171.05         8.82 o                         
 -12   5   3         32.82         37.34         4.68 o                         
 -11   5   3         23.26         33.71         4.32 o                         
 -10   5   3         10.11         12.90         2.91 o                         
  -9   5   3         21.23         19.10         3.17 o                         
  -8   5   3         64.90         63.94         4.94 o                         
  -7   5   3        226.50        230.93         6.12 o                         
  -6   5   3          1.65          4.44         1.98 o                         
  -5   5   3        218.46        243.10         6.08 o                         
  -4   5   3         12.54          7.93         2.07 o                         
  -3   5   3          8.53          5.73         1.77 o                         
  -2   5   3        209.67        219.90         4.35 o                         
  -1   5   3        418.14        411.73         5.75 o                         
   0   5   3          7.32         10.31         2.51 o                         
   1   5   3         47.25         55.65         2.75 o                         
   2   5   3          0.12          1.59         1.68 o                         
   3   5   3          3.16          0.60         2.10 o                         
   4   5   3        226.48        229.77         7.69 o                         
   5   5   3         82.25         83.86         5.68 o                         
   6   5   3        522.07        570.63        12.49 o                         
   7   5   3        216.56        222.83         8.43 o                         
   8   5   3        523.79        511.44        12.25 o                         
   9   5   3        116.01        127.31         8.95 o                         
  10   5   3          3.70          5.77         3.85 o                         
  11   5   3         76.59         85.69         7.79 o                         
  12   5   3         41.82         48.52         5.51 o                         
  13   5   3        535.26        587.67        14.33 o                         
  14   5   3        438.30        437.50        18.23 o                         
  15   5   3        101.64        113.74         9.52 o                         
  16   5   3        116.14        118.09        10.14 o                         
  17   5   3        276.19        286.75        18.47 o                         
  18   5   3         13.55         17.99         5.85 o                         
 -16   6   3        181.12        192.94        17.57 o                         
 -15   6   3         80.27         67.64         6.91 o                         
 -14   6   3        126.58        122.32         8.42 o                         
 -13   6   3        157.31        154.05         8.95 o                         
 -12   6   3          3.90          7.70         3.57 o                         
 -11   6   3         30.98         30.97         6.50 o                         
 -10   6   3         74.88         76.41         6.13 o                         
  -9   6   3        127.84        120.94         6.53 o                         
  -8   6   3        153.20        146.25         6.80 o                         
  -7   6   3          0.01          1.09         2.22 o                         
  -6   6   3        518.05        514.01         9.62 o                         
  -5   6   3          6.55          5.43         2.80 o                         
  -4   6   3         37.10         39.43         3.04 o                         
  -3   6   3         90.93         86.58         4.48 o                         
  -2   6   3          0.88          0.25         2.04 o                         
  -1   6   3         12.53         12.11         2.92 o                         
   0   6   3          0.02          0.81         3.06 o                         
   1   6   3        102.89         93.53         6.68 o                         
   2   6   3        133.53        115.83         8.36 o                         
   3   6   3         66.62         56.18         6.26 o                         
   4   6   3        285.20        290.39        18.01 o                         
   5   6   3        132.08        145.83         9.82 o                         
   6   6   3          2.61         10.14         4.24 o                         
   7   6   3         15.36         13.36         4.85 o                         
   8   6   3         20.50         13.19         4.46 o                         
   9   6   3          3.29          4.26         4.96 o                         
  10   6   3        194.65        194.54        11.71 o                         
  11   6   3          0.05          3.32         4.24 o                         
  12   6   3         10.19         17.16         4.36 o                         
  13   6   3        350.55        353.99        12.83 o                         
  14   6   3         51.32         61.84         8.76 o                         
  15   6   3         25.36         24.23         6.35 o                         
  16   6   3        108.95         93.79        11.93 o                         
 -14   7   3         16.65         16.12         5.85 o                         
 -13   7   3         35.67         35.22         6.70 o                         
 -12   7   3         66.90         56.35         7.41 o                         
 -11   7   3         21.49         25.14         6.77 o                         
 -10   7   3          0.03         -0.54         3.42 o                         
  -9   7   3          1.90          0.93         3.42 o                         
  -8   7   3          4.38          3.82         4.35 o                         
  -7   7   3         10.65         13.04         4.80 o                         
  -6   7   3          2.52          4.55         3.20 o                         
  -5   7   3         28.16         22.98         4.04 o                         
  -4   7   3          1.48          3.21         2.91 o                         
  -3   7   3         46.60         50.63         6.80 o                         
  -2   7   3         56.82         59.28         5.43 o                         
  -1   7   3         19.02         16.45         3.83 o                         
   0   7   3         50.51         57.71         5.41 o                         
   1   7   3        129.36        109.60         6.77 o                         
   2   7   3          9.97         11.37         4.45 o                         
   3   7   3        310.16        321.85        13.47 o                         
   4   7   3         12.44         15.79         5.16 o                         
   5   7   3        121.46        133.31        11.07 o                         
   6   7   3        368.43        374.96        16.57 o                         
   7   7   3        105.00        102.24         9.35 o                         
   8   7   3         78.07         69.25         8.29 o                         
   9   7   3        109.15        139.18        25.39 o                         
  10   7   3         16.43         11.70         4.48 o                         
  11   7   3         80.86         83.29         9.61 o                         
  12   7   3        811.84        857.20        20.74 o                         
  13   7   3        235.52        211.49        16.41 o                         
  14   7   3         19.90         13.66         6.43 o                         
 -10   8   3         89.79         86.55        15.11 o                         
  -9   8   3          0.19         15.73         7.41 o                         
  -8   8   3        161.09        152.47        42.25 o                         
  -7   8   3          0.63          2.66         6.31 o                         
  -6   8   3         59.49         51.72         8.74 o                         
  -5   8   3        180.26        157.73        17.62 o                         
  -4   8   3        224.10        171.05         9.74 o                         
  -3   8   3          3.53          0.27         3.86 o                         
  -2   8   3          3.07          2.31         3.86 o                         
  -1   8   3        125.58        125.14         8.06 o                         
   0   8   3         48.80         47.01         5.63 o                         
   1   8   3         21.60         14.06         4.37 o                         
   2   8   3          0.85          1.79         4.43 o                         
   3   8   3          6.90          8.41         5.03 o                         
   4   8   3         26.65         29.45         7.30 o                         
   5   8   3         25.72         23.09         6.69 o                         
   6   8   3         53.23         49.36         8.01 o                         
   7   8   3         97.08        104.06        10.66 o                         
   8   8   3        114.35        128.18        20.62 o                         
   9   8   3          5.55         12.07         5.70 o                         
  10   8   3         86.38         85.68         9.35 o                         
  -3   9   3         14.21         10.26         6.95 o                         
  -2   9   3         43.13         25.10         7.19 o                         
  -1   9   3         83.74         86.32         8.56 o                         
   0   9   3         24.24         30.87         7.84 o                         
   1   9   3         26.36         19.12         7.13 o                         
   2   9   3          6.59          6.65         8.17 o                         
   3   9   3         52.75         58.09         8.96 o                         
 -22   0   4          1.78         -3.08         8.63 o                         
 -21   0   4         77.76         52.42        12.33 o                         
 -20   0   4         93.66        131.98        17.88 o                         
 -19   0   4         43.65         53.69         8.50 o                         
 -18   0   4         31.19         20.59         6.31 o                         
 -17   0   4         71.89         62.70         8.50 o                         
 -16   0   4       1288.08       1158.41        35.15 o                         
 -15   0   4        128.15        131.60        10.88 o                         
 -14   0   4         10.82         16.76         4.74 o                         
 -13   0   4          8.88         12.95         4.36 o                         
 -12   0   4         69.55         46.49         9.56 o                         
 -11   0   4        199.25        200.42         9.59 o                         
 -10   0   4        196.59        189.63        18.50 o                         
  -9   0   4          2.21          1.59         3.39 o                         
  -8   0   4        388.04        394.22        11.75 o                         
  -7   0   4        515.71        577.09        14.14 o                         
  -6   0   4        210.14        174.18         7.33 o                         
  -5   0   4         22.61         17.01         3.05 o                         
  -4   0   4       1923.79       2132.71        35.15 o                         
  -3   0   4        157.97        205.37         6.94 o                         
  -2   0   4        522.69        405.77        12.33 o                         
  -1   0   4        189.39        203.84         6.50 o                         
   0   0   4        185.62        213.03         8.33 o                         
   1   0   4       8161.65       8436.82        93.05 o                         
   2   0   4         27.34         46.10         3.04 o                         
   3   0   4       1415.30       1522.07        31.45 o                         
   4   0   4          0.14          0.08         1.59 o                         
   5   0   4        162.15        208.82         7.11 o                         
   6   0   4       4139.35       4502.90        57.96 o                         
   7   0   4        739.43        843.49        16.68 o                         
   8   0   4        380.36        424.39        11.68 o                         
   9   0   4        427.97        403.40        12.64 o                         
  10   0   4       1019.15        969.76        20.19 o                         
  11   0   4         31.05         33.50         6.78 o                         
  12   0   4          2.21          2.86         2.44 o                         
  13   0   4        828.64        817.02        21.05 o                         
  14   0   4       1256.64       1176.01        20.74 o                         
  15   0   4       1150.07       1114.36        20.61 o                         
  16   0   4          8.67          3.70         4.80 o                         
  17   0   4         38.02         35.88         5.26 o                         
  18   0   4        111.81        122.09        11.06 o                         
  19   0   4        181.84        190.57        18.50 o                         
  20   0   4        170.79        217.70        20.35 o                         
  21   0   4         99.93        100.53        14.80 o                         
 -21   1   4         14.23          8.27         6.46 o                         
 -20   1   4          6.00         13.21         5.21 o                         
 -19   1   4         14.74         18.71         5.34 o                         
 -18   1   4          2.26         -3.16         3.16 o                         
 -17   1   4         15.92          6.29         3.83 o                         
 -16   1   4        468.58        409.03        12.60 o                         
 -15   1   4          4.22          1.38         2.61 o                         
 -14   1   4         19.76         12.97         3.15 o                         
 -13   1   4          2.23          2.70         2.44 o                         
 -12   1   4         56.45         54.80         3.81 o                         
 -11   1   4         12.30         17.45         2.24 o                         
 -10   1   4          0.01         -1.24         1.24 o                         
  -9   1   4          4.67          4.19         1.39 o                         
  -8   1   4         40.60         47.83         3.57 o                         
  -7   1   4         30.04         33.58         2.92 o                         
  -6   1   4          9.44          1.12         1.84 o                         
  -5   1   4          7.08          7.07         1.76 o                         
  -4   1   4        376.81        390.06         6.39 o                         
  -3   1   4        176.28        176.57         4.57 o                         
  -2   1   4       1929.18       1955.85        19.93 o                         
  -1   1   4        516.54        529.37         7.84 o                         
   0   1   4          0.00          2.05         1.34 o                         
   1   1   4        313.97        338.38         5.39 o                         
   2   1   4         22.08         19.29         1.78 o                         
   3   1   4        518.93        525.38         7.75 o                         
   4   1   4        290.90        275.50         9.52 o                         
   5   1   4       2473.90       2643.01        25.74 o                         
   6   1   4       2823.35       2938.09        28.52 o                         
   7   1   4          1.13          1.55         1.87 o                         
   8   1   4       1445.94       1412.44        21.48 o                         
   9   1   4        111.58        100.69         5.29 o                         
  10   1   4         73.10         69.59         4.31 o                         
  11   1   4        298.24        284.02         6.69 o                         
  12   1   4         32.49         33.66         3.01 o                         
  13   1   4        141.62        126.08         5.16 o                         
  14   1   4          3.64          4.67         1.91 o                         
  15   1   4        585.83        584.32        10.26 o                         
  16   1   4         12.86         10.68         2.76 o                         
  17   1   4        115.47        122.72         6.65 o                         
  18   1   4         40.62         51.88         5.31 o                         
  19   1   4          9.24          9.04         3.80 o                         
  20   1   4         19.24         13.52         5.62 o                         
  21   1   4          7.95          3.08         7.40 o                         
 -21   2   4          4.83         -0.50         5.88 o                         
 -20   2   4         60.96         59.49         9.37 o                         
 -19   2   4         32.02         28.92        12.64 o                         
 -18   2   4         42.28         44.99         8.06 o                         
 -17   2   4         68.41         70.76        22.82 o                         
 -16   2   4         39.14         25.52         6.31 o                         
 -15   2   4         52.89         35.88        13.26 o                         
 -14   2   4         16.15          6.07         4.30 o                         
 -13   2   4         17.80         10.15         2.69 o                         
 -12   2   4         17.66         23.28         3.34 o                         
 -11   2   4         12.95         12.26         2.12 o                         
 -10   2   4          0.14         -0.51         1.39 o                         
  -9   2   4          6.14          3.82         1.80 o                         
  -8   2   4        276.58        273.08         6.09 o                         
  -7   2   4        230.51        228.51         5.36 o                         
  -6   2   4         98.78         96.56         3.26 o                         
  -5   2   4        141.33        156.33         3.40 o                         
  -4   2   4        226.82        254.54         4.67 o                         
  -3   2   4         92.10         94.88         4.09 o                         
  -2   2   4         93.05         83.95         2.90 o                         
  -1   2   4         89.85         91.36         3.20 o                         
   0   2   4        343.00        329.73         5.42 o                         
   1   2   4         45.14         39.20         2.98 o                         
   2   2   4         85.54         80.49         4.55 o                         
   3   2   4         47.88         51.51         3.83 o                         
   4   2   4         22.51         29.43         3.24 o                         
   5   2   4        397.09        462.25        10.06 o                         
   6   2   4        243.13        271.93         7.88 o                         
   7   2   4        400.71        430.74        10.29 o                         
   8   2   4        118.33        117.84         6.26 o                         
   9   2   4        147.44        141.31         4.14 o                         
  10   2   4        162.18        157.74         4.40 o                         
  11   2   4         38.98         39.54         2.97 o                         
  12   2   4          0.12          0.17         1.99 o                         
  13   2   4          0.40          1.29         2.04 o                         
  14   2   4        111.27        111.66         7.77 o                         
  15   2   4        403.99        405.37         9.29 o                         
  16   2   4         71.22         70.51         5.32 o                         
  17   2   4         24.49         23.25         4.22 o                         
  18   2   4         72.12         75.18         7.79 o                         
  19   2   4         24.88         19.53         5.45 o                         
  20   2   4          4.77         -2.16         4.80 o                         
  21   2   4          5.74         15.70         6.66 o                         
 -20   3   4         11.71         18.36         7.71 o                         
 -19   3   4         12.69          9.21         6.31 o                         
 -18   3   4         49.71         41.08         8.63 o                         
 -17   3   4         19.68         18.50         5.67 o                         
 -16   3   4        469.41        387.39        16.55 o                         
 -15   3   4         28.66         38.23         6.98 o                         
 -14   3   4          2.08          1.50         2.90 o                         
 -13   3   4         21.67         18.53         3.23 o                         
 -12   3   4        201.94        214.13         9.40 o                         
 -11   3   4         71.81         71.03         4.12 o                         
 -10   3   4          7.78          7.03         2.86 o                         
  -9   3   4         45.35         47.64         3.39 o                         
  -8   3   4         86.92        102.13         4.52 o                         
  -7   3   4         97.87         85.22         3.22 o                         
  -6   3   4          0.56         -1.01         1.21 o                         
  -5   3   4        153.56        140.63         3.76 o                         
  -4   3   4        110.16        116.43         5.13 o                         
  -3   3   4        270.15        268.64         4.78 o                         
  -2   3   4       2581.64       2701.53        22.33 o                         
  -1   3   4        315.38        318.11         5.57 o                         
   0   3   4        155.12        139.73         4.43 o                         
   1   3   4        227.29        218.38         6.62 o                         
   2   3   4         75.53         79.02         4.23 o                         
   3   3   4        171.04        173.47         5.60 o                         
   4   3   4         85.15        105.40         4.98 o                         
   5   3   4        891.62        959.06        14.27 o                         
   6   3   4       1845.68       1912.51        22.78 o                         
   7   3   4          0.04          0.59         1.23 o                         
   8   3   4        885.42        918.23        14.68 o                         
   9   3   4         44.77         45.21         4.01 o                         
  10   3   4         12.46         13.82         3.00 o                         
  11   3   4         75.81         83.07         4.85 o                         
  12   3   4         60.25         58.66         4.19 o                         
  13   3   4        281.45        268.65         7.87 o                         
  14   3   4         45.61         48.01         4.56 o                         
  15   3   4        446.21        429.65        12.26 o                         
  16   3   4         35.13         39.63         5.97 o                         
  17   3   4         37.37         29.76         5.57 o                         
  18   3   4          1.75          3.62         4.38 o                         
  19   3   4          2.99         -4.84         4.84 o                         
  20   3   4          6.57          1.69         7.37 o                         
 -19   4   4         52.54         69.77         9.75 o                         
 -18   4   4         41.82         36.58         7.62 o                         
 -17   4   4        347.43        339.67        16.99 o                         
 -16   4   4        260.01        248.78        15.00 o                         
 -15   4   4        180.57        148.26         9.41 o                         
 -14   4   4          3.72          9.85         3.88 o                         
 -13   4   4         19.40         20.87         6.95 o                         
 -12   4   4         10.93          9.87         3.76 o                         
 -11   4   4        106.20        134.37         7.03 o                         
 -10   4   4         97.40        103.10         8.90 o                         
  -9   4   4         51.77         57.51         4.63 o                         
  -8   4   4         10.07         17.63         3.15 o                         
  -7   4   4          1.16         -0.65         1.52 o                         
  -6   4   4        151.03        158.06         4.49 o                         
  -5   4   4        385.25        392.00         6.23 o                         
  -4   4   4         61.20         70.30         3.70 o                         
  -3   4   4         40.53         37.16         2.37 o                         
  -2   4   4         11.00         12.77         1.60 o                         
  -1   4   4         72.18         66.04         2.86 o                         
   0   4   4        466.69        482.28         7.07 o                         
   1   4   4        796.47        817.52         9.47 o                         
   2   4   4         58.45         59.14         3.16 o                         
   3   4   4        517.03        531.49        10.60 o                         
   4   4   4        118.32        129.11         5.59 o                         
   5   4   4         73.68         69.56         4.11 o                         
   6   4   4        207.27        201.81         5.96 o                         
   7   4   4         77.29         82.27         4.43 o                         
   8   4   4         85.78         84.77         5.02 o                         
   9   4   4         16.33         14.24         3.31 o                         
  10   4   4         47.27         51.71         4.94 o                         
  11   4   4        182.83        186.78         9.28 o                         
  12   4   4         48.31         60.45         5.65 o                         
  13   4   4        703.77        730.36        21.59 o                         
  14   4   4         95.04         83.61         7.66 o                         
  15   4   4         53.92         56.91         7.16 o                         
  16   4   4         79.95         77.52         8.17 o                         
  17   4   4          4.63          5.07         4.55 o                         
  18   4   4          0.78          2.36         4.35 o                         
  19   4   4          2.04          5.37         5.07 o                         
 -18   5   4          5.36         16.41         5.68 o                         
 -17   5   4        107.18        123.34        15.73 o                         
 -16   5   4         25.06         17.47         5.21 o                         
 -15   5   4        256.36        257.98        19.43 o                         
 -14   5   4        123.74        117.63         8.78 o                         
 -13   5   4        104.12         98.78         8.13 o                         
 -12   5   4        144.92        151.13         9.31 o                         
 -11   5   4         23.82         23.08         3.91 o                         
 -10   5   4         20.64         20.64         3.81 o                         
  -9   5   4         17.53         20.83         3.25 o                         
  -8   5   4         19.40         22.43         3.22 o                         
  -7   5   4         23.75         20.67         2.97 o                         
  -6   5   4          3.84          3.15         2.09 o                         
  -5   5   4        129.68        131.32         6.08 o                         
  -4   5   4        113.63        131.96         4.44 o                         
  -3   5   4        100.82        106.05         3.99 o                         
  -2   5   4          1.55         -0.71         1.33 o                         
  -1   5   4        130.79        143.40         4.25 o                         
   0   5   4        232.48        226.60         5.32 o                         
   1   5   4          3.34          2.10         1.72 o                         
   2   5   4        132.62        124.56         5.43 o                         
   3   5   4         18.10         19.81         2.79 o                         
   4   5   4        557.95        550.44        12.10 o                         
   5   5   4        401.79        388.32        10.33 o                         
   6   5   4        408.61        398.71        10.61 o                         
   7   5   4          0.58          0.86         2.65 o                         
   8   5   4        201.22        210.40         8.74 o                         
   9   5   4        289.58        317.90        10.16 o                         
  10   5   4         73.27         85.94         6.64 o                         
  11   5   4         91.76        107.76         7.42 o                         
  12   5   4        390.49        361.40        13.51 o                         
  13   5   4          0.40          1.74         4.63 o                         
  14   5   4         72.08         74.62         8.07 o                         
  15   5   4        137.25        126.51        10.16 o                         
  16   5   4        291.88        293.11        33.04 o                         
  17   5   4        234.93        238.14        14.34 o                         
  18   5   4         74.87         62.93         9.01 o                         
 -16   6   4          2.40         -2.80         4.09 o                         
 -15   6   4         25.44         19.58         4.94 o                         
 -14   6   4         50.13         47.85         5.96 o                         
 -13   6   4         34.34         30.74         7.57 o                         
 -12   6   4         12.39         19.54         4.53 o                         
 -11   6   4         76.15         80.42         5.87 o                         
 -10   6   4          2.82          2.39         3.07 o                         
  -9   6   4         86.02         72.55         5.37 o                         
  -8   6   4        197.73        192.18         7.93 o                         
  -7   6   4          3.35          7.31         2.96 o                         
  -6   6   4         58.12         61.86         3.87 o                         
  -5   6   4        100.38        107.20         5.44 o                         
  -4   6   4         10.23          6.61         2.46 o                         
  -3   6   4         21.68         19.64         2.94 o                         
  -2   6   4         36.84         35.54         3.32 o                         
  -1   6   4         21.09         20.05         3.28 o                         
   0   6   4          2.00          5.21         3.22 o                         
   1   6   4         27.83         22.38         4.36 o                         
   2   6   4          5.35          7.59         3.54 o                         
   3   6   4        216.32        229.14         8.72 o                         
   4   6   4         38.22         44.73         5.02 o                         
   5   6   4         47.72         53.44         5.27 o                         
   6   6   4          5.56          2.17         3.44 o                         
   7   6   4        329.92        369.77        19.95 o                         
   8   6   4        103.81         95.69         8.64 o                         
   9   6   4          4.31          4.34         4.33 o                         
  10   6   4          0.27          0.68         4.15 o                         
  11   6   4         33.30         25.71         6.03 o                         
  12   6   4         87.08         89.61         9.11 o                         
  13   6   4        253.85        294.92        12.13 o                         
  14   6   4          0.33         -3.49         4.75 o                         
  15   6   4        309.89        318.05        18.36 o                         
  16   6   4         15.68         19.01         6.13 o                         
 -13   7   4          7.00          8.99         5.79 o                         
 -12   7   4          7.47          3.45         4.12 o                         
 -11   7   4         11.97         13.46         4.43 o                         
 -10   7   4          0.06         -3.20         4.97 o                         
  -9   7   4          1.97         -0.10         3.91 o                         
  -8   7   4         40.67         38.56         4.69 o                         
  -7   7   4         38.16         35.65         4.66 o                         
  -6   7   4        120.26        125.24         8.15 o                         
  -5   7   4        111.47        119.04         6.85 o                         
  -4   7   4         44.66         45.54         5.50 o                         
  -3   7   4         18.09         19.15         4.20 o                         
  -2   7   4        289.64        307.04        10.25 o                         
  -1   7   4        113.33        117.78         7.25 o                         
   0   7   4         20.34         24.98         5.01 o                         
   1   7   4         53.97         47.18         5.90 o                         
   2   7   4         23.83         22.79         5.13 o                         
   3   7   4        120.87        112.30         8.81 o                         
   4   7   4          0.50          1.81         4.40 o                         
   5   7   4         25.02         32.52         6.64 o                         
   6   7   4        404.99        375.64        18.91 o                         
   7   7   4          3.48          3.65         4.99 o                         
   8   7   4         55.62         71.58        16.29 o                         
   9   7   4         61.26         62.50         8.33 o                         
  10   7   4         82.41         98.73        10.03 o                         
  11   7   4         31.93         29.58         6.98 o                         
  12   7   4          2.11          4.14         4.65 o                         
  13   7   4         64.52         52.11        12.87 o                         
 -10   8   4          9.68         16.03        11.10 o                         
  -9   8   4         19.50         21.95         6.71 o                         
  -8   8   4          1.85          0.41         5.88 o                         
  -7   8   4          0.86         -5.18         6.17 o                         
  -6   8   4          1.50          0.75         4.96 o                         
  -5   8   4         20.54         23.47         6.17 o                         
  -4   8   4         69.92         58.44         6.58 o                         
  -3   8   4          5.67          2.77         3.87 o                         
  -2   8   4         14.34         22.91         4.67 o                         
  -1   8   4          0.47         -0.55         4.15 o                         
   0   8   4          2.17          4.81         4.57 o                         
   1   8   4        152.88        168.18        15.58 o                         
   2   8   4         44.13         54.93        10.41 o                         
   3   8   4          4.98          5.60         4.76 o                         
   4   8   4          3.44          1.66         4.68 o                         
   5   8   4         20.56         11.29         5.11 o                         
   6   8   4         15.11         12.41         6.30 o                         
   7   8   4          5.56         -3.35         7.19 o                         
   8   8   4         55.05         69.09         9.33 o                         
   9   8   4         44.52         38.28         7.64 o                         
 -21   1   5          3.88          1.07         5.10 o                         
 -20   1   5          0.45         -0.93         4.50 o                         
 -19   1   5         41.53         43.68         6.77 o                         
 -18   1   5          9.31          8.66         4.66 o                         
 -17   1   5          2.41          3.15         3.29 o                         
 -16   1   5        199.73        168.24        11.75 o                         
 -15   1   5         72.92         79.29         5.48 o                         
 -14   1   5          1.67         -0.56         2.23 o                         
 -13   1   5         20.45         19.66         3.06 o                         
 -12   1   5         17.58         20.85         3.44 o                         
 -11   1   5       1609.37       1565.95        21.53 o                         
 -10   1   5       1116.15       1140.59        17.16 o                         
  -9   1   5         79.71         73.74         4.29 o                         
  -8   1   5          2.60          4.31         1.95 o                         
  -7   1   5         19.22         18.80         2.62 o                         
  -6   1   5        210.39        197.00         5.22 o                         
  -5   1   5        196.47        172.62         5.52 o                         
  -4   1   5       1163.38       1209.34        19.21 o                         
  -3   1   5          7.94          8.78         1.96 o                         
  -2   1   5       8850.11       9958.82        83.39 o                         
  -1   1   5        204.18        208.87         5.26 o                         
   0   1   5         65.42         71.75         4.71 o                         
   1   1   5        198.41        215.11         5.87 o                         
   2   1   5         24.08         17.29         1.93 o                         
   3   1   5         79.55        102.79         3.93 o                         
   4   1   5        307.35        302.62         6.30 o                         
   5   1   5        150.04        201.51         5.22 o                         
   6   1   5       1041.82       1142.25        17.45 o                         
   7   1   5        780.43        885.97        12.60 o                         
   8   1   5        269.53        278.02         6.88 o                         
   9   1   5         11.65         17.22         2.47 o                         
  10   1   5         87.35         96.91         5.25 o                         
  11   1   5         73.56         77.10         5.07 o                         
  12   1   5        403.22        362.67         9.02 o                         
  13   1   5         44.24         36.62         3.96 o                         
  14   1   5          1.79         -0.69         2.35 o                         
  15   1   5          6.83          6.44         2.93 o                         
  16   1   5        101.31         85.76         7.09 o                         
  17   1   5          5.91          5.76         2.76 o                         
  18   1   5          0.39          2.08         2.84 o                         
  19   1   5          0.28          1.80         3.34 o                         
  20   1   5        274.03        321.31        23.44 o                         
  21   1   5        126.29        156.65        19.74 o                         
 -21   2   5          4.94         31.14        12.33 o                         
 -20   2   5        117.59        127.46        13.43 o                         
 -19   2   5         75.66         61.68         9.16 o                         
 -18   2   5         29.43         15.38         6.31 o                         
 -17   2   5        281.36        218.87        11.06 o                         
 -16   2   5        238.39        220.48        10.59 o                         
 -15   2   5          0.03         -1.97         2.95 o                         
 -14   2   5         35.90         18.87         4.08 o                         
 -13   2   5          6.11          6.42         2.89 o                         
 -12   2   5        306.33        296.99         7.61 o                         
 -11   2   5          7.71          8.28         2.25 o                         
 -10   2   5        487.87        487.34        13.53 o                         
  -9   2   5        119.76        115.12         5.99 o                         
  -8   2   5        128.63        123.41         7.39 o                         
  -7   2   5        243.32        200.07         5.74 o                         
  -6   2   5        655.18        599.02        10.28 o                         
  -5   2   5         13.36         16.73         2.36 o                         
  -4   2   5         16.02         18.36         2.21 o                         
  -3   2   5          0.72          0.55         1.36 o                         
  -2   2   5        994.50       1047.90        13.66 o                         
  -1   2   5         24.03         19.85         2.09 o                         
   0   2   5        685.46        708.10         9.27 o                         
   1   2   5        522.95        523.58         7.43 o                         
   2   2   5        122.86        124.58         5.92 o                         
   3   2   5       2191.58       2257.30        28.81 o                         
   4   2   5        106.09        114.79         5.77 o                         
   5   2   5          4.01          4.93         2.49 o                         
   6   2   5        802.39        816.63        15.04 o                         
   7   2   5        532.65        549.53        12.32 o                         
   8   2   5        227.63        215.94         8.14 o                         
   9   2   5         32.97         37.84         4.33 o                         
  10   2   5         24.41         30.71         4.14 o                         
  11   2   5          0.04          0.59         1.96 o                         
  12   2   5         21.31         14.38         3.00 o                         
  13   2   5        455.30        423.26        11.59 o                         
  14   2   5        129.09        115.67         8.07 o                         
  15   2   5         47.19         37.82         4.17 o                         
  16   2   5          0.41         -2.20         2.55 o                         
  17   2   5          3.36          2.66         2.82 o                         
  18   2   5         25.67         21.97         3.98 o                         
  19   2   5        564.99        621.47        22.46 o                         
  20   2   5        185.18        272.47        16.40 o                         
 -20   3   5         14.38         14.41         7.11 o                         
 -19   3   5         11.77         13.57         6.75 o                         
 -18   3   5          4.89         14.80         6.54 o                         
 -17   3   5         21.85         20.42         6.06 o                         
 -16   3   5         20.08         13.80         5.88 o                         
 -15   3   5         27.21         22.80         6.06 o                         
 -14   3   5        277.44        272.00        13.69 o                         
 -13   3   5         42.39         43.12         4.48 o                         
 -12   3   5        661.64        672.71        12.91 o                         
 -11   3   5          4.06          3.99         2.23 o                         
 -10   3   5         35.55         32.21         3.14 o                         
  -9   3   5        521.71        536.86         9.44 o                         
  -8   3   5         33.23         39.56         4.33 o                         
  -7   3   5        178.60        171.99         4.52 o                         
  -6   3   5          5.67          5.83         1.69 o                         
  -5   3   5        334.57        345.51         6.78 o                         
  -4   3   5        240.87        252.81         6.79 o                         
  -3   3   5        597.26        674.80         9.61 o                         
  -2   3   5        655.11        775.55        11.11 o                         
  -1   3   5       1137.80       1292.13        15.32 o                         
   0   3   5         11.55         13.81         2.33 o                         
   1   3   5        174.41        176.37         5.43 o                         
   2   3   5         77.62         72.64         4.59 o                         
   3   3   5        426.86        435.17         9.40 o                         
   4   3   5         87.90        104.20         5.37 o                         
   5   3   5        407.34        435.30         9.63 o                         
   6   3   5         18.15         17.31         3.00 o                         
   7   3   5         71.13         78.44         5.19 o                         
   8   3   5        692.74        738.23        14.60 o                         
   9   3   5          0.33          0.36         2.58 o                         
  10   3   5          7.49          5.84         3.03 o                         
  11   3   5         15.34         13.20         3.38 o                         
  12   3   5          0.01         -1.39         2.44 o                         
  13   3   5         47.34         42.37         4.17 o                         
  14   3   5          0.61         -0.12         3.38 o                         
  15   3   5          4.80          9.40         4.24 o                         
  16   3   5         10.86          6.76         5.52 o                         
  17   3   5        138.83        139.88         9.01 o                         
  18   3   5         25.92         19.41         5.41 o                         
  19   3   5        178.81        210.20        19.74 o                         
  20   3   5          8.10         18.60         6.27 o                         
 -19   4   5          5.18          7.94         9.87 o                         
 -18   4   5         20.48         18.04         7.40 o                         
 -17   4   5          0.67         -4.80         4.80 o                         
 -16   4   5          0.02          3.08         5.23 o                         
 -15   4   5         11.71          2.28         5.00 o                         
 -14   4   5         10.92          5.95         4.70 o                         
 -13   4   5        232.00        220.06        10.10 o                         
 -12   4   5        134.82        118.95         8.17 o                         
 -11   4   5         31.56         34.01         4.22 o                         
 -10   4   5         41.96         36.53         4.08 o                         
  -9   4   5         25.42         23.75         3.46 o                         
  -8   4   5         11.28         12.03         2.98 o                         
  -7   4   5         49.79         44.14         3.31 o                         
  -6   4   5          0.75         -1.53         1.53 o                         
  -5   4   5          1.95          1.48         1.66 o                         
  -4   4   5         64.51         71.38         3.64 o                         
  -3   4   5        175.40        167.27         4.59 o                         
  -2   4   5          5.44          6.89         1.83 o                         
  -1   4   5        259.48        257.32         5.84 o                         
   0   4   5         22.01         23.78         2.47 o                         
   1   4   5          7.85          8.30         1.93 o                         
   2   4   5         12.76         16.81         2.73 o                         
   3   4   5         95.39        107.05         5.79 o                         
   4   4   5        142.50        146.40         9.88 o                         
   5   4   5          5.02          5.63         2.50 o                         
   6   4   5        138.07        137.06         6.39 o                         
   7   4   5        458.05        467.01         9.59 o                         
   8   4   5         16.49         21.13         3.87 o                         
   9   4   5         24.02         24.74         3.77 o                         
  10   4   5         11.80         13.64         3.47 o                         
  11   4   5          4.91          2.27         2.80 o                         
  12   4   5         11.22         10.07         3.33 o                         
  13   4   5         93.11         93.01         7.80 o                         
  14   4   5         17.03         22.94         5.64 o                         
  15   4   5        158.97        136.15        12.97 o                         
  16   4   5        105.80         98.64         8.46 o                         
  17   4   5          0.97          8.83         6.64 o                         
  18   4   5        123.65        132.85        11.57 o                         
  19   4   5         21.04         15.46         7.09 o                         
 -17   5   5          1.62          3.68         5.88 o                         
 -16   5   5          9.26          4.66        10.79 o                         
 -15   5   5         18.68         16.91         4.99 o                         
 -14   5   5          6.01          5.40         4.08 o                         
 -13   5   5         91.28        116.78         8.78 o                         
 -12   5   5         31.18         23.47         4.92 o                         
 -11   5   5         52.32         64.01         5.51 o                         
 -10   5   5         96.02        117.39         6.99 o                         
  -9   5   5        382.39        386.16        15.40 o                         
  -8   5   5        323.01        338.20         9.15 o                         
  -7   5   5          0.15          0.68         3.15 o                         
  -6   5   5        126.57        141.51         5.88 o                         
  -5   5   5         47.42         45.61         3.23 o                         
  -4   5   5        220.70        228.45         5.67 o                         
  -3   5   5         94.48        105.68         4.44 o                         
  -2   5   5       1108.99       1186.07        12.38 o                         
  -1   5   5         21.80         21.27         3.51 o                         
   0   5   5        241.55        265.72         7.49 o                         
   1   5   5         90.92        101.01         5.79 o                         
   2   5   5         62.30         60.85         3.96 o                         
   3   5   5          7.58          8.59         2.71 o                         
   4   5   5         15.19         15.38         3.37 o                         
   5   5   5        441.07        490.87        12.01 o                         
   6   5   5        226.58        233.09         9.13 o                         
   7   5   5         11.45         15.31         3.50 o                         
   8   5   5        123.88        139.74        11.31 o                         
   9   5   5        279.98        281.93        15.49 o                         
  10   5   5          4.37          0.51         3.74 o                         
  11   5   5          2.30          2.07         3.15 o                         
  12   5   5         70.17         72.63         8.37 o                         
  13   5   5          7.39          3.11         3.57 o                         
  14   5   5         22.07         19.32         5.67 o                         
  15   5   5          4.17          4.44         6.80 o                         
  16   5   5         20.11         17.52        11.57 o                         
  17   5   5          0.12          5.66         4.96 o                         
 -15   6   5          1.97         -4.27         4.27 o                         
 -14   6   5         12.59          6.95         4.46 o                         
 -13   6   5        141.59        146.11         9.05 o                         
 -12   6   5          0.28          1.24         3.68 o                         
 -11   6   5          6.22          8.23         3.42 o                         
 -10   6   5         60.60         66.06         5.11 o                         
  -9   6   5         73.74         69.48         5.46 o                         
  -8   6   5         19.19         17.73         3.31 o                         
  -7   6   5         88.14        100.41         5.48 o                         
  -6   6   5         67.47         71.62         6.04 o                         
  -5   6   5         65.29         65.99         4.54 o                         
  -4   6   5         22.64         30.88         3.49 o                         
  -3   6   5          4.57          6.21         3.86 o                         
  -2   6   5          0.42          1.02         2.80 o                         
  -1   6   5        126.75        116.38         6.69 o                         
   0   6   5          0.21         -0.61         3.16 o                         
   1   6   5        228.86        233.15         9.79 o                         
   2   6   5        121.49        126.59         8.03 o                         
   3   6   5         81.38         79.54         7.71 o                         
   4   6   5          0.01          4.69         3.25 o                         
   5   6   5          0.15         -2.84         2.84 o                         
   6   6   5          0.20          0.69         3.72 o                         
   7   6   5          0.00          4.36         3.44 o                         
   8   6   5        157.20        153.11         8.99 o                         
   9   6   5          2.53          0.10         3.25 o                         
  10   6   5          7.72          7.02         3.96 o                         
  11   6   5         15.01          5.42         6.72 o                         
  12   6   5         25.69         21.48         5.93 o                         
  13   6   5         66.18         71.59        13.39 o                         
  14   6   5         42.76         53.50        10.44 o                         
  15   6   5         14.24         18.43         6.13 o                         
 -13   7   5          0.19          2.98         3.87 o                         
 -12   7   5        314.53        324.69        16.74 o                         
 -11   7   5         11.00          5.43         3.86 o                         
 -10   7   5          0.03         -0.35         3.54 o                         
  -9   7   5          7.64          3.77         3.80 o                         
  -8   7   5        608.13        627.41        14.08 o                         
  -7   7   5          0.02          2.53         4.51 o                         
  -6   7   5         14.40         14.24         5.25 o                         
  -5   7   5         98.36        110.13         9.36 o                         
  -4   7   5          3.69          0.75         8.28 o                         
  -3   7   5        150.71        145.50         9.44 o                         
  -2   7   5         45.40         38.96         8.13 o                         
  -1   7   5        210.35        207.22        10.90 o                         
   0   7   5         49.36         52.15         6.36 o                         
   1   7   5         94.55         84.85        10.50 o                         
   2   7   5        101.65        105.88        14.90 o                         
   3   7   5         15.87          7.93         4.51 o                         
   4   7   5        216.37        227.38        11.84 o                         
   5   7   5          1.70         -1.65         4.50 o                         
   6   7   5          6.75          7.00         5.28 o                         
   7   7   5         28.60         39.68         7.14 o                         
   8   7   5         51.11         57.78         9.20 o                         
   9   7   5        107.16        124.81        10.89 o                         
  10   7   5          1.86          2.91         5.13 o                         
  11   7   5          0.03          5.47         5.43 o                         
  12   7   5         13.05         18.91         6.44 o                         
  -8   8   5         15.72         13.87         6.03 o                         
  -7   8   5          6.13          7.15         5.93 o                         
  -6   8   5         15.08         15.41         6.03 o                         
  -5   8   5         17.35          9.66         5.61 o                         
  -4   8   5         50.94         41.31         8.93 o                         
  -3   8   5         12.49         13.24         5.10 o                         
  -2   8   5         51.52         45.06         6.74 o                         
  -1   8   5          1.78          0.19         4.84 o                         
   0   8   5         15.41         18.42         5.22 o                         
   1   8   5         34.60         38.89         6.59 o                         
   2   8   5         29.40         17.93         5.80 o                         
   3   8   5          0.01          0.55         4.68 o                         
   4   8   5          7.45         16.31         5.77 o                         
   5   8   5          1.67          8.69         5.43 o                         
   6   8   5          0.01          6.90         5.37 o                         
   7   8   5         89.64         95.36        12.16 o                         
   8   8   5        139.98        129.10        13.28 o                         
 -21   0   6          1.32          1.96         4.88 o                         
 -20   0   6        248.09        251.83        26.36 o                         
 -19   0   6        130.77        123.50        10.07 o                         
 -18   0   6          2.85         18.86         7.33 o                         
 -17   0   6         27.24         17.80         5.05 o                         
 -16   0   6         38.15         31.01         5.61 o                         
 -15   0   6          0.23         -0.02         3.67 o                         
 -14   0   6        192.53        177.77        10.31 o                         
 -13   0   6        205.23        190.63        10.18 o                         
 -12   0   6        805.92        802.71        17.43 o                         
 -11   0   6        189.33        205.06        10.90 o                         
 -10   0   6       1865.68       1846.06        35.46 o                         
  -9   0   6        422.55        407.72        24.05 o                         
  -8   0   6        325.03        315.71        25.59 o                         
  -7   0   6          3.72          3.00         2.96 o                         
  -6   0   6        987.01        936.74        20.27 o                         
  -5   0   6       1764.26       1745.21        30.08 o                         
  -4   0   6         47.86         61.16         5.62 o                         
  -3   0   6        351.58        438.93        12.19 o                         
  -2   0   6        404.13        480.55        12.56 o                         
  -1   0   6          3.68          4.83         2.51 o                         
   0   0   6         95.70         81.08         6.78 o                         
   1   0   6         58.30         82.63         6.06 o                         
   2   0   6         17.10         26.62         3.54 o                         
   3   0   6        176.36        211.87         6.48 o                         
   4   0   6          0.14          1.95         3.08 o                         
   5   0   6          5.76          3.49         2.51 o                         
   6   0   6        757.35        860.77        18.35 o                         
   7   0   6        458.65        501.77        24.36 o                         
   8   0   6        139.37        147.00         8.10 o                         
   9   0   6          0.00          0.98         2.51 o                         
  10   0   6        356.48        293.45        14.18 o                         
  11   0   6         15.89          4.93         5.55 o                         
  12   0   6        461.38        336.31        12.95 o                         
  13   0   6        294.54        248.19        11.40 o                         
  14   0   6          9.42          3.41         3.54 o                         
  15   0   6        116.94        114.37         9.80 o                         
  16   0   6          0.01         -1.64         3.85 o                         
  17   0   6         18.71         12.85        12.33 o                         
  18   0   6        333.81        385.09        17.58 o                         
  19   0   6        628.68        823.26        25.63 o                         
  20   0   6          0.42         10.18         6.11 o                         
 -20   1   6          1.47          8.74         4.99 o                         
 -19   1   6          6.16          7.02         4.90 o                         
 -18   1   6          3.02         -0.55         4.79 o                         
 -17   1   6          2.69          0.53         3.29 o                         
 -16   1   6         12.72         13.73         3.87 o                         
 -15   1   6          4.15          0.82         3.26 o                         
 -14   1   6          3.54          2.21         2.60 o                         
 -13   1   6          0.85          0.84         2.42 o                         
 -12   1   6        581.07        571.17        11.45 o                         
 -11   1   6        171.50        163.13         7.25 o                         
 -10   1   6       2501.95       2375.92        28.73 o                         
  -9   1   6       1215.49       1178.85        15.77 o                         
  -8   1   6          3.93          2.45         2.30 o                         
  -7   1   6        131.44        134.18         9.61 o                         
  -6   1   6         25.35         29.27         3.13 o                         
  -5   1   6         15.99         15.61         2.48 o                         
  -4   1   6         44.51         42.25         3.37 o                         
  -3   1   6       1460.73       1653.15        19.69 o                         
  -2   1   6       3671.41       4099.71        39.11 o                         
  -1   1   6         44.20         43.67         3.18 o                         
   0   1   6         87.30        120.49         4.49 o                         
   1   1   6         90.18         91.76         6.40 o                         
   2   1   6         14.40         18.52         2.13 o                         
   3   1   6         77.03         82.82         4.27 o                         
   4   1   6          6.94          6.81         1.94 o                         
   5   1   6          2.71          7.59         1.83 o                         
   6   1   6         20.50         19.79         2.60 o                         
   7   1   6         23.70         29.01         3.07 o                         
   8   1   6          5.33          3.53         2.05 o                         
   9   1   6        123.62        142.54         5.94 o                         
  10   1   6          2.35          3.91         2.07 o                         
  11   1   6         31.19         25.84         4.64 o                         
  12   1   6         97.77         85.91        11.67 o                         
  13   1   6         47.43         42.42         7.53 o                         
  14   1   6        135.58        133.67        10.01 o                         
  15   1   6         25.04         16.54         3.42 o                         
  16   1   6          4.90          2.20         2.62 o                         
  17   1   6         35.96         36.56         4.54 o                         
  18   1   6          0.03         -1.62         3.67 o                         
  19   1   6        112.04        152.37        13.94 o                         
  20   1   6        117.52        149.69         9.70 o                         
 -20   2   6          0.11          2.59         7.71 o                         
 -19   2   6          1.33          8.63         6.54 o                         
 -18   2   6         11.76          6.26        12.33 o                         
 -17   2   6         21.48         21.48         7.82 o                         
 -16   2   6         14.19         15.95         4.76 o                         
 -15   2   6         48.39         50.37         8.09 o                         
 -14   2   6         58.77         65.38         5.69 o                         
 -13   2   6        241.53        241.16         8.83 o                         
 -12   2   6        298.78        292.98         9.97 o                         
 -11   2   6          0.12         -1.94         2.19 o                         
 -10   2   6         24.30         23.89         3.24 o                         
  -9   2   6         45.81         57.23         4.30 o                         
  -8   2   6         80.56         94.19         5.07 o                         
  -7   2   6        138.98        131.63         4.25 o                         
  -6   2   6        352.03        357.07         7.65 o                         
  -5   2   6        245.50        244.01         7.02 o                         
  -4   2   6        595.92        603.68        10.71 o                         
  -3   2   6         18.31         20.33         2.63 o                         
  -2   2   6         73.13         75.65         3.89 o                         
  -1   2   6          5.75          8.53         2.29 o                         
   0   2   6         36.78         44.29         3.09 o                         
   1   2   6          0.60          2.60         2.11 o                         
   2   2   6          0.14         -1.06         1.06 o                         
   3   2   6          0.21          1.46         2.35 o                         
   4   2   6          3.81          4.92         2.51 o                         
   5   2   6          2.04         -1.72         2.35 o                         
   6   2   6         53.84         66.40         5.34 o                         
   7   2   6        372.17        405.04        11.14 o                         
   8   2   6         46.49         36.76         4.50 o                         
   9   2   6         69.49         57.16         5.67 o                         
  10   2   6         20.85         14.80         3.56 o                         
  11   2   6          3.30          0.77         2.94 o                         
  12   2   6          8.52          5.27         3.27 o                         
  13   2   6         10.75         13.72         4.04 o                         
  14   2   6         81.48         93.39         7.68 o                         
  15   2   6          0.74          1.23         3.20 o                         
  16   2   6          1.74         -0.53         3.44 o                         
  17   2   6         31.02         38.89         4.85 o                         
  18   2   6         12.73         20.53         4.09 o                         
  19   2   6         12.92         18.13         4.89 o                         
  20   2   6          6.09          6.89         6.31 o                         
 -19   3   6         14.01          9.44         6.94 o                         
 -18   3   6          0.93          1.72        10.48 o                         
 -17   3   6          8.78          4.63         5.23 o                         
 -16   3   6          3.63          3.39         5.18 o                         
 -15   3   6          0.17          3.83         5.00 o                         
 -14   3   6          7.68          5.38         5.24 o                         
 -13   3   6        190.61        179.05        12.62 o                         
 -12   3   6        224.11        215.84         9.58 o                         
 -11   3   6        393.30        389.09         9.10 o                         
 -10   3   6       2883.38       2896.50        35.92 o                         
  -9   3   6        407.00        406.65        13.00 o                         
  -8   3   6        711.81        681.83        12.80 o                         
  -7   3   6        119.22        136.45         8.06 o                         
  -6   3   6         89.39         92.02         4.48 o                         
  -5   3   6         92.61         94.72         6.75 o                         
  -4   3   6        292.91        295.76         7.73 o                         
  -3   3   6        495.76        576.83        11.02 o                         
  -2   3   6       2701.97       2959.81        28.71 o                         
  -1   3   6        545.67        529.35         9.65 o                         
   0   3   6         49.88         71.66         4.43 o                         
   1   3   6        246.93        269.61         9.97 o                         
   2   3   6        266.33        277.62         8.05 o                         
   3   3   6        124.32        115.86         6.93 o                         
   4   3   6         16.43         20.54         3.60 o                         
   5   3   6        138.49        145.61         7.62 o                         
   6   3   6        154.93        165.58         7.85 o                         
   7   3   6         34.44         35.44         4.60 o                         
   8   3   6         11.90          6.78         3.63 o                         
   9   3   6        226.72        217.25         9.16 o                         
  10   3   6          1.83          0.79         2.80 o                         
  11   3   6         20.21         19.81         3.58 o                         
  12   3   6        288.68        288.34        10.41 o                         
  13   3   6         37.70         29.06         4.55 o                         
  14   3   6        100.43         90.50         9.70 o                         
  15   3   6          1.86         -0.94         5.30 o                         
  16   3   6         13.93          1.52         4.12 o                         
  17   3   6        114.79        123.14        14.39 o                         
  18   3   6         31.84         33.74         5.60 o                         
  19   3   6         67.20         92.74        11.46 o                         
 -18   4   6          5.30          3.17         6.50 o                         
 -17   4   6          6.59         11.23         6.31 o                         
 -16   4   6          6.22          7.62         6.06 o                         
 -15   4   6        107.39        115.60        11.50 o                         
 -14   4   6         40.41         35.62         7.19 o                         
 -13   4   6        103.42        100.60        11.06 o                         
 -12   4   6         18.40         15.25         3.80 o                         
 -11   4   6          5.08          1.04         3.60 o                         
 -10   4   6        675.41        699.58        12.83 o                         
  -9   4   6        600.14        619.62        13.25 o                         
  -8   4   6          0.00          2.10         3.31 o                         
  -7   4   6        465.10        479.49        11.56 o                         
  -6   4   6          0.00         -0.23         1.78 o                         
  -5   4   6          5.77          7.43         2.26 o                         
  -4   4   6        260.11        261.64         6.58 o                         
  -3   4   6         63.30         74.59         5.61 o                         
  -2   4   6        413.15        426.17         9.02 o                         
  -1   4   6          0.53          1.22         2.24 o                         
   0   4   6         56.68         46.40         3.89 o                         
   1   4   6          2.13          3.13         2.46 o                         
   2   4   6          6.21          5.69         2.51 o                         
   3   4   6         75.95         89.86         5.61 o                         
   4   4   6          0.09          3.07         2.53 o                         
   5   4   6         34.25         36.10         4.09 o                         
   6   4   6         65.69         64.04         5.10 o                         
   7   4   6          4.43          3.33         2.69 o                         
   8   4   6         88.02         83.01         6.48 o                         
   9   4   6        106.08        108.66         7.35 o                         
  10   4   6         38.58         36.54         7.16 o                         
  11   4   6          8.97          8.83         5.70 o                         
  12   4   6        424.45        380.92        11.70 o                         
  13   4   6         58.39         51.40         5.69 o                         
  14   4   6         81.80         59.29         7.41 o                         
  15   4   6          8.01         14.56         5.19 o                         
  16   4   6          8.95         -0.34         4.62 o                         
  17   4   6          4.45          4.80         4.09 o                         
  18   4   6        238.54        249.02        14.92 o                         
 -17   5   6          3.08          4.32         6.54 o                         
 -16   5   6         19.40         28.01        18.81 o                         
 -15   5   6         31.87         26.68         7.62 o                         
 -14   5   6        194.02        178.44        11.11 o                         
 -13   5   6        187.96        186.61        11.48 o                         
 -12   5   6        490.59        511.19        13.65 o                         
 -11   5   6         98.05         96.11         6.24 o                         
 -10   5   6        195.40        200.45         7.96 o                         
  -9   5   6        900.80        933.64        15.90 o                         
  -8   5   6        592.82        607.87        12.21 o                         
  -7   5   6         77.94         95.85         6.33 o                         
  -6   5   6          2.38          4.28         5.08 o                         
  -5   5   6         12.78         14.03         2.98 o                         
  -4   5   6        103.02        109.67         5.04 o                         
  -3   5   6        658.73        706.16        11.42 o                         
  -2   5   6        205.29        224.28         5.94 o                         
  -1   5   6        338.06        336.97         7.76 o                         
   0   5   6        134.02        147.73         7.27 o                         
   1   5   6         82.07         86.69         4.93 o                         
   2   5   6        442.46        439.63         9.09 o                         
   3   5   6          4.84          6.43         2.56 o                         
   4   5   6         35.05         32.33         3.85 o                         
   5   5   6         53.28         55.71         5.39 o                         
   6   5   6         21.37         20.16         3.87 o                         
   7   5   6          0.01          3.94         3.09 o                         
   8   5   6          0.31          1.98         3.12 o                         
   9   5   6          0.02          5.56         4.18 o                         
  10   5   6         15.04         15.45         4.28 o                         
  11   5   6         36.63         28.17         4.85 o                         
  12   5   6          1.02          4.34         3.65 o                         
  13   5   6          0.02         -4.18         4.18 o                         
  14   5   6         32.00         29.91         6.39 o                         
  15   5   6         42.53         36.75         7.33 o                         
  16   5   6         17.69         25.69         6.62 o                         
 -14   6   6         90.05         87.77         7.19 o                         
 -13   6   6          3.10          6.44         3.69 o                         
 -12   6   6        106.50         94.91         7.72 o                         
 -11   6   6         87.81         89.90         5.90 o                         
 -10   6   6         48.41         51.98         4.95 o                         
  -9   6   6          7.47         11.63         3.18 o                         
  -8   6   6         11.43         12.90         3.37 o                         
  -7   6   6         54.02         47.14         5.60 o                         
  -6   6   6          7.91          5.39         3.50 o                         
  -5   6   6        102.37        115.16        11.39 o                         
  -4   6   6         27.39         31.35         4.68 o                         
  -3   6   6        296.54        328.35         9.63 o                         
  -2   6   6          0.02         -2.40         2.63 o                         
  -1   6   6          1.89          0.67         2.93 o                         
   0   6   6         65.69         68.34         6.37 o                         
   1   6   6          2.05          3.43         3.69 o                         
   2   6   6          3.38          3.85         3.78 o                         
   3   6   6          0.00          0.66         2.70 o                         
   4   6   6          4.49          4.31         3.04 o                         
   5   6   6         36.42         38.19         5.10 o                         
   6   6   6          9.55          6.12         3.38 o                         
   7   6   6        211.76        225.40        10.04 o                         
   8   6   6        118.21        118.38         9.36 o                         
   9   6   6          1.81          4.01         3.66 o                         
  10   6   6          0.88          5.05         3.86 o                         
  11   6   6          5.50          2.52         4.81 o                         
  12   6   6        123.16        111.72        10.03 o                         
  13   6   6         10.16          9.60         4.43 o                         
  14   6   6         55.27         58.89        10.68 o                         
 -12   7   6         95.63        105.71        11.54 o                         
 -11   7   6          2.12          6.40         4.57 o                         
 -10   7   6        356.94        385.10        11.90 o                         
  -9   7   6         53.48         55.00         8.31 o                         
  -8   7   6        259.63        258.90        13.49 o                         
  -7   7   6        179.98        193.87        15.07 o                         
  -6   7   6          2.68          0.09         6.78 o                         
  -5   7   6         12.77         22.20         7.41 o                         
  -4   7   6         63.77         49.36         8.72 o                         
  -3   7   6        123.53        121.54         8.64 o                         
  -2   7   6         94.69        104.18         8.37 o                         
  -1   7   6          0.27         -2.82         3.83 o                         
   0   7   6        103.73        107.03         8.40 o                         
   1   7   6          3.46          3.28         4.19 o                         
   2   7   6         18.18         27.16         5.37 o                         
   3   7   6         67.00         70.70         9.79 o                         
   4   7   6         27.87         25.51         5.63 o                         
   5   7   6         92.55         82.87         7.96 o                         
   6   7   6        142.74        175.17        13.04 o                         
   7   7   6          1.12          2.70         5.05 o                         
   8   7   6         33.78         34.50         7.29 o                         
   9   7   6        135.90        124.53        11.13 o                         
  10   7   6          0.14          1.78         5.13 o                         
  11   7   6         23.93         24.84         6.96 o                         
  -7   8   6         21.25         18.96        18.19 o                         
  -6   8   6        150.65        177.62        22.20 o                         
  -5   8   6          1.22         -5.55        11.72 o                         
  -4   8   6         16.53         18.10         8.06 o                         
  -3   8   6          0.60          3.00         6.66 o                         
  -2   8   6         14.36          9.89         5.33 o                         
  -1   8   6         22.87         29.21        10.41 o                         
   0   8   6         86.92         99.19        10.95 o                         
   1   8   6         12.53          9.93         5.27 o                         
   2   8   6          2.28          5.14         5.01 o                         
   3   8   6         16.97         14.74         5.71 o                         
   4   8   6          1.10          6.64         5.01 o                         
   5   8   6          2.35          2.07         5.06 o                         
   6   8   6         18.11         19.72         6.05 o                         
   7   8   6          2.00          0.67         5.09 o                         
 -20   1   7          0.00         -0.03         4.03 o                         
 -19   1   7        184.11        255.92        10.83 o                         
 -18   1   7         65.72         70.34         6.22 o                         
 -17   1   7          0.72          6.79         3.35 o                         
 -16   1   7          1.72          2.48         3.02 o                         
 -15   1   7        138.69        142.52         7.69 o                         
 -14   1   7          9.06          6.34         3.07 o                         
 -13   1   7         31.24         32.33         4.07 o                         
 -12   1   7         13.86         10.56         3.31 o                         
 -11   1   7         33.27         30.60         4.16 o                         
 -10   1   7       8903.26       8936.88        82.17 o                         
  -9   1   7         31.07         30.59         4.09 o                         
  -8   1   7        525.84        507.44        11.31 o                         
  -7   1   7         17.51         17.98         3.32 o                         
  -6   1   7        288.05        320.76        10.59 o                         
  -5   1   7        194.60        200.90         6.74 o                         
  -4   1   7          2.61          0.00         1.85 o                         
  -3   1   7        470.00        548.61        10.47 o                         
  -2   1   7       1154.67       1375.65        18.02 o                         
  -1   1   7       1391.66       1572.95        19.39 o                         
   0   1   7         16.29         24.23         2.94 o                         
   1   1   7         32.34         43.13         3.11 o                         
   2   1   7        397.10        385.63         7.49 o                         
   3   1   7        546.92        517.86         8.76 o                         
   4   1   7        462.08        454.31         8.20 o                         
   5   1   7        464.84        484.06         9.57 o                         
   6   1   7        159.78        145.03         6.16 o                         
   7   1   7         86.48         78.45         7.26 o                         
   8   1   7        109.79         95.60         5.27 o                         
   9   1   7          9.73          6.54         3.14 o                         
  10   1   7         49.48         56.79         5.70 o                         
  11   1   7         15.81         19.58         4.18 o                         
  12   1   7        284.10        240.48         9.92 o                         
  13   1   7        483.37        424.77        13.23 o                         
  14   1   7          8.07          6.43         3.60 o                         
  15   1   7          0.39         -2.16         2.66 o                         
  16   1   7        101.71         95.48        10.68 o                         
  17   1   7         28.74         38.23         7.70 o                         
  18   1   7          0.16          1.72         4.24 o                         
  19   1   7         36.49         46.69         7.22 o                         
 -19   2   7         15.72         17.33         6.41 o                         
 -18   2   7        123.79        161.96        12.74 o                         
 -17   2   7        199.84        223.67        10.85 o                         
 -16   2   7          8.98         15.54         4.00 o                         
 -15   2   7          6.31          4.74         3.07 o                         
 -14   2   7          5.73          6.86         3.02 o                         
 -13   2   7          9.26         11.85         3.16 o                         
 -12   2   7         49.53         40.95         4.26 o                         
 -11   2   7        226.87        214.43         8.80 o                         
 -10   2   7       1872.89       1840.97        22.40 o                         
  -9   2   7        295.89        297.52         8.08 o                         
  -8   2   7         44.62         42.95         4.39 o                         
  -7   2   7         30.28         33.56         3.80 o                         
  -6   2   7         17.26         12.88         3.20 o                         
  -5   2   7        268.22        260.20         7.70 o                         
  -4   2   7         15.72         10.78         2.69 o                         
  -3   2   7        111.27        102.21         5.06 o                         
  -2   2   7         40.67         41.79         3.48 o                         
  -1   2   7         98.67        105.81         4.70 o                         
   0   2   7        226.69        218.88         5.75 o                         
   1   2   7         10.00         12.94         3.45 o                         
   2   2   7       1023.21        956.53        16.65 o                         
   3   2   7          0.13         -0.12         1.45 o                         
   4   2   7       1254.92       1194.18        20.65 o                         
   5   2   7        662.86        679.57        15.13 o                         
   6   2   7         95.73         88.93         6.48 o                         
   7   2   7        129.12        129.78         7.92 o                         
   8   2   7         36.82         36.24         8.90 o                         
   9   2   7          3.22          2.75         5.16 o                         
  10   2   7         93.49         78.17         6.64 o                         
  11   2   7        273.23        192.92        12.24 o                         
  12   2   7       1423.95       1235.39        52.73 o                         
  13   2   7          1.04          0.26         3.16 o                         
  14   2   7          7.94          7.59         3.67 o                         
  15   2   7        113.36        111.66        11.33 o                         
  16   2   7          4.29          1.27         3.40 o                         
  17   2   7         16.15          9.91         3.86 o                         
  18   2   7        263.65        312.64        12.49 o                         
  19   2   7         74.51         91.27        14.39 o                         
 -18   3   7          2.17          7.37         5.21 o                         
 -17   3   7         47.43         65.86         8.29 o                         
 -16   3   7         78.44         86.75         8.39 o                         
 -15   3   7         27.56         31.42         5.97 o                         
 -14   3   7          8.21          9.74         4.35 o                         
 -13   3   7         11.90         12.03         4.50 o                         
 -12   3   7        239.94        247.91         9.61 o                         
 -11   3   7       1449.83       1489.61        22.54 o                         
 -10   3   7       1110.28       1124.80        18.56 o                         
  -9   3   7       1714.53       1748.02        24.02 o                         
  -8   3   7        249.79        241.71         7.29 o                         
  -7   3   7        128.29        142.01         7.04 o                         
  -6   3   7        104.33        113.69         5.35 o                         
  -5   3   7        166.63        178.12         5.74 o                         
  -4   3   7        105.82        120.40         7.35 o                         
  -3   3   7        554.02        637.19        13.66 o                         
  -2   3   7         68.03         84.16         4.44 o                         
  -1   3   7          7.43          8.67         3.20 o                         
   0   3   7        622.48        696.74        14.02 o                         
   1   3   7          9.14          8.13         2.94 o                         
   2   3   7        267.03        276.11         8.61 o                         
   3   3   7        104.69        114.16         7.41 o                         
   4   3   7         48.99         48.41         5.41 o                         
   5   3   7         21.26         20.61         4.33 o                         
   6   3   7        237.16        238.12         9.56 o                         
   7   3   7         66.80         72.02        10.43 o                         
   8   3   7        100.39         92.22         7.15 o                         
   9   3   7         11.28          4.69         4.56 o                         
  10   3   7         32.55         23.48         4.48 o                         
  11   3   7         53.52         35.97         6.49 o                         
  12   3   7         33.19         37.53         5.25 o                         
  13   3   7         11.97         16.40         4.05 o                         
  14   3   7        164.29        151.34        10.24 o                         
  15   3   7         36.42         42.44         6.44 o                         
  16   3   7         30.47         29.85         6.26 o                         
  17   3   7         55.84         47.33         7.96 o                         
  18   3   7          0.06          5.02         4.34 o                         
 -17   4   7          1.82          0.11         8.75 o                         
 -16   4   7         12.43         10.20         5.10 o                         
 -15   4   7          0.04         -3.92         3.92 o                         
 -14   4   7          2.37         -2.02         4.03 o                         
 -13   4   7          0.02         -1.81         3.72 o                         
 -12   4   7        232.02        221.96        12.78 o                         
 -11   4   7         23.27         27.62         4.44 o                         
 -10   4   7         38.96         31.16         4.63 o                         
  -9   4   7          8.44          9.43         3.34 o                         
  -8   4   7        117.02        107.48         6.88 o                         
  -7   4   7         37.78         45.38         4.50 o                         
  -6   4   7         63.56         57.76         5.71 o                         
  -5   4   7          1.04         -1.62         2.45 o                         
  -4   4   7         38.02         41.80         4.24 o                         
  -3   4   7         75.15         89.66        12.46 o                         
  -2   4   7         25.46         20.66         3.14 o                         
  -1   4   7          8.05          7.18         2.67 o                         
   0   4   7        117.08        123.75         6.12 o                         
   1   4   7        333.44        321.92        11.41 o                         
   2   4   7         16.10         21.37         3.30 o                         
   3   4   7          0.01         -2.21         2.21 o                         
   4   4   7        105.79        107.10         5.95 o                         
   5   4   7          1.56          0.84         2.66 o                         
   6   4   7        212.82        196.93         8.49 o                         
   7   4   7        143.23        140.90        14.06 o                         
   8   4   7         10.92         10.09         3.23 o                         
   9   4   7         27.14         25.21         4.15 o                         
  10   4   7         69.91         58.00         7.13 o                         
  11   4   7         27.25         30.83         5.43 o                         
  12   4   7        107.20        100.73         9.13 o                         
  13   4   7        161.84        166.78        11.66 o                         
  14   4   7          7.59          0.22         4.15 o                         
  15   4   7          1.33          3.79         4.55 o                         
  16   4   7          4.46          7.94         5.16 o                         
  17   4   7         89.65         74.90        11.40 o                         
 -16   5   7         29.52         35.14         6.88 o                         
 -15   5   7          1.31          1.05         4.50 o                         
 -14   5   7          1.78         -1.07         4.40 o                         
 -13   5   7        282.18        314.96        15.07 o                         
 -12   5   7        437.55        434.61        22.34 o                         
 -11   5   7        162.54        170.91         9.28 o                         
 -10   5   7       1295.43       1420.69        23.02 o                         
  -9   5   7         49.84         61.64         5.93 o                         
  -8   5   7       1384.00       1396.79        22.13 o                         
  -7   5   7         31.32         37.64         4.89 o                         
  -6   5   7          5.89          3.86         3.29 o                         
  -5   5   7         43.43         46.00         7.21 o                         
  -4   5   7         82.71         95.92         6.68 o                         
  -3   5   7        180.71        198.02        11.48 o                         
  -2   5   7         71.13         75.43         6.62 o                         
  -1   5   7         98.37         93.89         5.12 o                         
   0   5   7         25.32         24.06         3.28 o                         
   1   5   7          0.36         -0.23         2.29 o                         
   2   5   7          1.60         -1.05         2.21 o                         
   3   5   7         13.03         11.77         2.92 o                         
   4   5   7          9.20         11.42         2.94 o                         
   5   5   7         29.03         39.03         4.89 o                         
   6   5   7        388.71        404.59        11.95 o                         
   7   5   7          0.62          4.85         3.31 o                         
   8   5   7        168.21        153.28         8.97 o                         
   9   5   7         37.36         42.47         5.57 o                         
  10   5   7         24.01         18.65         4.43 o                         
  11   5   7        159.24        167.54        15.49 o                         
  12   5   7         91.30        102.85         8.36 o                         
  13   5   7         32.86         39.24         5.90 o                         
  14   5   7        120.02         91.98         9.41 o                         
  15   5   7         32.53         25.99         7.25 o                         
 -13   6   7         41.02         42.23         7.23 o                         
 -12   6   7          0.24         -3.73         5.97 o                         
 -11   6   7         34.15         27.26         5.78 o                         
 -10   6   7        399.77        407.54        11.40 o                         
  -9   6   7        415.77        425.51        13.06 o                         
  -8   6   7         42.79         39.79         5.46 o                         
  -7   6   7         30.78         27.04         5.64 o                         
  -6   6   7         21.96         12.68         8.20 o                         
  -5   6   7          9.43         15.15         5.05 o                         
  -4   6   7          0.40          1.83         4.08 o                         
  -3   6   7          5.78          7.38         3.92 o                         
  -2   6   7          9.03         12.26         3.64 o                         
  -1   6   7          2.86         13.71         3.72 o                         
   0   6   7        411.89        418.03        12.69 o                         
   1   6   7        156.66        152.54        11.75 o                         
   2   6   7         95.00         89.16         7.46 o                         
   3   6   7          9.55         12.96         3.55 o                         
   4   6   7        282.37        287.90        10.01 o                         
   5   6   7        247.89        237.23         9.40 o                         
   6   6   7         56.82         54.52         6.06 o                         
   7   6   7          7.90          6.07         3.86 o                         
   8   6   7         19.65         12.50         4.63 o                         
   9   6   7         25.39         22.99         4.97 o                         
  10   6   7          5.38          7.12         5.07 o                         
  11   6   7        269.96        277.14        12.29 o                         
  12   6   7        154.58        160.65        11.31 o                         
  13   6   7         49.31         48.61         9.05 o                         
 -10   7   7        315.27        300.65        14.86 o                         
  -9   7   7        362.69        372.99        26.57 o                         
  -8   7   7         85.64         88.80         9.74 o                         
  -7   7   7        595.39        627.23        36.19 o                         
  -6   7   7         18.39         19.12         7.71 o                         
  -5   7   7          0.50         -1.71         5.78 o                         
  -4   7   7        231.76        231.39        30.84 o                         
  -3   7   7         22.20         22.43        17.88 o                         
  -2   7   7         25.62         23.16         6.05 o                         
  -1   7   7          0.08         -3.58         3.58 o                         
   0   7   7        356.09        369.18        13.12 o                         
   1   7   7          1.26          0.69         5.01 o                         
   2   7   7        251.48        275.10        12.88 o                         
   3   7   7          0.00         -4.11         4.11 o                         
   4   7   7         30.78         41.36         6.53 o                         
   5   7   7          0.44         -1.77         4.20 o                         
   6   7   7         15.23         13.16         5.17 o                         
   7   7   7        212.05        233.73        14.92 o                         
   8   7   7          2.87          6.27         5.79 o                         
   9   7   7          8.16          3.13         5.16 o                         
  10   7   7          9.49          7.94         5.00 o                         
  -4   8   7         36.98         27.66        11.41 o                         
  -3   8   7         68.03         69.27        11.72 o                         
  -2   8   7          0.99         -4.47         5.89 o                         
  -1   8   7        124.69        126.89        10.01 o                         
   0   8   7         39.20         50.01         7.47 o                         
   1   8   7         32.65         23.85         8.72 o                         
   2   8   7         14.32         14.42         5.55 o                         
   3   8   7          0.19         -2.27         6.23 o                         
   4   8   7         56.31         65.01         8.21 o                         
 -19   0   8         12.66         12.77         6.50 o                         
 -18   0   8        646.14        819.14        33.92 o                         
 -17   0   8         55.45         63.58        10.48 o                         
 -16   0   8          0.35          2.06         6.17 o                         
 -15   0   8        536.08        535.72        20.48 o                         
 -14   0   8         56.47         63.78         8.69 o                         
 -13   0   8        166.73        178.50        13.30 o                         
 -12   0   8          9.91         14.32         5.00 o                         
 -11   0   8        212.81        218.78        12.95 o                         
 -10   0   8        936.60        946.95        24.64 o                         
  -9   0   8          0.76          2.11         4.13 o                         
  -8   0   8        219.25        217.95        17.88 o                         
  -7   0   8        353.23        322.80        13.25 o                         
  -6   0   8        438.51        390.89        13.93 o                         
  -5   0   8          0.55          0.41         3.25 o                         
  -4   0   8          2.13          0.31         5.86 o                         
  -3   0   8        334.85        358.70        12.95 o                         
  -2   0   8         96.33        102.19         8.15 o                         
  -1   0   8         58.75         90.48        20.04 o                         
   0   0   8         89.78         79.27         6.82 o                         
   1   0   8         11.46          8.48         3.70 o                         
   2   0   8       2333.59       2316.33        53.04 o                         
   3   0   8        931.61        974.23        21.16 o                         
   4   0   8       9843.48       9674.58       119.81 o                         
   5   0   8        346.83        349.02        11.18 o                         
   6   0   8          5.71          5.23         2.69 o                         
   7   0   8          8.92          8.34         4.93 o                         
   8   0   8        116.37        119.87         9.19 o                         
   9   0   8        789.46        738.39        19.39 o                         
  10   0   8        147.35        163.44        10.15 o                         
  11   0   8       1352.23       1045.96        37.62 o                         
  12   0   8        706.99        589.59        28.37 o                         
  13   0   8        249.71        231.89        22.20 o                         
  14   0   8         17.18         19.74         8.63 o                         
  15   0   8        139.51        173.92        19.74 o                         
  16   0   8         19.77         21.59         9.25 o                         
  17   0   8         14.49         16.74         6.48 o                         
  18   0   8         13.02         21.31         6.75 o                         
  19   0   8          1.31         13.57         9.25 o                         
 -19   1   8          9.70          9.92         4.84 o                         
 -18   1   8        224.16        268.84        12.95 o                         
 -17   1   8         79.96         88.88         7.71 o                         
 -16   1   8          0.11          5.95         3.75 o                         
 -15   1   8         19.78         12.68         3.99 o                         
 -14   1   8         42.68         46.77         5.46 o                         
 -13   1   8        376.76        373.98        11.70 o                         
 -12   1   8         67.86         69.76         6.01 o                         
 -11   1   8        855.57        833.50        16.56 o                         
 -10   1   8       2236.19       2164.88        28.57 o                         
  -9   1   8        117.56        113.27         6.78 o                         
  -8   1   8       1182.71       1139.60        18.49 o                         
  -7   1   8         39.15         34.21         4.14 o                         
  -6   1   8        158.02        169.72         7.45 o                         
  -5   1   8         74.76         99.63         7.12 o                         
  -4   1   8         21.84         13.64         2.89 o                         
  -3   1   8          3.31          3.99         2.11 o                         
  -2   1   8          3.30          1.68         2.11 o                         
  -1   1   8        242.05        259.40         8.01 o                         
   0   1   8         51.82         49.83         4.00 o                         
   1   1   8          1.00          2.12         2.04 o                         
   2   1   8        133.98        137.44         5.30 o                         
   3   1   8         63.94         61.11         3.85 o                         
   4   1   8         17.89         16.85         2.62 o                         
   5   1   8        287.96        270.58         6.83 o                         
   6   1   8        397.90        383.03         9.08 o                         
   7   1   8          1.71          1.74         2.16 o                         
   8   1   8          7.19          2.95         3.04 o                         
   9   1   8        142.46        127.04         8.03 o                         
  10   1   8         79.09         69.27         7.60 o                         
  11   1   8         92.20         69.60         9.28 o                         
  12   1   8         29.89         15.99         4.19 o                         
  13   1   8        120.39        106.49         8.27 o                         
  14   1   8          2.26          6.84        16.34 o                         
  15   1   8         79.07         76.71         9.80 o                         
  16   1   8          7.92          1.13         5.00 o                         
  17   1   8          8.56         -0.05         5.00 o                         
  18   1   8          0.00          0.03         5.53 o                         
 -18   2   8         52.02         64.94         9.06 o                         
 -17   2   8         44.43         62.45         8.72 o                         
 -16   2   8         60.05         59.74         5.78 o                         
 -15   2   8         50.28         44.87         4.94 o                         
 -14   2   8        178.39        193.53        10.16 o                         
 -13   2   8         23.35         23.35         4.23 o                         
 -12   2   8         92.69         94.33         9.16 o                         
 -11   2   8          0.07          4.99         3.00 o                         
 -10   2   8         24.66         27.96         4.13 o                         
  -9   2   8          0.03          2.59         2.82 o                         
  -8   2   8        228.68        210.26         8.03 o                         
  -7   2   8         14.75          9.81         3.06 o                         
  -6   2   8         38.96         43.30         4.54 o                         
  -5   2   8         16.10         23.34         3.42 o                         
  -4   2   8          2.87          2.16         2.31 o                         
  -3   2   8         52.36         45.85         7.03 o                         
  -2   2   8         47.93         50.90         4.12 o                         
  -1   2   8         46.50         39.72         3.76 o                         
   0   2   8         71.47         63.77         7.10 o                         
   1   2   8        523.02        492.27         8.98 o                         
   2   2   8        178.52        181.91        11.75 o                         
   3   2   8         14.83         10.48         4.99 o                         
   4   2   8        152.52        152.30        12.46 o                         
   5   2   8        333.06        310.34        12.11 o                         
   6   2   8          5.77          8.25         5.18 o                         
   7   2   8         89.44         93.19         7.22 o                         
   8   2   8        125.56        132.27        10.53 o                         
   9   2   8        181.82        174.23        17.22 o                         
  10   2   8        420.23        375.98        12.58 o                         
  11   2   8         27.25         26.87         4.96 o                         
  12   2   8          0.20          1.99         3.16 o                         
  13   2   8         28.96         23.92         4.83 o                         
  14   2   8          2.54         -2.56         5.84 o                         
  15   2   8          2.29          0.19         4.17 o                         
  16   2   8         22.99         31.92         6.11 o                         
  17   2   8          0.37         -2.74         6.78 o                         
  18   2   8          4.53          3.70         4.63 o                         
 -17   3   8          1.17         13.71         5.79 o                         
 -16   3   8         96.12        106.47        10.23 o                         
 -15   3   8         13.39          8.04         5.97 o                         
 -14   3   8         10.95          6.26         4.55 o                         
 -13   3   8        299.83        303.48        12.89 o                         
 -12   3   8         40.30         43.18         5.23 o                         
 -11   3   8        338.30        330.12        12.64 o                         
 -10   3   8       2489.71       2558.03        32.39 o                         
  -9   3   8        491.08        475.22        12.01 o                         
  -8   3   8       1085.51       1049.90        17.88 o                         
  -7   3   8        174.80        167.44         7.63 o                         
  -6   3   8        116.98        102.36         6.14 o                         
  -5   3   8         10.20         12.73         2.53 o                         
  -4   3   8         39.00         43.81         3.71 o                         
  -3   3   8          0.02          3.60         2.26 o                         
  -2   3   8          5.16          7.64         3.52 o                         
  -1   3   8        180.32        195.60         9.20 o                         
   0   3   8         11.89         16.05         5.16 o                         
   1   3   8         85.65         77.18         5.91 o                         
   2   3   8          0.10          2.19         2.75 o                         
   3   3   8        102.80        100.48         6.40 o                         
   4   3   8        134.84        154.95         7.98 o                         
   5   3   8        394.52        397.34        10.84 o                         
   6   3   8        600.82        556.84        24.58 o                         
   7   3   8         11.64         14.57         4.45 o                         
   8   3   8        117.07        105.66         7.95 o                         
   9   3   8         21.10         31.06         5.10 o                         
  10   3   8         44.94         35.40         5.21 o                         
  11   3   8        170.10        166.65        10.39 o                         
  12   3   8        102.40         97.25         8.39 o                         
  13   3   8        276.24        232.54        12.88 o                         
  14   3   8          0.97          5.80         3.66 o                         
  15   3   8         97.58        103.01        15.12 o                         
  16   3   8          5.76          8.78         5.16 o                         
  17   3   8         20.06         16.85         5.62 o                         
 -16   4   8        121.33        103.08        16.96 o                         
 -15   4   8          1.96          5.16         7.21 o                         
 -14   4   8         40.82         41.38         7.16 o                         
 -13   4   8         16.58         11.55         5.10 o                         
 -12   4   8         27.21         25.02         5.67 o                         
 -11   4   8         83.23         85.40         7.20 o                         
 -10   4   8        468.87        459.52        13.99 o                         
  -9   4   8        115.26         98.66        10.80 o                         
  -8   4   8        442.64        446.81        18.32 o                         
  -7   4   8          0.39          3.37         3.72 o                         
  -6   4   8         68.29         59.14         7.40 o                         
  -5   4   8         12.84         13.51         4.08 o                         
  -4   4   8          0.01         -2.15         2.50 o                         
  -3   4   8          5.32         11.20         3.47 o                         
  -2   4   8          3.90          4.68         2.91 o                         
  -1   4   8         46.39         45.22         4.40 o                         
   0   4   8        232.88        221.06         7.84 o                         
   1   4   8        388.26        392.41         9.79 o                         
   2   4   8        372.06        382.71        12.37 o                         
   3   4   8        606.18        622.92        14.25 o                         
   4   4   8       3377.59       3504.93        36.13 o                         
   5   4   8        785.34        801.15        14.49 o                         
   6   4   8        158.05        159.51         8.57 o                         
   7   4   8        135.28        135.30         8.10 o                         
   8   4   8        127.11        111.02         7.45 o                         
   9   4   8          7.09          6.09         3.23 o                         
  10   4   8        125.48        115.50        10.07 o                         
  11   4   8        240.82        245.19        13.22 o                         
  12   4   8        478.92        448.63        16.37 o                         
  13   4   8        116.48        120.26        10.41 o                         
  14   4   8         48.08         52.28         7.52 o                         
  15   4   8         48.48         53.49        14.06 o                         
  16   4   8          0.14         12.15         5.32 o                         
 -15   5   8          0.12         -2.98         4.62 o                         
 -14   5   8         55.59         55.03         7.82 o                         
 -13   5   8         38.11         42.83         7.07 o                         
 -12   5   8        342.07        348.82        14.38 o                         
 -11   5   8        630.33        614.03        18.21 o                         
 -10   5   8        144.29        147.03         9.86 o                         
  -9   5   8        109.19        110.22         9.24 o                         
  -8   5   8        349.99        363.15        13.85 o                         
  -7   5   8        733.95        752.09        19.42 o                         
  -6   5   8         29.29         32.47         7.80 o                         
  -5   5   8         65.26         59.41         7.00 o                         
  -4   5   8          0.03          1.63         3.88 o                         
  -3   5   8          6.24          4.88         3.88 o                         
  -2   5   8         22.72         23.22         3.96 o                         
  -1   5   8          5.91          7.83         3.10 o                         
   0   5   8        398.82        401.88        15.01 o                         
   1   5   8         88.50         93.28         7.63 o                         
   2   5   8        311.96        296.41         9.05 o                         
   3   5   8         55.27         55.07         4.93 o                         
   4   5   8         49.66         56.47         5.05 o                         
   5   5   8         13.07         10.93         5.21 o                         
   6   5   8         17.84         16.16         4.43 o                         
   7   5   8        197.63        195.83        15.77 o                         
   8   5   8         37.54         38.51         6.62 o                         
   9   5   8         67.89         60.11         7.38 o                         
  10   5   8         10.76         10.15         4.23 o                         
  11   5   8         10.62          5.27         3.86 o                         
  12   5   8         25.30         19.40         5.05 o                         
  13   5   8          5.58          8.11         4.48 o                         
  14   5   8          1.65          0.23         5.16 o                         
 -12   6   8         56.81         41.73         7.34 o                         
 -11   6   8         18.51         10.48         7.11 o                         
 -10   6   8         10.18         13.33         5.61 o                         
  -9   6   8        126.65        146.00        11.23 o                         
  -8   6   8        104.22         89.47         9.00 o                         
  -7   6   8         70.27         73.63         9.51 o                         
  -6   6   8          2.12          5.41         4.60 o                         
  -5   6   8          1.78         -4.12         4.12 o                         
  -4   6   8          2.25          2.63         4.33 o                         
  -3   6   8         23.74         27.64         5.81 o                         
  -2   6   8         26.21         24.04         4.49 o                         
  -1   6   8         76.63         83.90         6.76 o                         
   0   6   8        198.25        217.05        11.23 o                         
   1   6   8        171.44        185.46        10.55 o                         
   2   6   8         63.45         71.69         7.04 o                         
   3   6   8         40.31         43.09         5.56 o                         
   4   6   8         70.94         78.76         6.41 o                         
   5   6   8        171.31        184.89         9.26 o                         
   6   6   8        503.25        512.26        13.36 o                         
   7   6   8         33.09         28.94         4.87 o                         
   8   6   8         37.41         44.00         9.88 o                         
   9   6   8         51.50         60.30         6.87 o                         
  10   6   8        110.12         98.42         8.37 o                         
  11   6   8         45.96         58.42         7.34 o                         
  12   6   8         31.00         30.69         6.00 o                         
  -8   7   8        356.00        356.39        15.77 o                         
  -7   7   8          3.33          9.26         6.25 o                         
  -6   7   8        139.21        128.48        14.18 o                         
  -5   7   8         68.56         64.41        10.62 o                         
  -4   7   8         11.86         12.95         8.02 o                         
  -3   7   8          0.94          0.17         6.31 o                         
  -2   7   8          5.65          2.26         6.50 o                         
  -1   7   8          9.49          5.35         4.83 o                         
   0   7   8         77.57         89.39         8.47 o                         
   1   7   8         26.60         30.20         8.45 o                         
   2   7   8          0.85          4.86         4.52 o                         
   3   7   8         64.33         64.40         7.67 o                         
   4   7   8          0.84         -3.99         4.57 o                         
   5   7   8        158.39        167.49        13.62 o                         
   6   7   8        165.28        173.62        11.69 o                         
   7   7   8         70.21         72.52         8.05 o                         
   8   7   8         21.82         27.32         6.36 o                         
 -18   1   9        425.35        521.12        17.80 o                         
 -17   1   9          3.63          4.31         4.26 o                         
 -16   1   9        275.11        338.86        12.64 o                         
 -15   1   9          0.22         -1.94         3.29 o                         
 -14   1   9        107.97        119.64        12.20 o                         
 -13   1   9        249.92        288.95        10.85 o                         
 -12   1   9         77.07         63.87         7.48 o                         
 -11   1   9        113.53        117.93         7.77 o                         
 -10   1   9        471.58        466.93        12.47 o                         
  -9   1   9        774.48        757.58        15.64 o                         
  -8   1   9        300.45        283.94         9.55 o                         
  -7   1   9        161.34        165.45         8.38 o                         
  -6   1   9         75.60         76.23         5.77 o                         
  -5   1   9        140.56        113.41         6.60 o                         
  -4   1   9         49.35         50.46         4.58 o                         
  -3   1   9        162.22        147.08         8.19 o                         
  -2   1   9         29.20         18.55         3.18 o                         
  -1   1   9        174.66        175.69         9.88 o                         
   0   1   9         91.47         97.71         5.78 o                         
   1   1   9         10.29         10.74         2.75 o                         
   2   1   9          3.35          7.32         2.55 o                         
   3   1   9        599.84        581.24        16.91 o                         
   4   1   9        955.98        951.41        13.87 o                         
   5   1   9       1466.42       1412.47        27.15 o                         
   6   1   9         27.06         26.24         5.69 o                         
   7   1   9        101.46         97.42         6.23 o                         
   8   1   9         14.66         11.21         3.72 o                         
   9   1   9         49.37         53.47         6.26 o                         
  10   1   9         10.81         12.61         4.14 o                         
  11   1   9        174.92        157.10         9.98 o                         
  12   1   9         54.18         41.86         7.62 o                         
  13   1   9        199.99        188.70        35.46 o                         
  14   1   9         64.64         58.74         8.93 o                         
  15   1   9         13.44          5.55         5.55 o                         
  16   1   9        121.90        136.55        13.52 o                         
  17   1   9        115.42        132.18        13.57 o                         
 -17   2   9         66.90         80.40        10.67 o                         
 -16   2   9        233.61        241.52        14.78 o                         
 -15   2   9         98.52        122.91         8.65 o                         
 -14   2   9         20.85         23.70         4.90 o                         
 -13   2   9         47.28         47.91         5.58 o                         
 -12   2   9          4.38          2.36         4.45 o                         
 -11   2   9          6.28         10.17         3.50 o                         
 -10   2   9        113.42        110.04         7.33 o                         
  -9   2   9          0.19          2.65         2.87 o                         
  -8   2   9        162.77        161.04         8.02 o                         
  -7   2   9          6.35          0.85         2.69 o                         
  -6   2   9        811.78        740.92        14.58 o                         
  -5   2   9         15.28         10.22         4.63 o                         
  -4   2   9        275.10        203.25         7.70 o                         
  -3   2   9         62.29         45.39         5.88 o                         
  -2   2   9          5.13          7.31         2.55 o                         
  -1   2   9         89.00         85.43         6.77 o                         
   0   2   9          8.49         11.51         3.88 o                         
   1   2   9         23.11         16.77         6.28 o                         
   2   2   9         65.56         73.68         9.26 o                         
   3   2   9       4109.66       4085.30        44.16 o                         
   4   2   9       7889.43       7723.26        91.95 o                         
   5   2   9         87.26         85.24         6.16 o                         
   6   2   9       1033.37        992.21        17.71 o                         
   7   2   9          6.47          7.32         3.60 o                         
   8   2   9         61.88         58.27         6.39 o                         
   9   2   9        280.85        278.59        12.02 o                         
  10   2   9          4.14          0.15         3.43 o                         
  11   2   9        214.99        169.06        10.77 o                         
  12   2   9         45.50         48.42         6.28 o                         
  13   2   9        561.02        508.55        16.09 o                         
  14   2   9          6.71          9.44         4.33 o                         
  15   2   9         41.67         25.25         7.19 o                         
  16   2   9         15.02         16.29         6.66 o                         
  17   2   9         65.26         76.65        13.57 o                         
 -16   3   9         54.92         53.78        20.66 o                         
 -15   3   9         93.87         97.47        11.94 o                         
 -14   3   9         88.18         70.91        10.44 o                         
 -13   3   9        466.22        502.48        21.35 o                         
 -12   3   9        124.71        137.68        10.56 o                         
 -11   3   9        115.77        108.05         7.51 o                         
 -10   3   9          0.07         -2.30         2.80 o                         
  -9   3   9         80.27         81.98         6.50 o                         
  -8   3   9        411.48        405.00        11.45 o                         
  -7   3   9         39.25         45.93        10.06 o                         
  -6   3   9        178.90        163.60         7.58 o                         
  -5   3   9          2.74          2.73         3.73 o                         
  -4   3   9        186.44        198.25        13.73 o                         
  -3   3   9        115.61        119.44         8.27 o                         
  -2   3   9         10.19         11.92         4.08 o                         
  -1   3   9          2.88          2.86         3.43 o                         
   0   3   9         12.64          9.96         3.95 o                         
   1   3   9          0.34         -2.59         2.59 o                         
   2   3   9        778.87        775.47        20.83 o                         
   3   3   9        181.89        183.62         8.99 o                         
   4   3   9        241.53        260.69        11.13 o                         
   5   3   9         30.39         29.64         4.36 o                         
   6   3   9         87.44        103.26         7.16 o                         
   7   3   9         23.37         24.44         4.83 o                         
   8   3   9         47.65         44.87         5.99 o                         
   9   3   9         33.22         28.52         5.21 o                         
  10   3   9          3.58          4.02         3.79 o                         
  11   3   9        101.33         87.06        13.06 o                         
  12   3   9          0.93          0.84         3.79 o                         
  13   3   9          3.88          3.99         4.24 o                         
  14   3   9          4.86          1.92         4.17 o                         
  15   3   9          4.92         10.28         7.46 o                         
  16   3   9          8.16          8.29         5.25 o                         
 -15   4   9         27.00         17.64         7.62 o                         
 -14   4   9        116.42        138.50        14.39 o                         
 -13   4   9          1.59          4.03         6.06 o                         
 -12   4   9          6.84          3.08         5.62 o                         
 -11   4   9         15.19         11.28         6.17 o                         
 -10   4   9         65.86         62.86        11.72 o                         
  -9   4   9         79.27         83.33        10.47 o                         
  -8   4   9        135.90        123.92        11.99 o                         
  -7   4   9         82.87         85.23         7.92 o                         
  -6   4   9          3.87          5.30         3.81 o                         
  -5   4   9          7.72          6.17         3.81 o                         
  -4   4   9          0.62          1.57         3.42 o                         
  -3   4   9         90.80         84.53        11.57 o                         
  -2   4   9         89.60         85.13         6.36 o                         
  -1   4   9          0.07         -2.66         2.66 o                         
   0   4   9         31.31         32.28         4.26 o                         
   1   4   9        110.71        118.71         6.81 o                         
   2   4   9        686.24        676.69        13.58 o                         
   3   4   9         39.07         50.62         7.16 o                         
   4   4   9        113.98        121.63         7.08 o                         
   5   4   9        467.42        462.89        11.58 o                         
   6   4   9          8.05         11.20         3.35 o                         
   7   4   9        184.30        175.06         8.59 o                         
   8   4   9          0.04         -1.58         3.00 o                         
   9   4   9          4.04          5.92         3.73 o                         
  10   4   9        186.93        184.38        24.13 o                         
  11   4   9          0.43          2.06         4.35 o                         
  12   4   9         29.25         14.44         5.49 o                         
  13   4   9         37.79         33.87         6.70 o                         
  14   4   9         81.13         54.56         8.09 o                         
  15   4   9         60.56         53.20         7.95 o                         
 -13   5   9         85.17         93.80        33.61 o                         
 -12   5   9          1.14          1.52         5.86 o                         
 -11   5   9        167.95        165.96        15.24 o                         
 -10   5   9        213.51        239.91        13.77 o                         
  -9   5   9        198.13        182.65        12.04 o                         
  -8   5   9        107.49         95.42         8.89 o                         
  -7   5   9         59.87         58.66         8.59 o                         
  -6   5   9         12.79          7.51         4.69 o                         
  -5   5   9         31.63         29.29         7.41 o                         
  -4   5   9         68.84         61.05        15.42 o                         
  -3   5   9         76.99         88.79         8.53 o                         
  -2   5   9          4.22          1.56         3.12 o                         
  -1   5   9          0.11         -1.16         2.69 o                         
   0   5   9          4.89          3.14         3.05 o                         
   1   5   9        389.98        388.53        10.75 o                         
   2   5   9        191.72        191.87         8.69 o                         
   3   5   9         82.37         81.68         6.10 o                         
   4   5   9          4.73          8.35         3.60 o                         
   5   5   9        229.98        242.46        16.53 o                         
   6   5   9        467.34        462.83        13.87 o                         
   7   5   9         37.00         43.93         6.86 o                         
   8   5   9         30.29         30.11         6.33 o                         
   9   5   9          0.49         -3.88         3.88 o                         
  10   5   9         14.67         21.63         6.00 o                         
  11   5   9        175.15        165.02        16.02 o                         
  12   5   9          2.70          4.06         4.43 o                         
  13   5   9         43.82         34.47         7.05 o                         
 -10   6   9         49.60         43.01         7.35 o                         
  -9   6   9         18.64         17.95         6.00 o                         
  -8   6   9        238.27        232.73        14.44 o                         
  -7   6   9         87.34         98.91        11.83 o                         
  -6   6   9        143.99        131.75        10.73 o                         
  -5   6   9          8.45         14.66         5.64 o                         
  -4   6   9         99.09        112.21        16.71 o                         
  -3   6   9         42.79         48.27         6.88 o                         
  -2   6   9          4.47          5.97         4.05 o                         
  -1   6   9          7.21          5.70         4.04 o                         
   0   6   9         36.55         40.76         9.36 o                         
   1   6   9        120.65        115.76        12.46 o                         
   2   6   9         41.88         39.20         5.91 o                         
   3   6   9       1238.58       1236.49        24.11 o                         
   4   6   9       1450.57       1512.18        23.67 o                         
   5   6   9         31.06         37.91         5.15 o                         
   6   6   9        615.54        630.50        17.37 o                         
   7   6   9         18.21         13.60         4.47 o                         
   8   6   9          7.03          8.34         4.26 o                         
   9   6   9         33.47         42.49         7.46 o                         
  10   6   9         30.11         15.62         5.34 o                         
  -6   7   9         87.89        100.54        13.57 o                         
  -5   7   9         22.05         21.25         8.69 o                         
  -4   7   9          1.54         -0.34         6.66 o                         
  -3   7   9         38.25         35.87         9.13 o                         
  -2   7   9          0.57         -3.39         6.48 o                         
  -1   7   9          2.76          5.61         5.43 o                         
   0   7   9         87.39         91.11        10.99 o                         
   1   7   9        262.83        273.69        15.36 o                         
   2   7   9          4.84          0.80         4.81 o                         
   3   7   9          6.66          3.98         5.61 o                         
   4   7   9         22.30         15.18         5.91 o                         
   5   7   9          0.14         -2.44         5.34 o                         
 -17   0  10          4.79         12.89         6.66 o                         
 -16   0  10        177.54        220.64        31.45 o                         
 -15   0  10         12.64         18.38         6.75 o                         
 -14   0  10         65.64         73.46        10.24 o                         
 -13   0  10        139.01        149.33        13.06 o                         
 -12   0  10         81.95         95.58        10.68 o                         
 -11   0  10        208.12        207.24        14.60 o                         
 -10   0  10         33.68         31.96         7.40 o                         
  -9   0  10        104.99         96.35        10.00 o                         
  -8   0  10         35.06         52.13         7.62 o                         
  -7   0  10         12.65         21.45         5.78 o                         
  -6   0  10        224.21        198.89        19.74 o                         
  -5   0  10         27.58         22.59        11.41 o                         
  -4   0  10       2779.15       2310.35        51.19 o                         
  -3   0  10          2.15          0.51         3.69 o                         
  -2   0  10         15.56          4.39         3.85 o                         
  -1   0  10        120.19        113.04         9.31 o                         
   0   0  10         63.08         62.15         7.26 o                         
   1   0  10       1221.26       1199.95        26.60 o                         
   2   0  10         87.53         95.45        13.26 o                         
   3   0  10       3860.51       3819.03       114.40 o                         
   4   0  10       2980.78       2957.89        88.81 o                         
   5   0  10       2939.87       3000.76        55.20 o                         
   6   0  10        988.99       1008.80        24.00 o                         
   7   0  10          5.61         -1.85         3.49 o                         
   8   0  10          4.14         12.33         6.78 o                         
   9   0  10         95.90         83.26        14.18 o                         
  10   0  10         32.42         36.39         9.87 o                         
  11   0  10          3.36          3.70         6.78 o                         
  12   0  10         26.61         17.88         8.63 o                         
  13   0  10        291.50        246.69        24.05 o                         
  14   0  10         26.35         27.14        11.10 o                         
  15   0  10          4.19         -0.62         7.40 o                         
  16   0  10        115.52        109.78        17.88 o                         
 -16   1  10        292.84        309.18        12.92 o                         
 -15   1  10         22.73         18.16         4.90 o                         
 -14   1  10          3.45         -0.47         3.62 o                         
 -13   1  10         97.59         86.05         7.43 o                         
 -12   1  10         11.29          7.17         4.09 o                         
 -11   1  10         21.25         15.38         4.08 o                         
 -10   1  10          2.44          0.53         3.00 o                         
  -9   1  10          5.59          3.75         3.26 o                         
  -8   1  10         10.11         11.56         4.27 o                         
  -7   1  10         40.44         38.77         4.75 o                         
  -6   1  10         60.32         59.99         5.59 o                         
  -5   1  10         82.51         89.61         6.50 o                         
  -4   1  10         23.51         22.80         3.78 o                         
  -3   1  10         53.19         48.63         5.49 o                         
  -2   1  10         67.95         87.53         5.98 o                         
  -1   1  10        212.25        209.67         8.02 o                         
   0   1  10         10.09          7.67         2.69 o                         
   1   1  10          4.01          5.90         2.67 o                         
   2   1  10        219.55        236.14         9.34 o                         
   3   1  10         11.10         12.18         3.88 o                         
   4   1  10        176.47        179.34         9.48 o                         
   5   1  10         98.87        110.65         6.91 o                         
   6   1  10          2.74          1.00         2.69 o                         
   7   1  10         94.81         92.00         6.40 o                         
   8   1  10         68.13         69.49         5.95 o                         
   9   1  10          2.98          3.98         3.04 o                         
  10   1  10          2.71          3.53         4.74 o                         
  11   1  10         23.93          8.68        11.72 o                         
  12   1  10          0.24          5.24         4.80 o                         
  13   1  10         41.37         40.27         7.81 o                         
  14   1  10          0.28         -4.13         4.13 o                         
  15   1  10         25.04         41.84        11.41 o                         
  16   1  10          0.47          8.55         6.06 o                         
 -16   2  10          0.10         -1.99         3.92 o                         
 -15   2  10          6.31          7.22         4.27 o                         
 -14   2  10         41.18         45.70         6.59 o                         
 -13   2  10         33.21         41.22         6.70 o                         
 -12   2  10         11.55          8.98         3.81 o                         
 -11   2  10          2.14          2.09         3.31 o                         
 -10   2  10         14.53         18.34         4.16 o                         
  -9   2  10         34.56         29.42         4.61 o                         
  -8   2  10          2.72          5.78         3.24 o                         
  -7   2  10          4.05          3.07         3.29 o                         
  -6   2  10          2.43          5.79         3.45 o                         
  -5   2  10        109.28        105.51         6.92 o                         
  -4   2  10         65.55         49.42         4.92 o                         
  -3   2  10        301.92        278.17         8.90 o                         
  -2   2  10          7.54         12.23         5.06 o                         
  -1   2  10         24.18         22.53         4.88 o                         
   0   2  10        102.47         97.48        15.42 o                         
   1   2  10         18.39         21.60         5.96 o                         
   2   2  10        374.64        359.85        12.43 o                         
   3   2  10          0.69          2.64         3.06 o                         
   4   2  10        139.73        162.55         8.74 o                         
   5   2  10        206.65        218.65         9.19 o                         
   6   2  10        187.36        198.46        11.48 o                         
   7   2  10          6.69          1.70         2.82 o                         
   8   2  10          0.26         -0.68         2.92 o                         
   9   2  10          1.47          0.80         3.40 o                         
  10   2  10         24.53         26.85         5.32 o                         
  11   2  10          0.52          2.37         3.67 o                         
  12   2  10          8.36         11.55         4.62 o                         
  13   2  10         10.80          5.55         5.67 o                         
  14   2  10         32.32         23.53         7.19 o                         
  15   2  10        109.97        108.92        32.07 o                         
 -15   3  10          0.19          6.09         6.66 o                         
 -14   3  10         19.03         21.73         7.62 o                         
 -13   3  10         50.66         63.87        10.44 o                         
 -12   3  10         42.20         36.17         6.35 o                         
 -11   3  10          0.12          1.14         3.40 o                         
 -10   3  10         57.06         49.61         5.77 o                         
  -9   3  10         41.93         37.63         5.15 o                         
  -8   3  10         19.52         21.99         4.18 o                         
  -7   3  10          8.04         11.42         4.24 o                         
  -6   3  10          0.02         -2.92         3.47 o                         
  -5   3  10         99.72         91.74         8.17 o                         
  -4   3  10         12.50         14.49         6.32 o                         
  -3   3  10        208.26        218.61        10.85 o                         
  -2   3  10          0.22          3.15         3.43 o                         
  -1   3  10        104.05        103.66         8.56 o                         
   0   3  10         85.75         85.53         7.71 o                         
   1   3  10        145.67        150.76        12.58 o                         
   2   3  10        252.66        257.90        11.22 o                         
   3   3  10          8.86         10.34         3.65 o                         
   4   3  10        193.56        208.44         9.74 o                         
   5   3  10        722.10        709.51        15.88 o                         
   6   3  10         33.75         38.04         6.50 o                         
   7   3  10        236.70        239.00        10.74 o                         
   8   3  10        200.04        194.26         9.93 o                         
   9   3  10         20.52         27.80         5.45 o                         
  10   3  10          6.92         10.97         6.07 o                         
  11   3  10         46.99         44.31        11.07 o                         
  12   3  10          0.01          0.74         4.33 o                         
  13   3  10         45.78         48.10         7.01 o                         
  14   3  10         62.57         65.85         8.52 o                         
 -14   4  10          3.30          1.23         6.50 o                         
 -13   4  10         14.32          6.58        10.79 o                         
 -12   4  10          8.90         16.85        11.41 o                         
 -11   4  10        112.34        121.18        12.86 o                         
 -10   4  10         23.78         13.90         6.50 o                         
  -9   4  10         23.36         35.59        16.34 o                         
  -8   4  10          8.21          6.08         9.25 o                         
  -7   4  10          4.03         -2.10         4.83 o                         
  -6   4  10        347.91        324.50        13.78 o                         
  -5   4  10        245.44        225.72        11.69 o                         
  -4   4  10        527.51        503.79        15.59 o                         
  -3   4  10        280.45        275.06        10.11 o                         
  -2   4  10        298.67        278.34        10.23 o                         
  -1   4  10          3.94          1.83         3.24 o                         
   0   4  10        267.36        260.41        10.01 o                         
   1   4  10         82.23         79.65         6.55 o                         
   2   4  10        306.96        310.15         9.89 o                         
   3   4  10       1914.69       1889.35        29.69 o                         
   4   4  10        862.70        877.16        16.40 o                         
   5   4  10        518.25        532.52        12.98 o                         
   6   4  10       1455.42       1428.81        21.80 o                         
   7   4  10        109.11        104.97         7.16 o                         
   8   4  10          4.80          1.48         2.99 o                         
   9   4  10         27.22         31.87         4.73 o                         
  10   4  10          1.74         -0.93         4.48 o                         
  11   4  10          5.53         14.99         6.29 o                         
  12   4  10         51.04         54.23         8.15 o                         
  13   4  10         56.83         59.16         8.72 o                         
 -11   5  10         27.30         20.18         9.25 o                         
 -10   5  10         48.58         49.44        12.19 o                         
  -9   5  10         40.94         26.11         8.38 o                         
  -8   5  10         20.00         11.50         6.20 o                         
  -7   5  10         33.36         26.99         6.14 o                         
  -6   5  10        183.71        187.57        26.21 o                         
  -5   5  10          0.63         -1.21         5.44 o                         
  -4   5  10         69.01         90.51        12.64 o                         
  -3   5  10          0.89          1.41         5.44 o                         
  -2   5  10         42.14         37.23         6.21 o                         
  -1   5  10         21.41         19.18         4.39 o                         
   0   5  10          0.83         -3.23         3.23 o                         
   1   5  10         91.09         98.38         6.66 o                         
   2   5  10         11.25         13.98         3.81 o                         
   3   5  10          0.01          2.33         3.17 o                         
   4   5  10         16.04         16.91         4.05 o                         
   5   5  10        172.53        172.11        10.39 o                         
   6   5  10         25.77         21.19         5.00 o                         
   7   5  10         70.21         76.82         7.67 o                         
   8   5  10         61.14         60.46         6.91 o                         
   9   5  10         24.18         21.06         5.54 o                         
  10   5  10          1.52         -1.68         4.83 o                         
  11   5  10          5.18         14.01         5.81 o                         
  -8   6  10          0.13         -2.66         4.95 o                         
  -7   6  10        104.87         86.15         9.65 o                         
  -6   6  10         52.37         61.97         8.27 o                         
  -5   6  10          1.34          3.04         5.45 o                         
  -4   6  10         42.18         46.95         8.16 o                         
  -3   6  10         71.12         68.32         8.49 o                         
  -2   6  10        246.11        240.20        14.03 o                         
  -1   6  10         86.38         88.29         8.10 o                         
   0   6  10          0.61         -4.24         4.48 o                         
   1   6  10         84.85         90.54         8.37 o                         
   2   6  10        493.94        486.20        15.39 o                         
   3   6  10          5.00          2.61         4.67 o                         
   4   6  10         80.88         82.71         9.43 o                         
   5   6  10         25.89         30.53         5.49 o                         
   6   6  10         31.75         32.60         5.99 o                         
   7   6  10        276.71        305.48        12.11 o                         
   8   6  10         30.36         31.83         6.95 o                         
 -15   1  11          1.08         -3.60         3.60 o                         
 -14   1  11        222.98        216.28        11.71 o                         
 -13   1  11        110.23        117.99        10.33 o                         
 -12   1  11          6.79          8.98         4.39 o                         
 -11   1  11          3.94          7.61         3.88 o                         
 -10   1  11         21.77         22.79         4.44 o                         
  -9   1  11        300.21        298.93        11.01 o                         
  -8   1  11          3.88          4.30         3.37 o                         
  -7   1  11          7.25         11.21         3.89 o                         
  -6   1  11          3.40          7.15         3.34 o                         
  -5   1  11        119.38        102.93         7.09 o                         
  -4   1  11         18.54         17.86         3.87 o                         
  -3   1  11         63.34         55.56         5.43 o                         
  -2   1  11          1.96          4.68         2.83 o                         
  -1   1  11        207.31        209.11        14.24 o                         
   0   1  11        239.14        251.68        12.05 o                         
   1   1  11          0.09         -0.85         3.24 o                         
   2   1  11         14.66         25.00         4.88 o                         
   3   1  11         72.58         86.47         7.71 o                         
   4   1  11        260.81        286.85        11.61 o                         
   5   1  11        408.09        415.11        22.08 o                         
   6   1  11         31.83         31.99         5.21 o                         
   7   1  11         20.09         20.47         3.94 o                         
   8   1  11        311.61        341.76        12.88 o                         
   9   1  11        130.46        160.52        11.26 o                         
  10   1  11        100.31        132.41        14.49 o                         
  11   1  11          0.10          2.36         5.55 o                         
  12   1  11         18.77         12.76        14.18 o                         
  13   1  11         13.16         29.86         7.62 o                         
  14   1  11          7.46          6.10         5.78 o                         
 -14   2  11          2.84          2.38         4.13 o                         
 -13   2  11         34.76         45.32         6.15 o                         
 -12   2  11        298.86        310.05        11.82 o                         
 -11   2  11        176.12        197.05        14.86 o                         
 -10   2  11        102.61         97.69         7.59 o                         
  -9   2  11         75.15         74.68         7.73 o                         
  -8   2  11          3.81          5.22         3.34 o                         
  -7   2  11        103.07        107.82         8.10 o                         
  -6   2  11          1.99          2.14         3.09 o                         
  -5   2  11        603.57        536.98        16.14 o                         
  -4   2  11       1213.91        996.00        22.30 o                         
  -3   2  11         64.43         55.18         7.48 o                         
  -2   2  11       1078.66        975.25        21.70 o                         
  -1   2  11        111.62        102.08         8.64 o                         
   0   2  11        174.31        165.95        10.53 o                         
   1   2  11        571.61        551.50        16.00 o                         
   2   2  11         26.74         24.48         5.13 o                         
   3   2  11        377.58        383.82        19.09 o                         
   4   2  11         79.96         89.75         8.13 o                         
   5   2  11       1292.40       1271.18        21.94 o                         
   6   2  11        131.35        132.27        12.02 o                         
   7   2  11        222.68        212.64        10.40 o                         
   8   2  11        141.04        157.32         9.26 o                         
   9   2  11          0.05          4.07         3.46 o                         
  10   2  11         12.67         10.17         5.43 o                         
  11   2  11         72.29         71.83         8.03 o                         
  12   2  11         20.33         21.32         9.56 o                         
  13   2  11          0.63          4.04         5.88 o                         
  14   2  11          0.52          4.98         5.88 o                         
 -13   3  11          3.16          3.51         4.68 o                         
 -12   3  11         33.96         22.47         6.46 o                         
 -11   3  11         19.57         12.52         4.28 o                         
 -10   3  11        113.23        107.17         9.77 o                         
  -9   3  11        107.59        115.80        10.36 o                         
  -8   3  11         74.58         73.61         8.03 o                         
  -7   3  11          1.52          4.11         4.27 o                         
  -6   3  11         40.20         26.07         6.73 o                         
  -5   3  11          1.83         -1.68         3.72 o                         
  -4   3  11          0.43          0.23         3.52 o                         
  -3   3  11         11.93         10.39         4.69 o                         
  -2   3  11        100.00        108.82         9.13 o                         
  -1   3  11          7.61         17.01         5.32 o                         
   0   3  11          4.70          5.84         4.14 o                         
   1   3  11         35.59         33.76         5.85 o                         
   2   3  11         33.57         28.08         5.77 o                         
   3   3  11         78.37         95.70         7.67 o                         
   4   3  11         28.06         20.55         6.62 o                         
   5   3  11         95.58        105.57         7.91 o                         
   6   3  11          3.66          0.68         3.31 o                         
   7   3  11         59.80         66.10         6.68 o                         
   8   3  11          1.19          4.08         3.42 o                         
   9   3  11          0.12          2.63         3.62 o                         
  10   3  11        159.77        225.05        18.68 o                         
  11   3  11         73.67        107.64        10.83 o                         
  12   3  11          2.47          1.45         4.55 o                         
  13   3  11         25.49         31.77         8.06 o                         
 -12   4  11         67.39         54.97        10.47 o                         
 -11   4  11          2.83         -4.12         5.33 o                         
 -10   4  11         73.56         74.30        10.68 o                         
  -9   4  11          0.02         -6.78         6.78 o                         
  -8   4  11          1.80         -5.23         5.23 o                         
  -7   4  11         17.30         11.50         6.06 o                         
  -6   4  11        187.89        173.04        11.35 o                         
  -5   4  11          9.83          5.76         4.27 o                         
  -4   4  11          1.51         -1.28         4.52 o                         
  -3   4  11         45.24         37.20         7.02 o                         
  -2   4  11         23.31         30.89         4.99 o                         
  -1   4  11        179.35        169.73         9.52 o                         
   0   4  11         95.93         98.28         7.55 o                         
   1   4  11          7.84          1.69         3.57 o                         
   2   4  11        116.99        105.97         7.14 o                         
   3   4  11         94.48         96.09        10.86 o                         
   4   4  11        157.69        153.75         9.49 o                         
   5   4  11         26.42         26.81         6.23 o                         
   6   4  11        163.28        148.47         9.32 o                         
   7   4  11          3.31          4.24         3.77 o                         
   8   4  11         40.83         37.36         5.16 o                         
   9   4  11          0.05          2.41         3.42 o                         
  10   4  11          5.43         -0.05         3.98 o                         
  11   4  11         10.19          4.31         6.06 o                         
  -9   5  11         18.43         24.36         6.39 o                         
  -8   5  11          2.61          9.05         9.56 o                         
  -7   5  11         63.39         43.90         9.16 o                         
  -6   5  11         19.87          9.64         6.82 o                         
  -5   5  11         44.05         22.33         7.62 o                         
  -4   5  11         28.22         20.20         7.81 o                         
  -3   5  11        148.11        145.38        21.89 o                         
  -2   5  11         10.32          5.86         6.11 o                         
  -1   5  11          0.58         -0.06         3.50 o                         
   0   5  11         35.30         32.90         5.42 o                         
   1   5  11         45.68         38.99         5.65 o                         
   2   5  11         59.80         63.95         6.12 o                         
   3   5  11        109.02        112.91         7.80 o                         
   4   5  11          0.00          1.81         5.73 o                         
   5   5  11        257.69        259.80        12.60 o                         
   6   5  11          0.08          2.56         4.27 o                         
   7   5  11          9.84         -3.94         3.94 o                         
   8   5  11         35.93         35.50         6.94 o                         
   9   5  11          2.26          3.22         4.46 o                         
  -5   6  11        122.31        114.44        21.59 o                         
  -4   6  11        352.70        370.30        27.39 o                         
  -3   6  11         18.12         26.21         6.84 o                         
  -2   6  11        258.52        220.76        14.01 o                         
  -1   6  11         54.24         55.33        10.47 o                         
   0   6  11         23.22         28.54         6.96 o                         
   1   6  11         72.84         71.03         9.02 o                         
   2   6  11         90.41         91.27         9.07 o                         
   3   6  11         61.81         51.17         7.83 o                         
   4   6  11          7.63          8.79         7.48 o                         
 -13   0  12          0.25         -2.12         5.00 o                         
 -12   0  12        710.66        871.59        28.34 o                         
 -11   0  12          1.53          9.73         9.56 o                         
 -10   0  12         35.10         49.71         8.93 o                         
  -9   0  12         11.77         18.50         6.54 o                         
  -8   0  12         71.05         64.13         9.37 o                         
  -7   0  12        279.19        243.56        16.96 o                         
  -6   0  12        100.54        103.82        10.88 o                         
  -5   0  12        165.88        133.50        14.18 o                         
  -4   0  12        296.26        237.16        13.90 o                         
  -3   0  12        684.78        537.80        36.39 o                         
  -2   0  12        945.88        849.87        23.97 o                         
  -1   0  12          0.16         -0.25         4.11 o                         
   0   0  12          8.08         -1.30        10.48 o                         
   1   0  12        219.11        237.41        14.15 o                         
   2   0  12        180.27        204.75        22.82 o                         
   3   0  12          4.13         -2.47         6.17 o                         
   4   0  12         60.72         89.42        16.03 o                         
   5   0  12          1.76          2.47         6.78 o                         
   6   0  12         20.44         35.77        10.48 o                         
   7   0  12        161.01        178.23        22.20 o                         
   8   0  12         69.38         63.52        14.18 o                         
   9   0  12         24.99         45.02        12.33 o                         
  10   0  12        140.86        133.21        18.50 o                         
  11   0  12        217.08        249.77        25.29 o                         
  12   0  12         26.43          9.87         8.63 o                         
  13   0  12         10.80         13.57         9.87 o                         
 -13   1  12         62.21         79.06         7.79 o                         
 -12   1  12        172.53        185.21        11.16 o                         
 -11   1  12         14.04         17.45         4.77 o                         
 -10   1  12        112.07        110.45         8.55 o                         
  -9   1  12         93.03         82.64         7.25 o                         
  -8   1  12          2.64          8.15         4.63 o                         
  -7   1  12         61.45         82.30         9.78 o                         
  -6   1  12          5.52          0.94         3.18 o                         
  -5   1  12          3.62          4.09         3.37 o                         
  -4   1  12         29.45         34.08         5.03 o                         
  -3   1  12          6.47          1.30         3.81 o                         
  -2   1  12          2.28          4.65         4.29 o                         
  -1   1  12         13.76          9.94         4.24 o                         
   0   1  12         23.57         26.47         5.34 o                         
   1   1  12         16.66         12.39         8.42 o                         
   2   1  12         30.80         42.56         8.58 o                         
   3   1  12         98.80        115.35         9.33 o                         
   4   1  12         29.84         27.54         5.52 o                         
   5   1  12         17.95         10.60         4.25 o                         
   6   1  12          0.03         -1.98         3.31 o                         
   7   1  12         23.60         30.27         7.26 o                         
   8   1  12          0.23          4.45         5.00 o                         
   9   1  12        369.09        396.30        27.44 o                         
  10   1  12        256.98        304.99        17.44 o                         
  11   1  12          8.33          8.63         5.67 o                         
  12   1  12         50.63         57.80        19.74 o                         
 -12   2  12         73.05         90.10         8.24 o                         
 -11   2  12         35.52         43.07         5.89 o                         
 -10   2  12          0.13          1.21         3.68 o                         
  -9   2  12          0.54         -1.51         3.44 o                         
  -8   2  12          3.04          1.64         4.27 o                         
  -7   2  12         12.54         12.73         5.47 o                         
  -6   2  12          9.89         -0.91         3.88 o                         
  -5   2  12          0.96         -3.39         3.43 o                         
  -4   2  12         51.48         50.43         6.96 o                         
  -3   2  12         10.91         13.36         4.63 o                         
  -2   2  12          1.90         -2.57         4.48 o                         
  -1   2  12         33.10         42.61         6.99 o                         
   0   2  12         31.95         33.77         5.85 o                         
   1   2  12         35.00         32.46         7.51 o                         
   2   2  12         11.71         23.66         5.87 o                         
   3   2  12         46.41         56.67         6.99 o                         
   4   2  12          2.89          1.76         4.24 o                         
   5   2  12          0.08         -2.76         3.30 o                         
   6   2  12          0.07          3.94         3.88 o                         
   7   2  12          9.04         13.49         4.13 o                         
   8   2  12         24.24         24.93         5.12 o                         
   9   2  12         52.34         76.74        14.60 o                         
  10   2  12         30.07         40.62         6.96 o                         
  11   2  12        132.09        112.93        12.81 o                         
  12   2  12          4.38          1.61         7.71 o                         
 -11   3  12         12.32          5.01         6.66 o                         
 -10   3  12        120.12        105.21        10.08 o                         
  -9   3  12         37.89         36.62         6.80 o                         
  -8   3  12          9.88         12.85         5.32 o                         
  -7   3  12         73.23         57.01         7.56 o                         
  -6   3  12         46.58         46.90         7.10 o                         
  -5   3  12         44.57         20.80         6.36 o                         
  -4   3  12          5.22          4.46         4.24 o                         
  -3   3  12        136.51        117.51         9.46 o                         
  -2   3  12          8.64          4.16         4.35 o                         
  -1   3  12          5.62          6.18         4.50 o                         
   0   3  12         26.62         16.01         6.40 o                         
   1   3  12          1.30         -3.40         3.40 o                         
   2   3  12         44.92         56.85         7.46 o                         
   3   3  12        125.78        139.75        10.39 o                         
   4   3  12          0.19          1.48         7.65 o                         
   5   3  12        155.94        147.44         9.45 o                         
   6   3  12         30.84         33.99         5.16 o                         
   7   3  12          7.55          4.47         3.72 o                         
   8   3  12         50.00         54.58         9.08 o                         
   9   3  12        324.36        363.87        13.00 o                         
  10   3  12         85.31         99.36         8.40 o                         
  11   3  12          0.00          3.52         4.80 o                         
  -9   4  12         12.55          9.58         6.50 o                         
  -8   4  12         18.21         15.49         7.38 o                         
  -7   4  12        154.75        138.45        13.69 o                         
  -6   4  12         28.55         23.39         6.77 o                         
  -5   4  12        164.66        129.63        13.69 o                         
  -4   4  12         83.18         65.79         7.93 o                         
  -3   4  12        232.01        216.14        19.27 o                         
  -2   4  12        551.91        469.97        21.51 o                         
  -1   4  12          6.19          0.23         3.81 o                         
   0   4  12          0.69         -2.14         3.51 o                         
   1   4  12         37.71         34.72         7.80 o                         
   2   4  12         14.76         20.41         5.65 o                         
   3   4  12         10.07          3.71         4.59 o                         
   4   4  12         75.27         78.30         7.62 o                         
   5   4  12          3.71         -1.76         3.77 o                         
   6   4  12          3.29          2.45         4.00 o                         
   7   4  12        100.16         89.18         7.99 o                         
   8   4  12        139.53        153.00        11.35 o                         
   9   4  12         51.08         73.12         9.46 o                         
  -6   5  12          2.36         15.68         7.71 o                         
  -5   5  12          1.19         -6.87         7.09 o                         
  -4   5  12          0.64         -0.87         6.22 o                         
  -3   5  12         59.92         67.28        13.57 o                         
  -2   5  12          1.80          3.66         6.75 o                         
  -1   5  12          4.35          8.48         6.94 o                         
   0   5  12          0.01         -3.55         3.55 o                         
   1   5  12         35.47         35.28         5.80 o                         
   2   5  12          0.64         -0.40         3.86 o                         
   3   5  12          6.39          5.03         3.97 o                         
   4   5  12         43.01         31.44         5.66 o                         
   5   5  12         90.95         79.08         8.07 o                         
 -11   1  13          0.00         -0.40         3.92 o                         
 -10   1  13         16.33         16.52         4.92 o                         
  -9   1  13          6.79          4.33         4.12 o                         
  -8   1  13          3.61          1.71         3.69 o                         
  -7   1  13          0.88         -3.13         3.13 o                         
  -6   1  13          0.18         -3.39         3.71 o                         
  -5   1  13          0.75          1.18         4.12 o                         
  -4   1  13         26.94         17.69         5.62 o                         
  -3   1  13        148.75        149.89        12.22 o                         
  -2   1  13          9.72          3.95         4.14 o                         
  -1   1  13         21.99         31.39         5.79 o                         
   0   1  13         34.77         58.02        10.60 o                         
   1   1  13        116.00        119.31         9.71 o                         
   2   1  13        163.81        201.74        19.79 o                         
   3   1  13         57.20         63.63        11.10 o                         
   4   1  13         49.42         73.06        10.68 o                         
   5   1  13          2.47          3.98         5.18 o                         
   6   1  13          3.25         -3.81         4.74 o                         
   7   1  13          1.42          1.23         5.23 o                         
   8   1  13         55.47         84.75        13.57 o                         
   9   1  13        477.40        534.44        23.11 o                         
  10   1  13         22.37         29.80         8.06 o                         
 -10   2  13          4.43         19.07         6.48 o                         
  -9   2  13          9.46         -1.31         7.40 o                         
  -8   2  13          1.33          0.49         4.38 o                         
  -7   2  13        228.56        222.99        13.75 o                         
  -6   2  13         15.43         13.65         5.16 o                         
  -5   2  13          1.21         -1.46         3.88 o                         
  -4   2  13         21.62         24.44         6.03 o                         
  -3   2  13        127.15         84.79         8.78 o                         
  -2   2  13         57.26         49.05         7.22 o                         
  -1   2  13        179.15        178.30        11.90 o                         
   0   2  13         36.10         42.75         6.80 o                         
   1   2  13         49.54         51.39         7.20 o                         
   2   2  13         67.30         84.22        10.97 o                         
   3   2  13         25.09         34.59         6.11 o                         
   4   2  13        555.12        565.25        17.86 o                         
   5   2  13        134.85        162.43        11.82 o                         
   6   2  13          0.68         -3.63         3.63 o                         
   7   2  13         24.57         25.01         6.13 o                         
   8   2  13         74.57         95.85        13.26 o                         
   9   2  13         31.94         37.40         8.50 o                         
  -8   3  13          0.06          3.44         4.71 o                         
  -7   3  13          6.71          4.52         5.04 o                         
  -6   3  13          0.04         -3.88         3.88 o                         
  -5   3  13         15.87         20.85         5.99 o                         
  -4   3  13          3.58          0.76         4.83 o                         
  -3   3  13         31.93         32.01         6.39 o                         
  -2   3  13         38.16         33.41         6.62 o                         
  -1   3  13         53.83         64.75         8.17 o                         
   0   3  13         28.16         17.85         7.86 o                         
   1   3  13         22.40         26.75         6.89 o                         
   2   3  13        114.52        131.31        10.67 o                         
   3   3  13          1.08          1.78         4.44 o                         
   4   3  13         21.07         19.52         5.91 o                         
   5   3  13          1.02          1.92         4.50 o                         
   6   3  13          0.37         -0.94         4.38 o                         
   7   3  13          5.65          1.39         4.01 o                         
   8   3  13        186.22        208.51        12.64 o                         
  -5   4  13         39.17         32.25         6.75 o                         
  -4   4  13         73.06         74.23         8.75 o                         
  -3   4  13         11.97          9.97         5.67 o                         
  -2   4  13          6.77         11.58         5.57 o                         
  -1   4  13         42.86         42.51         6.80 o                         
   0   4  13          2.65          2.61         4.13 o                         
   1   4  13         65.60         64.56         7.39 o                         
   2   4  13         20.99         19.94         7.37 o                         
   3   4  13          0.05          6.44         4.80 o                         
   4   4  13          6.11          0.65         5.81 o                         
   5   4  13         24.93         23.44        11.72 o                         
  -8   0  14        147.39        173.34        15.24 o                         
  -7   0  14        478.67        525.02        22.13 o                         
  -6   0  14          2.99          9.95         6.31 o                         
  -5   0  14         58.02         51.19        13.57 o                         
  -4   0  14         75.81         96.21        17.27 o                         
  -3   0  14         69.08         70.92        15.42 o                         
  -2   0  14          2.24          4.93         8.63 o                         
  -1   0  14         67.70        104.84        17.88 o                         
   0   0  14          5.08          4.93         8.63 o                         
   1   0  14        196.09        175.77        22.82 o                         
   2   0  14         23.76         19.12        10.48 o                         
   3   0  14        310.57        307.13        28.99 o                         
   4   0  14        279.78        244.84        25.90 o                         
   5   0  14         25.22         18.50         9.87 o                         
   6   0  14        219.06        245.46        27.14 o                         
   7   0  14         70.69         33.30        12.33 o                         
  -7   1  14          0.59          3.70         4.50 o                         
  -6   1  14        134.63        165.64        12.57 o                         
  -5   1  14         48.72         52.61         9.49 o                         
  -4   1  14          0.02          0.60         4.38 o                         
  -3   1  14          8.79         14.44         5.41 o                         
  -2   1  14          3.98          3.85         4.69 o                         
  -1   1  14          0.77          4.81         4.48 o                         
   0   1  14          0.35         -4.16         5.55 o                         
   1   1  14        142.08        166.47        15.68 o                         
   2   1  14        231.12        266.58        21.59 o                         
   3   1  14          9.20          4.16         6.48 o                         
   4   1  14          2.48          3.22         9.87 o                         
   5   1  14         28.98         21.94        11.10 o                         
   6   1  14         25.97         33.25         8.06 o                         
   7   1  14         19.49         15.85         7.38 o                         
  -6   2  14         26.10         25.15         6.48 o                         
  -5   2  14         44.46         38.41         7.07 o                         
  -4   2  14          2.16          7.56         5.21 o                         
  -3   2  14          0.02          2.06         4.63 o                         
  -2   2  14         14.47         28.27         7.73 o                         
  -1   2  14         12.19         10.17         5.16 o                         
   0   2  14          7.27         11.61         5.45 o                         
   1   2  14         13.51         13.70         5.49 o                         
   2   2  14         94.76        107.95        10.06 o                         
   3   2  14         11.41         12.54         5.34 o                         
   4   2  14          5.39          8.97         5.67 o                         
   5   2  14          0.90         -1.60         5.44 o                         
  -3   3  14         58.08         77.09        16.03 o                         
  -2   3  14         16.80         13.40         5.93 o                         
  -1   3  14          0.40          1.31         4.96 o                         
   0   3  14         12.19         20.23         6.28 o                         
   1   3  14        113.19        140.08        13.21 o                         
   2   3  14        371.84        401.91        16.45 o                         
                                                                                
