# Supplementary material for: Crystal structures of three functionalized chalcones: 4′-di­methyl­amino-3-nitro­chalcone, 3-di­methyl­amino-3′-nitrochalcone and 3′-nitro­chalcone
Source: Acta Crystallogr E Crystallogr Commun. 2020 Sep 4;76(Pt 10):1599–604. doi: 10.1107/S2056989020011858 (PMC7534226; doi:10.1107/S2056989020011858)
Supplement: Supplementary file 4 [file e-76-01599-Hm7msup3.hkl]

data_Hm7m                                                                       
_shelx_title ' testm1 in P2(1)/n'                                               
_shelx_refln_list_code          4                                               
_shelx_F_calc_maximum      295.67                                               
_exptl_crystal_F_000       624.00                                               
_reflns_d_resolution_high  0.7901                                               
                                                                                
loop_                                                                           
 _space_group_symop_operation_xyz                                               
 'x, y, z'                                                                      
 '-x+1/2, y+1/2, -z+1/2'                                                        
 '-x, -y, -z'                                                                   
 'x-1/2, -y-1/2, z-1/2'                                                         
                                                                                
_cell_length_a     7.7552                                                       
_cell_length_b    15.6998                                                       
_cell_length_c    12.0525                                                       
_cell_angle_alpha  90.000                                                       
_cell_angle_beta  100.668                                                       
_cell_angle_gamma  90.000                                                       
                                                                                
_shelx_F_squared_multiplier     1.000                                           
                                                                                
loop_                                                                           
 _refln_index_h                                                                 
 _refln_index_k                                                                 
 _refln_index_l                                                                 
 _refln_F_squared_calc                                                          
 _refln_F_squared_meas                                                          
 _refln_F_squared_sigma                                                         
 _refln_observed_status                                                         
   2   0   0      16891.98      16196.12       230.49 o                         
   4   0   0         88.25         96.15         6.24 o                         
   6   0   0         15.39         11.36         7.40 o                         
   8   0   0         34.64         27.60         9.46 o                         
   1   1   0       5177.16       5000.81        48.10 o                         
   2   1   0          1.22          4.33         2.31 o                         
   3   1   0          6.36          5.14         2.31 o                         
   4   1   0         23.15         27.96         3.42 o                         
   5   1   0         16.42         14.27         4.31 o                         
   6   1   0         94.76         92.46         7.37 o                         
   7   1   0        332.72        328.30        12.26 o                         
   8   1   0          1.09         -2.20         8.40 o                         
   9   1   0          4.26         -0.55         7.62 o                         
   0   2   0       2149.83       2001.41        30.38 o                         
   1   2   0       5735.22       5324.57        35.49 o                         
   2   2   0        383.56        318.95         5.26 o                         
   3   2   0          4.55          5.34         2.03 o                         
   4   2   0        126.88        131.19         5.32 o                         
   5   2   0          6.10          1.08         3.17 o                         
   6   2   0         24.32         16.08         4.79 o                         
   7   2   0         14.11         13.46         5.44 o                         
   8   2   0        109.66         90.79         8.64 o                         
   9   2   0        114.12        113.29        16.53 o                         
   1   3   0          0.47          2.87         1.57 o                         
   2   3   0         25.41         26.59         2.32 o                         
   3   3   0          1.77         -1.18         1.83 o                         
   4   3   0        293.99        288.12         7.10 o                         
   5   3   0          0.30          7.02         3.23 o                         
   6   3   0         12.77         14.95         4.36 o                         
   7   3   0        146.30        146.96         9.51 o                         
   8   3   0         59.67         63.00         7.83 o                         
   9   3   0          8.07         14.57        12.73 o                         
   0   4   0       2649.61       2506.24        41.07 o                         
   1   4   0       1921.38       1784.67        13.84 o                         
   2   4   0         90.58         95.09         3.55 o                         
   3   4   0        160.31        154.40         4.50 o                         
   4   4   0        500.03        493.84         9.07 o                         
   5   4   0         47.20         40.98         4.64 o                         
   6   4   0        196.82        199.06         8.71 o                         
   7   4   0        221.81        221.39        11.19 o                         
   8   4   0          0.20         -3.83         7.78 o                         
   9   4   0          0.51         -8.40         8.40 o                         
   1   5   0        358.58        329.21         5.24 o                         
   2   5   0        107.23        127.98         4.14 o                         
   3   5   0        565.17        651.12         8.45 o                         
   4   5   0        476.31        467.86         8.90 o                         
   5   5   0         19.83         19.13         3.92 o                         
   6   5   0        102.64        102.44         6.78 o                         
   7   5   0          0.50         -3.56         4.86 o                         
   8   5   0         83.39         79.73         9.80 o                         
   9   5   0         11.97         -0.37         6.34 o                         
   0   6   0       2509.78       2462.82        31.46 o                         
   1   6   0        141.44        152.98         5.34 o                         
   2   6   0        403.57        425.27         7.04 o                         
   3   6   0       2162.02       2174.21        17.78 o                         
   4   6   0         51.50         55.37         4.10 o                         
   5   6   0         29.46         28.24         4.04 o                         
   6   6   0         15.23         11.74         5.07 o                         
   7   6   0          3.91          3.16         5.02 o                         
   8   6   0          1.37         -2.93         5.17 o                         
   9   6   0         16.17         12.72         7.52 o                         
   1   7   0       1478.67       1495.62        23.47 o                         
   2   7   0         23.25         31.05         2.96 o                         
   3   7   0        249.15        259.71         6.06 o                         
   4   7   0         41.01         50.36         4.09 o                         
   5   7   0         15.17          8.06         3.81 o                         
   6   7   0         91.33        105.74         7.04 o                         
   7   7   0         11.84          6.54         5.48 o                         
   8   7   0          3.77          2.27         5.47 o                         
   9   7   0          3.67         -4.25         6.78 o                         
   0   8   0        555.00        504.96        13.92 o                         
   1   8   0       2386.21       2414.20        24.27 o                         
   2   8   0         11.27         12.38         2.08 o                         
   3   8   0         89.92         97.03         4.57 o                         
   4   8   0          0.13         -1.42         2.53 o                         
   5   8   0         10.33         12.86         3.83 o                         
   6   8   0        272.04        259.97         9.78 o                         
   7   8   0         92.48         87.70         9.38 o                         
   8   8   0          9.42         14.19         6.44 o                         
   1   9   0          0.26          2.35         2.95 o                         
   2   9   0          0.65          2.15         2.59 o                         
   3   9   0        154.50        160.38         5.59 o                         
   4   9   0         23.95         14.54         4.53 o                         
   5   9   0        270.51        252.26         9.05 o                         
   6   9   0        832.55        773.55        30.11 o                         
   7   9   0          3.70         12.88         5.47 o                         
   8   9   0         73.68         75.80         8.69 o                         
   0  10   0        347.68        352.88        20.54 o                         
   1  10   0         73.49         78.67         5.76 o                         
   2  10   0         27.83         23.68         3.53 o                         
   3  10   0         43.64         51.37         4.04 o                         
   4  10   0        122.70        121.18         5.78 o                         
   5  10   0         49.90         52.32         5.41 o                         
   6  10   0         59.32         39.67         6.01 o                         
   7  10   0          0.06         -3.39         4.63 o                         
   8  10   0          0.54          1.21         7.71 o                         
   1  11   0        814.60        789.26        19.64 o                         
   2  11   0          1.85          2.25         2.85 o                         
   3  11   0          5.41         11.29         3.75 o                         
   4  11   0         69.73         63.33         5.82 o                         
   5  11   0          1.92          0.71         4.46 o                         
   6  11   0         17.81         21.63         7.00 o                         
   7  11   0         31.58         43.72         8.57 o                         
   8  11   0          2.20         -7.11         7.11 o                         
   0  12   0        758.03        711.13        34.23 o                         
   1  12   0        189.00        166.73         9.12 o                         
   2  12   0        752.96        729.82        15.26 o                         
   3  12   0         93.65         98.70         6.32 o                         
   4  12   0         45.18         47.07         6.50 o                         
   5  12   0         29.74         28.08         5.90 o                         
   6  12   0          7.20          9.38        12.09 o                         
   7  12   0         32.74         27.97         8.10 o                         
   1  13   0        154.76        143.82         8.57 o                         
   2  13   0       1256.03       1110.50        19.74 o                         
   3  13   0         55.76         53.83         6.75 o                         
   4  13   0         54.66         55.40         9.63 o                         
   5  13   0        109.22         90.27        10.22 o                         
   6  13   0         27.56         33.07        11.08 o                         
   7  13   0          0.51         12.12        10.84 o                         
   0  14   0        197.47        190.07        14.48 o                         
   1  14   0         17.35         16.96         5.85 o                         
   2  14   0         87.81         71.91         9.26 o                         
   3  14   0        105.18        113.20         9.02 o                         
   4  14   0         22.14         18.82         7.03 o                         
   5  14   0         30.38         20.99         7.92 o                         
   6  14   0         10.31         17.57        10.23 o                         
   1  15   0         50.62         45.34         6.39 o                         
   2  15   0          2.64          4.40         5.35 o                         
   3  15   0         79.66         70.37         8.16 o                         
   4  15   0         45.20         39.77         8.97 o                         
   5  15   0          8.87         11.81         9.92 o                         
   6  15   0         14.75         25.99        11.45 o                         
   0  16   0         65.64         64.76        11.31 o                         
   1  16   0          8.71         11.54         5.80 o                         
   2  16   0         12.41         14.25         5.85 o                         
   3  16   0         12.36         17.70         7.80 o                         
   4  16   0          9.32         17.06         7.82 o                         
   5  16   0         21.18         19.80         8.43 o                         
   1  17   0         31.26         35.16         7.37 o                         
   2  17   0        117.29        143.59        11.18 o                         
   3  17   0         76.45         93.49        11.93 o                         
   4  17   0          1.69          1.88         8.22 o                         
   0  18   0          0.18         -1.47         7.90 o                         
   1  18   0          0.05          2.93         6.67 o                         
   2  18   0          6.07          2.05         6.49 o                         
   3  18   0          0.09          4.47         7.80 o                         
   4  18   0         21.84         19.58        10.11 o                         
   1  19   0          9.55         18.85         8.16 o                         
   2  19   0         33.39         57.99        19.52 o                         
  -9   0   1          6.97         -6.60         6.60 o                         
  -7   0   1         49.33         53.63         9.25 o                         
  -5   0   1          9.06         18.85         4.59 o                         
  -3   0   1       6113.60       6445.35        64.24 o                         
  -1   0   1       6016.93       6633.38        62.32 o                         
   1   0   1        462.81        384.19        10.27 o                         
   3   0   1        110.95        142.04        11.98 o                         
   5   0   1        311.13        327.61        15.15 o                         
   7   0   1          3.78         -0.48        11.12 o                         
   9   0   1         37.89         29.02        10.44 o                         
  -9   1   1          4.56         -5.33         5.33 o                         
  -8   1   1         38.68         22.77         7.16 o                         
  -7   1   1        146.10        147.07         8.86 o                         
  -6   1   1        317.11        306.14        10.48 o                         
  -5   1   1        261.80        262.81         6.72 o                         
  -4   1   1        862.03        869.89         9.71 o                         
  -3   1   1         18.09         17.81         2.55 o                         
  -2   1   1        654.71        619.28         6.18 o                         
  -1   1   1         48.44         41.03         1.28 o                         
   0   1   1        519.05        490.32         5.80 o                         
   1   1   1        828.67        782.05         9.71 o                         
   2   1   1        930.79        873.51        12.49 o                         
   3   1   1          5.28          1.83         6.68 o                         
   4   1   1         57.64         60.43         4.51 o                         
   5   1   1         78.56         84.85         5.49 o                         
   6   1   1        564.02        574.55        11.91 o                         
   7   1   1        181.82        158.56        10.14 o                         
   8   1   1        116.30        104.14         9.73 o                         
   9   1   1         79.83         80.84        11.49 o                         
  -9   2   1          0.01          0.09         5.46 o                         
  -8   2   1          3.41         -4.35         5.23 o                         
  -7   2   1        334.99        315.81        11.55 o                         
  -6   2   1        546.02        541.86        12.92 o                         
  -5   2   1         38.15         39.41         4.04 o                         
  -4   2   1       1188.32       1247.06        13.21 o                         
  -3   2   1          0.34          4.57         1.56 o                         
  -2   2   1         52.58         64.43         2.15 o                         
  -1   2   1       3013.26       2949.55        16.05 o                         
   0   2   1        129.16        128.75         2.26 o                         
   1   2   1       3571.85       3315.29        24.70 o                         
   2   2   1        187.50        181.02         6.50 o                         
   3   2   1         10.37         10.99         3.04 o                         
   4   2   1         42.64         51.11         4.17 o                         
   5   2   1        387.69        375.32         9.83 o                         
   6   2   1          2.64          3.50         4.34 o                         
   7   2   1        206.20        203.84        11.10 o                         
   8   2   1         13.13         16.93         8.27 o                         
   9   2   1         40.85         29.90         8.27 o                         
  -9   3   1          2.43         -5.60         5.60 o                         
  -8   3   1         62.38         57.17         7.75 o                         
  -7   3   1        458.11        458.40        13.13 o                         
  -6   3   1          1.93         -3.57         3.57 o                         
  -5   3   1         24.73         19.37         3.61 o                         
  -4   3   1        221.34        256.91         6.25 o                         
  -3   3   1       1629.64       1643.31        12.43 o                         
  -2   3   1         62.12         64.75         2.39 o                         
  -1   3   1         72.49         66.48         1.81 o                         
   0   3   1       7260.40       6701.03        44.58 o                         
   1   3   1         99.23         88.50         3.73 o                         
   2   3   1        337.82        268.95         5.54 o                         
   3   3   1          3.94          6.97         2.66 o                         
   4   3   1        360.25        361.16         9.24 o                         
   5   3   1        121.40        129.60         6.93 o                         
   6   3   1         16.16         18.54         4.86 o                         
   7   3   1          2.68          8.16         4.93 o                         
   8   3   1         88.52         80.63         8.81 o                         
   9   3   1          9.83         14.89         7.14 o                         
  -9   4   1          0.86          2.15         6.61 o                         
  -8   4   1          0.47         -0.84         6.67 o                         
  -7   4   1        349.37        357.80        12.29 o                         
  -6   4   1         69.90         84.58         7.01 o                         
  -5   4   1        470.46        464.98         9.44 o                         
  -4   4   1          5.36          7.43         2.43 o                         
  -3   4   1       1866.97       1875.39        13.85 o                         
  -2   4   1       3129.58       3068.06        17.25 o                         
  -1   4   1        106.64        105.70         2.45 o                         
   0   4   1        436.29        378.13         5.30 o                         
   1   4   1       1037.16        958.27         9.37 o                         
   2   4   1          1.19         -0.18         1.67 o                         
   3   4   1        170.48        183.32         6.20 o                         
   4   4   1          7.08          8.80         3.54 o                         
   5   4   1        354.68        342.26         9.33 o                         
   6   4   1         15.50         13.10         4.59 o                         
   7   4   1         62.96         64.63         7.67 o                         
   8   4   1         59.83         61.10         8.43 o                         
   9   4   1        218.63        226.80        18.90 o                         
  -9   5   1          0.51         -3.34         7.04 o                         
  -8   5   1         79.24         67.49         8.24 o                         
  -7   5   1         62.17         62.84         7.14 o                         
  -6   5   1        137.61        123.86         7.96 o                         
  -5   5   1         86.94         96.81         5.67 o                         
  -4   5   1         17.88         24.44         3.20 o                         
  -3   5   1        473.55        519.91         6.85 o                         
  -2   5   1       1407.07       1398.06         9.98 o                         
  -1   5   1        808.80        754.63         7.03 o                         
   0   5   1        116.40        107.90         3.37 o                         
   1   5   1       2621.36       2477.97        22.13 o                         
   2   5   1       1023.19        963.51        10.91 o                         
   3   5   1       1014.96       1029.18        12.42 o                         
   4   5   1        244.93        240.28         8.13 o                         
   5   5   1         11.62         10.11         3.87 o                         
   6   5   1         63.72         79.19         8.01 o                         
   7   5   1         65.16         66.67        11.86 o                         
   8   5   1         11.76          3.10         5.54 o                         
   9   5   1          5.27         11.74        17.96 o                         
  -9   6   1         12.20         12.41         8.30 o                         
  -8   6   1        107.67         98.24         8.97 o                         
  -7   6   1          5.91         -0.86         4.48 o                         
  -6   6   1        876.54        844.81        15.91 o                         
  -5   6   1        536.99        528.89        10.52 o                         
  -4   6   1        280.30        265.30         6.41 o                         
  -3   6   1       1581.25       1647.58        13.50 o                         
  -2   6   1       3122.61       3213.85        20.25 o                         
  -1   6   1        574.69        548.35         6.55 o                         
   0   6   1       1066.30        943.73        12.08 o                         
   1   6   1        651.48        626.09        10.05 o                         
   2   6   1        232.89        275.80         6.03 o                         
   3   6   1         80.32         82.50         4.75 o                         
   4   6   1        154.51        146.09         6.93 o                         
   5   6   1         19.03         13.44         6.27 o                         
   6   6   1        131.29        120.86         7.56 o                         
   7   6   1          7.65         11.97         5.63 o                         
   8   6   1         53.18         33.17         7.87 o                         
   9   6   1          0.08         -1.39        15.04 o                         
  -9   7   1         24.67         17.00         8.85 o                         
  -8   7   1          4.32          4.35         9.12 o                         
  -7   7   1        112.58        120.56         9.05 o                         
  -6   7   1          2.36         -1.76         4.42 o                         
  -5   7   1         23.22         23.92         4.54 o                         
  -4   7   1          8.16          4.12         2.55 o                         
  -3   7   1         42.96         54.74         3.54 o                         
  -2   7   1        144.20        144.55         3.85 o                         
  -1   7   1       3362.85       3478.18        29.08 o                         
   0   7   1        136.56        141.00         5.56 o                         
   1   7   1          5.94         14.15         2.87 o                         
   2   7   1          6.62         10.78         2.30 o                         
   3   7   1        371.67        393.56         8.33 o                         
   4   7   1         56.51         69.30         4.68 o                         
   5   7   1          8.20          6.24         3.74 o                         
   6   7   1         73.63         75.76         6.56 o                         
   7   7   1        124.60        103.18         9.06 o                         
   8   7   1        201.40        187.15        12.05 o                         
  -8   8   1          2.49          3.06         8.65 o                         
  -7   8   1         25.79         34.94         6.55 o                         
  -6   8   1         70.75         69.21         6.79 o                         
  -5   8   1         12.75         12.76         4.03 o                         
  -4   8   1        158.45        160.57         6.12 o                         
  -3   8   1        184.88        180.00         5.45 o                         
  -2   8   1          2.70          5.90         1.79 o                         
  -1   8   1        405.93        421.43         7.56 o                         
   0   8   1       1315.03       1323.65        16.47 o                         
   1   8   1         27.81         21.15         4.75 o                         
   2   8   1          3.34         -1.73         1.98 o                         
   3   8   1        301.20        284.58        13.55 o                         
   4   8   1         14.55         16.40         3.57 o                         
   5   8   1         10.97         14.75         4.03 o                         
   6   8   1         12.41         10.04         4.80 o                         
   7   8   1        286.67        290.96        12.38 o                         
   8   8   1          0.94          9.61         5.88 o                         
  -8   9   1          0.75          7.63         6.18 o                         
  -7   9   1         33.45         31.75         6.28 o                         
  -6   9   1          4.99          9.53         6.92 o                         
  -5   9   1        261.46        289.61         8.99 o                         
  -4   9   1         23.29         19.61         3.44 o                         
  -3   9   1        160.92        145.98         5.30 o                         
  -2   9   1         49.30         40.23         3.70 o                         
  -1   9   1        398.87        357.65         9.18 o                         
   0   9   1         20.18         24.92         3.91 o                         
   1   9   1          0.97          4.90         3.30 o                         
   2   9   1        376.89        372.78        10.10 o                         
   3   9   1        628.71        599.64        17.87 o                         
   4   9   1         15.88         14.61         3.40 o                         
   5   9   1          9.29         12.39         4.10 o                         
   6   9   1        383.02        375.41        11.87 o                         
   7   9   1         63.65         73.57        12.59 o                         
   8   9   1         21.27         32.08         7.40 o                         
  -8  10   1          4.89         -0.78         8.15 o                         
  -7  10   1         11.54         19.29         5.61 o                         
  -6  10   1         61.73         58.92         6.72 o                         
  -5  10   1        829.64        819.56        14.19 o                         
  -4  10   1        125.33        116.23         5.83 o                         
  -3  10   1         75.37         69.73         4.33 o                         
  -2  10   1          1.41          3.30         2.44 o                         
  -1  10   1          1.16          0.17         3.19 o                         
   0  10   1         31.53         28.60         4.37 o                         
   1  10   1          4.22         11.48         3.76 o                         
   2  10   1        409.80        396.14        11.20 o                         
   3  10   1        176.89        175.01         6.65 o                         
   4  10   1         29.34         32.00         4.13 o                         
   5  10   1        330.80        336.25        10.44 o                         
   6  10   1        223.75        251.61         9.94 o                         
   7  10   1         31.77         38.94         7.40 o                         
   8  10   1          1.12         -0.28        15.39 o                         
  -8  11   1          0.19         -6.91         7.02 o                         
  -7  11   1         91.59        112.58        11.11 o                         
  -6  11   1         92.37         80.07         9.11 o                         
  -5  11   1        241.47        253.40         9.22 o                         
  -4  11   1        259.54        259.18         8.37 o                         
  -3  11   1          0.22          1.83         2.49 o                         
  -2  11   1          9.38         10.99         4.69 o                         
  -1  11   1         15.64         12.81         5.31 o                         
   0  11   1        500.35        436.86        12.35 o                         
   1  11   1        545.72        486.57        12.18 o                         
   2  11   1        454.95        426.40        12.12 o                         
   3  11   1         16.14          8.01         4.48 o                         
   4  11   1         17.58         17.14         4.59 o                         
   5  11   1        344.60        336.76        12.38 o                         
   6  11   1         20.13         17.79         6.22 o                         
   7  11   1          9.38         17.65         7.98 o                         
  -7  12   1         61.84         57.49         9.03 o                         
  -6  12   1         47.47         42.50         7.39 o                         
  -5  12   1         49.36         48.95         6.92 o                         
  -4  12   1        298.24        293.02        12.10 o                         
  -3  12   1         22.36         22.87         6.42 o                         
  -2  12   1          1.58          3.83         4.87 o                         
  -1  12   1         54.86         63.60         6.26 o                         
   0  12   1         86.35         80.24         6.71 o                         
   1  12   1          2.36         -1.54         4.06 o                         
   2  12   1        299.39        302.27        11.50 o                         
   3  12   1        287.51        291.63         9.63 o                         
   4  12   1        223.95        223.01         9.41 o                         
   5  12   1         42.07         48.67         7.01 o                         
   6  12   1         69.37         64.50         7.59 o                         
   7  12   1         24.10         12.04         9.90 o                         
  -7  13   1          3.63         14.75        10.70 o                         
  -6  13   1          0.27         11.87         9.02 o                         
  -5  13   1         88.10         88.64         9.71 o                         
  -4  13   1         14.08          6.25         5.89 o                         
  -3  13   1         28.57         23.45         8.40 o                         
  -2  13   1          0.06          2.99         4.48 o                         
  -1  13   1         95.39         84.36         7.35 o                         
   0  13   1        240.72        230.85        10.53 o                         
   1  13   1       1073.35       1040.51        19.23 o                         
   2  13   1        444.48        433.83        13.55 o                         
   3  13   1        763.98        833.97        21.28 o                         
   4  13   1        135.47        133.15         9.88 o                         
   5  13   1         98.60        108.33        11.15 o                         
   6  13   1          8.71          8.54         6.78 o                         
   7  13   1          0.03         -0.37         8.48 o                         
  -6  14   1          0.79         11.18        14.97 o                         
  -5  14   1         73.61         85.90        10.28 o                         
  -4  14   1          0.21         -5.01         6.04 o                         
  -3  14   1          6.08         16.26         5.74 o                         
  -2  14   1         21.23         16.69         6.42 o                         
  -1  14   1          4.58         10.22         5.11 o                         
   0  14   1          0.06          2.91         4.50 o                         
   1  14   1         69.88         68.88         7.40 o                         
   2  14   1         49.37         60.70         7.44 o                         
   3  14   1         90.78         86.44         9.88 o                         
   4  14   1         29.97         14.16         7.16 o                         
   5  14   1          1.86          3.83         7.16 o                         
   6  14   1          3.81          0.67        10.69 o                         
  -6  15   1         21.46         23.96        10.69 o                         
  -5  15   1         14.21         11.50        12.82 o                         
  -4  15   1          0.44         -4.30         6.27 o                         
  -3  15   1         19.49         10.12        10.86 o                         
  -2  15   1         98.95         87.08         8.30 o                         
  -1  15   1        167.49        150.61        10.08 o                         
   0  15   1        158.84        143.17         9.77 o                         
   1  15   1         42.99         54.24         6.92 o                         
   2  15   1         60.16         50.26         7.27 o                         
   3  15   1         34.22         28.50         6.86 o                         
   4  15   1         38.56         44.87         8.93 o                         
   5  15   1          0.02          0.55         7.50 o                         
   6  15   1          2.96         22.42        23.53 o                         
  -5  16   1         11.28         21.46         8.55 o                         
  -4  16   1          1.55          8.89         7.38 o                         
  -3  16   1          2.76         -2.30         9.01 o                         
  -2  16   1          2.50          9.39         5.80 o                         
  -1  16   1        121.12        110.24        10.13 o                         
   0  16   1         10.76          4.60         5.62 o                         
   1  16   1          0.30          1.45         5.42 o                         
   2  16   1          2.18          9.19         6.31 o                         
   3  16   1          3.80          2.56         5.92 o                         
   4  16   1          3.19         -5.05         7.50 o                         
   5  16   1          0.88         -5.45         8.80 o                         
  -5  17   1          0.46          1.93         9.16 o                         
  -4  17   1         36.32         40.99         9.72 o                         
  -3  17   1         67.25         97.48        11.68 o                         
  -2  17   1          7.93         15.33         8.77 o                         
  -1  17   1         51.37         57.27         8.41 o                         
   0  17   1          0.68         10.28         6.10 o                         
   1  17   1          1.20          5.20         6.24 o                         
   2  17   1          5.73          2.44         7.53 o                         
   3  17   1          0.02          3.30         7.62 o                         
   4  17   1          9.62         17.30         9.08 o                         
  -4  18   1          2.44         10.29         9.28 o                         
  -3  18   1          5.51         -2.71         8.00 o                         
  -2  18   1         15.62         20.48         8.43 o                         
  -1  18   1         12.26         16.01         7.14 o                         
   0  18   1         48.26         63.30         9.16 o                         
   1  18   1         12.78         19.77         7.33 o                         
   2  18   1          0.31          5.96         7.09 o                         
   3  18   1         13.24         22.87         8.99 o                         
  -2  19   1          0.45          9.53         8.82 o                         
  -1  19   1          1.22          0.17         6.93 o                         
   0  19   1          0.02          3.56         7.10 o                         
   1  19   1        169.98        272.70        15.86 o                         
   2  19   1         36.62         53.80         9.43 o                         
  -8   0   2        298.48        273.34        27.38 o                         
  -6   0   2         16.24         14.16         8.13 o                         
  -4   0   2       1991.15       2108.11        55.62 o                         
  -2   0   2         67.76         61.33         4.84 o                         
   0   0   2        432.97        374.78         9.41 o                         
   2   0   2          0.29          5.99         5.99 o                         
   4   0   2       1704.25       1685.08        29.34 o                         
   6   0   2          9.07         12.27         6.66 o                         
   8   0   2         25.95         15.77         9.84 o                         
  -9   1   2          3.97         13.01         7.19 o                         
  -8   1   2         12.16          9.73         5.90 o                         
  -7   1   2         35.15         32.64         5.61 o                         
  -6   1   2        202.22        193.17        11.18 o                         
  -5   1   2        251.76        271.53         8.84 o                         
  -4   1   2        688.65        712.65         9.07 o                         
  -3   1   2        126.38        133.11         4.99 o                         
  -2   1   2        498.47        529.93         7.80 o                         
  -1   1   2        170.39        177.06         2.83 o                         
   0   1   2         44.15         40.29         2.35 o                         
   1   1   2          0.36          0.59         2.77 o                         
   2   1   2       2633.20       2448.42        25.84 o                         
   3   1   2         90.04         88.62         6.53 o                         
   4   1   2        259.71        236.46        10.85 o                         
   5   1   2          3.51         -1.29         3.34 o                         
   6   1   2         89.61         70.72         6.17 o                         
   7   1   2        546.14        551.04        26.06 o                         
   8   1   2         60.64         52.44         8.27 o                         
   9   1   2          7.53          3.45        12.35 o                         
  -9   2   2          1.05         -1.93         5.90 o                         
  -8   2   2        256.84        253.90        13.55 o                         
  -7   2   2         55.61         53.26        10.54 o                         
  -6   2   2        606.11        581.67        15.06 o                         
  -5   2   2         87.24        102.77         5.19 o                         
  -4   2   2       1314.51       1403.55        13.25 o                         
  -3   2   2         18.61         18.93         2.04 o                         
  -2   2   2        216.62        225.18         4.00 o                         
  -1   2   2        175.00        159.76         2.41 o                         
   0   2   2       4658.00       4548.28        37.67 o                         
   1   2   2       2694.21       2624.27        21.92 o                         
   2   2   2       1964.02       1883.19        34.23 o                         
   3   2   2         17.35         14.21         4.76 o                         
   4   2   2          4.16          1.10         5.09 o                         
   5   2   2        286.55        288.49        10.78 o                         
   6   2   2          1.70         -2.87         4.04 o                         
   7   2   2        143.17        138.41         9.85 o                         
   8   2   2         60.54         55.21         8.26 o                         
   9   2   2          7.12          0.60         6.49 o                         
  -9   3   2          0.56          2.66         9.70 o                         
  -8   3   2        147.80        140.69        11.06 o                         
  -7   3   2          9.22         12.39         5.39 o                         
  -6   3   2        477.62        464.64        20.37 o                         
  -5   3   2        128.00        126.06         5.85 o                         
  -4   3   2         45.68         51.53         3.45 o                         
  -3   3   2       1188.60       1234.06        12.69 o                         
  -2   3   2          0.00          1.38         1.37 o                         
  -1   3   2          0.04          0.00         0.91 o                         
   0   3   2          1.62         -0.22         1.65 o                         
   1   3   2        217.14        236.66         9.24 o                         
   2   3   2         49.86         47.13         4.59 o                         
   3   3   2         96.78        103.97         6.50 o                         
   4   3   2         67.14         69.68         5.85 o                         
   5   3   2        126.71        126.75         8.11 o                         
   6   3   2          5.77          4.19         4.26 o                         
   7   3   2          0.04          3.60         5.12 o                         
   8   3   2        137.95        122.18        10.78 o                         
   9   3   2          4.72         -2.05         6.85 o                         
  -9   4   2          0.02         -2.36         6.10 o                         
  -8   4   2        331.80        361.48        14.96 o                         
  -7   4   2        400.93        408.29        14.45 o                         
  -6   4   2        130.33        119.58         7.41 o                         
  -5   4   2          5.71          4.56         2.97 o                         
  -4   4   2         95.47        105.64         4.60 o                         
  -3   4   2         26.74         24.02         1.95 o                         
  -2   4   2        445.27        394.61         4.63 o                         
  -1   4   2         39.36         45.87         1.89 o                         
   0   4   2       3596.83       3344.57        23.23 o                         
   1   4   2       1508.67       1403.37        15.17 o                         
   2   4   2        308.28        295.21         7.44 o                         
   3   4   2       2331.64       2323.99        27.94 o                         
   4   4   2        813.57        781.96        13.90 o                         
   5   4   2          1.91         -3.95         4.13 o                         
   6   4   2          0.79          5.33         4.44 o                         
   7   4   2          0.01         -1.67         5.00 o                         
   8   4   2          0.32          6.89         5.84 o                         
   9   4   2          0.84         -6.64         6.64 o                         
  -9   5   2          2.12         -0.46         7.00 o                         
  -8   5   2         49.07         44.65         8.06 o                         
  -7   5   2         36.63         29.38         5.85 o                         
  -6   5   2         90.06        100.29         7.09 o                         
  -5   5   2          8.25         15.72         3.21 o                         
  -4   5   2        311.12        272.99         5.12 o                         
  -3   5   2        635.49        696.85         7.17 o                         
  -2   5   2        973.90        926.71         7.67 o                         
  -1   5   2        313.87        260.10         3.93 o                         
   0   5   2          4.52          6.38         1.87 o                         
   1   5   2        367.81        335.44         7.57 o                         
   2   5   2         52.79         60.35         4.68 o                         
   3   5   2         90.53         89.72         4.83 o                         
   4   5   2       1104.90       1123.79        16.83 o                         
   5   5   2          2.77          0.19         4.15 o                         
   6   5   2        192.43        186.92        10.05 o                         
   7   5   2        229.09        236.16        14.70 o                         
   8   5   2         79.64         81.02         9.54 o                         
   9   5   2         12.99          1.09         6.87 o                         
  -9   6   2         62.24         48.44         9.56 o                         
  -8   6   2          1.97          1.76         6.04 o                         
  -7   6   2        436.85        439.33        12.79 o                         
  -6   6   2         14.05          9.39         4.34 o                         
  -5   6   2        275.74        282.64        13.63 o                         
  -4   6   2        176.94        166.54         4.99 o                         
  -3   6   2        339.28        352.84         5.23 o                         
  -2   6   2         84.74        105.49         2.98 o                         
  -1   6   2        297.89        339.96         6.18 o                         
   0   6   2        498.42        489.73         7.38 o                         
   1   6   2        458.82        410.48         8.54 o                         
   2   6   2         66.27         65.72         3.97 o                         
   3   6   2       1168.16       1111.16        14.01 o                         
   4   6   2        118.89        110.59         7.10 o                         
   5   6   2         68.18         70.27         7.56 o                         
   6   6   2         26.70         22.86         5.05 o                         
   7   6   2         73.47         61.89        10.70 o                         
   8   6   2         48.27         58.62         9.14 o                         
  -9   7   2          3.72          1.34         7.42 o                         
  -8   7   2         37.42         43.29         7.37 o                         
  -7   7   2        223.91        195.78        12.72 o                         
  -6   7   2        627.47        622.81        13.55 o                         
  -5   7   2        339.49        334.88         8.65 o                         
  -4   7   2         15.51         14.88         3.36 o                         
  -3   7   2        172.33        184.05         4.28 o                         
  -2   7   2       1083.33       1117.81        10.14 o                         
  -1   7   2        163.38        180.49         5.30 o                         
   0   7   2         20.95         25.82         2.75 o                         
   1   7   2          2.32          1.10         2.32 o                         
   2   7   2       1090.01       1106.45        15.50 o                         
   3   7   2         17.81         15.87         3.33 o                         
   4   7   2         55.75         64.33         5.99 o                         
   5   7   2          7.87         -0.54         4.36 o                         
   6   7   2         51.68         51.19         6.23 o                         
   7   7   2         57.48         64.21         8.89 o                         
   8   7   2          4.26          9.76         6.77 o                         
  -8   8   2          9.00          0.23         5.76 o                         
  -7   8   2         57.34         56.96         6.58 o                         
  -6   8   2        252.73        281.54        10.31 o                         
  -5   8   2        224.68        228.78         7.83 o                         
  -4   8   2          0.17         -2.00         2.18 o                         
  -3   8   2         56.06         81.00         3.91 o                         
  -2   8   2         89.79        108.10         3.78 o                         
  -1   8   2        126.90        128.09         8.50 o                         
   0   8   2        201.91        193.49         5.39 o                         
   1   8   2        603.38        579.46        11.54 o                         
   2   8   2       1680.19       1659.97        17.05 o                         
   3   8   2          3.28          4.61         3.04 o                         
   4   8   2        160.44        150.54         7.17 o                         
   5   8   2         46.85         51.05         5.71 o                         
   6   8   2         13.25         18.85         5.65 o                         
   7   8   2         50.73         43.36         8.40 o                         
   8   8   2         18.04          2.70         6.64 o                         
  -8   9   2          8.07          3.16         6.55 o                         
  -7   9   2         28.74         24.45         5.85 o                         
  -6   9   2         27.92         23.51         4.95 o                         
  -5   9   2       1297.12       1332.34        17.43 o                         
  -4   9   2        369.67        333.36         7.84 o                         
  -3   9   2        105.25         94.42         4.32 o                         
  -2   9   2       1287.41       1229.12        12.64 o                         
  -1   9   2          2.52         -0.92         2.66 o                         
   0   9   2         33.65         37.95         4.48 o                         
   1   9   2        852.73        858.83        14.44 o                         
   2   9   2         38.44         43.38         5.31 o                         
   3   9   2         16.00         15.63         3.59 o                         
   4   9   2          7.55          7.85         4.00 o                         
   5   9   2         41.33         32.85         4.90 o                         
   6   9   2          3.41          5.68         4.63 o                         
   7   9   2          3.48          4.96         5.93 o                         
   8   9   2          1.30          1.57         8.11 o                         
  -8  10   2          1.42         -0.43         7.56 o                         
  -7  10   2          0.04         -2.46         4.48 o                         
  -6  10   2         99.99         93.29         7.53 o                         
  -5  10   2         55.55         69.37         7.87 o                         
  -4  10   2        633.37        635.60        11.53 o                         
  -3  10   2          3.38          3.50         2.75 o                         
  -2  10   2         27.60         32.60         3.10 o                         
  -1  10   2        104.59        100.07         5.63 o                         
   0  10   2        106.10         94.04         6.19 o                         
   1  10   2         23.90         34.54         4.94 o                         
   2  10   2         46.46         47.98         5.81 o                         
   3  10   2         73.59         77.25         6.01 o                         
   4  10   2         64.59         61.52         6.75 o                         
   5  10   2         67.50         64.57         6.10 o                         
   6  10   2        238.17        222.62        11.31 o                         
   7  10   2        120.00        118.88        18.95 o                         
   8  10   2         17.69         10.17         8.40 o                         
  -8  11   2          9.50          4.25         9.18 o                         
  -7  11   2          1.01          6.66         5.93 o                         
  -6  11   2         56.02         53.89         6.79 o                         
  -5  11   2         24.58         19.81         5.55 o                         
  -4  11   2        477.17        490.08        10.53 o                         
  -3  11   2         42.38         46.77         3.99 o                         
  -2  11   2          2.39          0.21         3.38 o                         
  -1  11   2        616.12        549.60        10.37 o                         
   0  11   2        189.85        186.46         8.86 o                         
   1  11   2        244.11        223.70         9.68 o                         
   2  11   2         59.11         56.22         6.52 o                         
   3  11   2         43.49         47.66         6.86 o                         
   4  11   2          0.15         -4.99         4.99 o                         
   5  11   2        174.84        187.21        15.01 o                         
   6  11   2         56.06         49.62         7.82 o                         
   7  11   2          9.96         11.93         7.64 o                         
  -7  12   2          0.67         -0.38         6.08 o                         
  -6  12   2         19.00         19.14         6.93 o                         
  -5  12   2         11.62         17.25         5.04 o                         
  -4  12   2         31.24         22.20         6.21 o                         
  -3  12   2        118.42        110.10         7.67 o                         
  -2  12   2        114.98        107.39         8.65 o                         
  -1  12   2          8.55          0.58         4.16 o                         
   0  12   2        426.88        373.18        11.64 o                         
   1  12   2         48.85         39.57         6.06 o                         
   2  12   2         15.29         12.48         5.28 o                         
   3  12   2          1.26          6.16         5.19 o                         
   4  12   2          2.97         -1.50         4.32 o                         
   5  12   2        289.23        296.92        20.87 o                         
   6  12   2        104.34         92.96         9.39 o                         
   7  12   2          0.06         -4.51         7.33 o                         
  -7  13   2          2.51          2.01         9.25 o                         
  -6  13   2         38.96         48.87        17.11 o                         
  -5  13   2         17.05         12.46         6.57 o                         
  -4  13   2        154.59        154.57        10.87 o                         
  -3  13   2         92.36         74.32         7.34 o                         
  -2  13   2        994.40       1004.44        18.26 o                         
  -1  13   2        604.92        530.01        13.77 o                         
   0  13   2        531.62        529.39        16.13 o                         
   1  13   2        186.16        188.31        10.24 o                         
   2  13   2         35.76         34.85         6.39 o                         
   3  13   2          2.20          6.65         5.55 o                         
   4  13   2         94.93         95.17         7.93 o                         
   5  13   2         45.07         43.98         7.35 o                         
   6  13   2         56.25         50.57         8.07 o                         
  -6  14   2          1.17         11.43        12.83 o                         
  -5  14   2         27.18         37.48         8.73 o                         
  -4  14   2         27.28         16.35         6.50 o                         
  -3  14   2         84.96         82.46         8.86 o                         
  -2  14   2        850.69        748.60        16.75 o                         
  -1  14   2         43.94         45.09         7.33 o                         
   0  14   2        113.51        102.75         8.35 o                         
   1  14   2        190.00        183.66        10.83 o                         
   2  14   2          6.00          3.54         5.19 o                         
   3  14   2          3.87         -1.62         5.57 o                         
   4  14   2          0.00         -2.17         5.99 o                         
   5  14   2          1.28         -4.76         7.42 o                         
   6  14   2          5.48         -1.13         8.21 o                         
  -6  15   2          6.68         21.87        10.69 o                         
  -5  15   2          0.02         18.52         9.25 o                         
  -4  15   2          0.12          2.52         8.86 o                         
  -3  15   2         17.46         14.37         6.38 o                         
  -2  15   2          3.20          0.71         5.19 o                         
  -1  15   2          0.22         -4.68         4.68 o                         
   0  15   2        130.30        145.18        13.63 o                         
   1  15   2         46.99         49.85         7.18 o                         
   2  15   2         21.80         25.68         6.39 o                         
   3  15   2         63.76         67.03         8.43 o                         
   4  15   2          0.02         -7.32         7.32 o                         
   5  15   2          0.02         -1.33         8.21 o                         
  -5  16   2          9.03          6.32        10.27 o                         
  -4  16   2         24.46         33.77         8.37 o                         
  -3  16   2          1.28          9.55         6.71 o                         
  -2  16   2          2.55          4.62         5.46 o                         
  -1  16   2          0.05          0.74         5.28 o                         
   0  16   2          3.71          2.26         5.82 o                         
   1  16   2         23.55         28.96         7.87 o                         
   2  16   2         79.48         78.58         9.76 o                         
   3  16   2          0.13         -2.58         6.14 o                         
   4  16   2          2.96          1.15         7.98 o                         
   5  16   2         31.50         43.97        11.17 o                         
  -5  17   2          8.05         41.32        12.30 o                         
  -4  17   2          3.31          4.61         7.61 o                         
  -3  17   2          3.16          2.61         6.71 o                         
  -2  17   2          3.56          5.53         6.61 o                         
  -1  17   2         17.39          8.51         7.42 o                         
   0  17   2          2.98         -0.03         6.43 o                         
   1  17   2         33.74         39.59         7.77 o                         
   2  17   2         63.97         56.36         9.63 o                         
   3  17   2          1.22          2.22         7.03 o                         
   4  17   2          5.57         12.61         9.73 o                         
  -4  18   2          5.11         24.48         9.43 o                         
  -3  18   2          0.36         -0.19         7.71 o                         
  -2  18   2          0.55          0.94         7.16 o                         
  -1  18   2          2.35         -0.49         6.33 o                         
   0  18   2          6.74         17.55         7.52 o                         
   1  18   2          2.52          6.73         6.97 o                         
   2  18   2         35.12         40.63         8.61 o                         
   3  18   2          7.65          2.67         9.15 o                         
  -2  19   2         18.35         20.22         9.22 o                         
  -1  19   2         26.63         46.83        10.00 o                         
   0  19   2         29.54         38.19         8.94 o                         
   1  19   2          4.86         -0.51         6.96 o                         
   2  19   2          8.15         18.66         8.67 o                         
  -9   0   3        130.57        126.64        21.39 o                         
  -7   0   3         14.47          5.99         7.70 o                         
  -5   0   3         86.56         97.79        22.68 o                         
  -3   0   3        544.31        569.75        13.92 o                         
  -1   0   3      12899.90      12772.61       108.53 o                         
   1   0   3      87419.66      85566.37      1111.51 o                         
   3   0   3       1508.23       1556.45        38.50 o                         
   5   0   3         24.25          6.26        14.12 o                         
   7   0   3        219.47        217.63        17.17 o                         
   9   0   3         43.90         71.51        14.38 o                         
  -9   1   3         17.70         10.54         7.54 o                         
  -8   1   3          3.31          6.76         6.33 o                         
  -7   1   3         44.18         26.93         7.70 o                         
  -6   1   3        250.79        249.33        10.08 o                         
  -5   1   3         31.89         31.22         4.77 o                         
  -4   1   3          5.71         13.04         3.04 o                         
  -3   1   3        328.03        373.46         8.11 o                         
  -2   1   3        107.13        111.27         4.21 o                         
  -1   1   3       2423.39       2411.65        16.37 o                         
   0   1   3       8853.16       8811.41        88.79 o                         
   1   1   3      26008.25      25388.46       190.47 o                         
   2   1   3        122.22        123.23         6.88 o                         
   3   1   3        562.22        569.68        16.49 o                         
   4   1   3          7.27          6.50         5.58 o                         
   5   1   3          2.16          1.97         6.74 o                         
   6   1   3          3.70          0.56         4.53 o                         
   7   1   3         17.51         11.92         6.05 o                         
   8   1   3         84.09         86.92         9.17 o                         
   9   1   3          6.18         -4.55         7.89 o                         
  -9   2   3         44.00         15.70        13.69 o                         
  -8   2   3        135.94        118.52        13.92 o                         
  -7   2   3        428.56        441.48        13.97 o                         
  -6   2   3        166.98        178.44         9.73 o                         
  -5   2   3          1.38          1.82         3.28 o                         
  -4   2   3        115.51        120.93         6.42 o                         
  -3   2   3        304.09        310.91         7.48 o                         
  -2   2   3         71.40         60.18         2.60 o                         
  -1   2   3        221.32        198.96         3.26 o                         
   0   2   3      11958.94      11470.57        75.94 o                         
   1   2   3         94.71         90.31         6.36 o                         
   2   2   3        746.18        731.60        16.94 o                         
   3   2   3         70.03         70.88         7.29 o                         
   4   2   3          3.70          0.90         5.39 o                         
   5   2   3         38.85         49.68         8.37 o                         
   6   2   3          2.83          0.28         7.29 o                         
   7   2   3         29.57         40.83         7.40 o                         
   8   2   3          1.98          3.88         7.16 o                         
   9   2   3          0.15         -6.92         6.92 o                         
  -9   3   3          0.53          6.85         6.85 o                         
  -8   3   3        134.22        126.66        10.16 o                         
  -7   3   3         50.23         55.38         9.02 o                         
  -6   3   3          1.46         -1.18         3.56 o                         
  -5   3   3        211.95        221.51         7.70 o                         
  -4   3   3        337.82        396.60         6.79 o                         
  -3   3   3        839.63        845.32         9.16 o                         
  -2   3   3          2.03          1.37         1.23 o                         
  -1   3   3        158.69        146.59         2.98 o                         
   0   3   3       4006.60       3902.86        26.94 o                         
   1   3   3        674.51        654.33        10.33 o                         
   2   3   3        595.77        585.19        19.18 o                         
   3   3   3         31.49         44.93         6.04 o                         
   4   3   3         10.14          2.30         7.73 o                         
   5   3   3         20.60         15.57         5.33 o                         
   6   3   3         37.42         48.38         6.96 o                         
   7   3   3         15.00         17.56         6.75 o                         
   8   3   3        119.71         95.07        10.09 o                         
  -9   4   3          5.03          1.81         9.84 o                         
  -8   4   3          3.87          0.00         9.68 o                         
  -7   4   3         27.84         25.81         6.08 o                         
  -6   4   3        440.96        441.36        11.14 o                         
  -5   4   3        295.07        303.33         7.17 o                         
  -4   4   3         29.47         34.50         3.16 o                         
  -3   4   3        274.49        295.94         6.93 o                         
  -2   4   3          0.46          1.67         1.16 o                         
  -1   4   3          0.63          3.66         1.40 o                         
   0   4   3         42.91         43.67         3.20 o                         
   1   4   3        609.50        567.50         9.70 o                         
   2   4   3        561.64        558.28        10.88 o                         
   3   4   3        409.48        398.81        12.14 o                         
   4   4   3        402.29        443.97        14.70 o                         
   5   4   3        102.12        100.82         8.07 o                         
   6   4   3          2.12         -1.66         5.33 o                         
   7   4   3          4.99          7.59         5.80 o                         
   8   4   3          6.85          2.10        10.00 o                         
  -9   5   3          0.14          3.40         7.66 o                         
  -8   5   3          1.18         -2.40         5.25 o                         
  -7   5   3        119.56        112.63         9.55 o                         
  -6   5   3        106.76        114.96         7.92 o                         
  -5   5   3         18.49         15.13         3.21 o                         
  -4   5   3         60.42         61.97         3.92 o                         
  -3   5   3        226.36        241.65         4.29 o                         
  -2   5   3         30.99         36.68         2.17 o                         
  -1   5   3        857.72        876.82         7.95 o                         
   0   5   3       1025.51        964.15        10.90 o                         
   1   5   3        863.30        828.41        12.84 o                         
   2   5   3        119.22        115.14         6.56 o                         
   3   5   3          0.11          1.78         8.86 o                         
   4   5   3        247.88        268.45        12.72 o                         
   5   5   3        199.58        189.99         9.43 o                         
   6   5   3          0.34         -1.34         7.04 o                         
   7   5   3         50.86         55.55         7.87 o                         
   8   5   3          8.57         -0.37         6.93 o                         
  -9   6   3         23.42         36.49         8.37 o                         
  -8   6   3         54.02         62.22         8.69 o                         
  -7   6   3         95.21        110.90        16.82 o                         
  -6   6   3         21.15         20.40         4.73 o                         
  -5   6   3         60.22         65.66         4.83 o                         
  -4   6   3         21.96         24.64         2.52 o                         
  -3   6   3        212.05        243.09         4.53 o                         
  -2   6   3       3097.52       3295.05        19.35 o                         
  -1   6   3        288.14        296.03         4.72 o                         
   0   6   3        960.84        958.05        11.25 o                         
   1   6   3        687.84        682.35        11.75 o                         
   2   6   3          4.91          7.08         4.13 o                         
   3   6   3        195.82        206.51         8.84 o                         
   4   6   3        279.42        278.97        10.04 o                         
   5   6   3         11.92         14.33         6.42 o                         
   6   6   3         44.45         41.08         6.79 o                         
   7   6   3         29.16         24.22         6.39 o                         
   8   6   3          0.21         -2.29         6.14 o                         
  -9   7   3          3.43         -3.80         7.11 o                         
  -8   7   3          0.31          8.69         6.83 o                         
  -7   7   3         16.10         18.08         6.16 o                         
  -6   7   3        119.39        124.47         9.54 o                         
  -5   7   3        427.65        416.99         7.85 o                         
  -4   7   3          9.10          7.33         2.18 o                         
  -3   7   3        488.47        507.98         6.62 o                         
  -2   7   3          1.06          4.26         1.56 o                         
  -1   7   3        186.88        170.72         3.97 o                         
   0   7   3       1477.24       1519.66        15.47 o                         
   1   7   3         28.73         24.95         3.22 o                         
   2   7   3        102.89         97.04         6.26 o                         
   3   7   3          2.72          5.99         3.11 o                         
   4   7   3        194.88        190.10        14.20 o                         
   5   7   3          0.24         -2.43         4.55 o                         
   6   7   3         24.87         16.46         5.29 o                         
   7   7   3         15.15         16.29         6.65 o                         
   8   7   3          0.14         -6.40         6.40 o                         
  -8   8   3          0.24          3.29         5.89 o                         
  -7   8   3          1.14         -2.56         4.89 o                         
  -6   8   3         57.85         64.76         6.09 o                         
  -5   8   3         21.12         30.31         3.94 o                         
  -4   8   3         11.14         17.85         2.85 o                         
  -3   8   3         12.17         12.07         2.14 o                         
  -2   8   3          9.39         19.09         2.14 o                         
  -1   8   3         89.05        100.91         4.97 o                         
   0   8   3        743.66        739.61        10.62 o                         
   1   8   3        360.26        371.29         8.03 o                         
   2   8   3       1328.42       1328.76        15.57 o                         
   3   8   3        117.86        112.28        10.97 o                         
   4   8   3        175.90        175.55        11.28 o                         
   5   8   3          0.56         -4.13         4.13 o                         
   6   8   3         82.94         80.41         7.05 o                         
   7   8   3        208.07        206.53        12.17 o                         
   8   8   3         21.69         19.48         7.38 o                         
  -8   9   3          6.78         -1.14         6.27 o                         
  -7   9   3        104.45        119.10         8.18 o                         
  -6   9   3         54.68         60.60         6.30 o                         
  -5   9   3        988.30        950.30        13.53 o                         
  -4   9   3         11.79          8.41         2.93 o                         
  -3   9   3         11.14         10.05         2.23 o                         
  -2   9   3         38.16         40.11         3.27 o                         
  -1   9   3        153.22        161.57         6.23 o                         
   0   9   3         37.35         31.35         3.69 o                         
   1   9   3         83.20         82.34         4.97 o                         
   2   9   3         92.62         98.22         4.96 o                         
   3   9   3         37.62         38.12         4.34 o                         
   4   9   3         14.77         11.12         4.09 o                         
   5   9   3         24.49         18.96         5.45 o                         
   6   9   3        148.63        162.48         9.40 o                         
   7   9   3        124.64        127.27        10.54 o                         
   8   9   3         13.83          4.29         7.26 o                         
  -8  10   3        112.83        113.46        11.43 o                         
  -7  10   3         37.31         37.62         7.77 o                         
  -6  10   3        132.45        119.35         7.87 o                         
  -5  10   3        831.39        789.48        14.89 o                         
  -4  10   3        284.70        253.77         7.34 o                         
  -3  10   3        233.20        217.11         5.78 o                         
  -2  10   3        321.35        292.35         8.13 o                         
  -1  10   3         93.51         74.73         5.16 o                         
   0  10   3        135.04        114.41         6.19 o                         
   1  10   3        323.37        320.62        14.62 o                         
   2  10   3        215.41        226.82         8.38 o                         
   3  10   3          7.56          4.22         5.22 o                         
   4  10   3         20.82         16.26         5.80 o                         
   5  10   3          5.01         12.90         6.88 o                         
   6  10   3          2.87          3.16         5.74 o                         
   7  10   3         24.11         10.53         7.89 o                         
  -8  11   3         36.92         56.51        11.79 o                         
  -7  11   3          0.00         -5.43         5.43 o                         
  -6  11   3         12.63         21.82         5.05 o                         
  -5  11   3          0.46          4.39         3.85 o                         
  -4  11   3          1.86          2.13         2.91 o                         
  -3  11   3          0.67          3.63         2.91 o                         
  -2  11   3         19.12         17.05         3.80 o                         
  -1  11   3         20.96         18.91         5.62 o                         
   0  11   3         46.95         39.44         4.19 o                         
   1  11   3        274.46        265.05        10.53 o                         
   2  11   3        980.09        952.46        18.37 o                         
   3  11   3         75.21         83.93         8.08 o                         
   4  11   3         11.63          5.85         5.80 o                         
   5  11   3         46.60         42.14         9.13 o                         
   6  11   3          0.86         -5.18         5.18 o                         
   7  11   3          0.76          3.05         8.17 o                         
  -7  12   3          2.55          4.46        14.55 o                         
  -6  12   3         57.40         69.54        19.68 o                         
  -5  12   3          5.30          9.66         8.13 o                         
  -4  12   3         72.70         61.33         7.41 o                         
  -3  12   3         15.87         19.14         4.56 o                         
  -2  12   3         10.19          9.04         3.78 o                         
  -1  12   3         53.43         52.02         5.45 o                         
   0  12   3        495.64        501.74        16.92 o                         
   1  12   3        241.59        248.92        11.00 o                         
   2  12   3          9.76         11.68         6.21 o                         
   3  12   3        766.30        762.67        18.11 o                         
   4  12   3         65.45         72.57         8.26 o                         
   5  12   3          4.73          8.52         7.50 o                         
   6  12   3          0.06          7.58         6.75 o                         
   7  12   3         11.31          4.40         8.37 o                         
  -7  13   3         69.43         98.61        12.66 o                         
  -6  13   3         22.24         24.07         9.02 o                         
  -5  13   3          0.09         -0.86         9.84 o                         
  -4  13   3         78.15         62.41         7.70 o                         
  -3  13   3        213.55        177.52        11.19 o                         
  -2  13   3         17.00         17.09         5.11 o                         
  -1  13   3        998.91        927.38        17.84 o                         
   0  13   3        150.77        147.62         9.25 o                         
   1  13   3          5.45         11.16         6.30 o                         
   2  13   3          0.13          0.96         4.92 o                         
   3  13   3        179.44        164.18        10.75 o                         
   4  13   3        110.66        118.04        12.84 o                         
   5  13   3         15.30         13.15         6.33 o                         
   6  13   3         45.91         39.23         8.57 o                         
  -6  14   3          1.66         14.03         8.84 o                         
  -5  14   3         44.15         51.83        19.25 o                         
  -4  14   3          5.45         14.87         6.24 o                         
  -3  14   3         35.46         30.85         6.88 o                         
  -2  14   3        201.53        200.72        10.60 o                         
  -1  14   3        582.41        576.84        15.07 o                         
   0  14   3        120.68        133.69        13.21 o                         
   1  14   3         57.52         65.34        10.37 o                         
   2  14   3        124.61        134.44        10.29 o                         
   3  14   3          7.18          2.76         6.07 o                         
   4  14   3         21.72         25.95         7.68 o                         
   5  14   3         31.89         24.17         9.33 o                         
   6  14   3         41.11         29.73        11.03 o                         
  -6  15   3          9.09         28.92        11.98 o                         
  -5  15   3         13.64         19.18         9.25 o                         
  -4  15   3          3.53         -1.53         5.89 o                         
  -3  15   3         31.33         23.92         9.47 o                         
  -2  15   3        160.57        158.26        11.52 o                         
  -1  15   3          1.38         -2.80         6.23 o                         
   0  15   3         33.88         36.26         7.29 o                         
   1  15   3         54.66         58.83         7.64 o                         
   2  15   3          6.67          3.23         5.69 o                         
   3  15   3          0.08         -2.94         6.02 o                         
   4  15   3         21.06         15.80         7.63 o                         
   5  15   3         24.80         31.87        10.00 o                         
  -5  16   3         23.40         44.78        11.45 o                         
  -4  16   3         26.38         33.03         8.37 o                         
  -3  16   3         11.79         11.62         6.71 o                         
  -2  16   3        154.15        144.29        12.14 o                         
  -1  16   3          0.20          0.82         5.36 o                         
   0  16   3         12.04          7.95         5.79 o                         
   1  16   3          5.62         13.62         6.50 o                         
   2  16   3          0.59          2.95         6.14 o                         
   3  16   3         16.97         21.45         7.78 o                         
   4  16   3         17.95         20.56         9.53 o                         
   5  16   3          0.68         11.47         9.59 o                         
  -4  17   3         28.83         44.43         9.36 o                         
  -3  17   3         24.07         30.51         8.37 o                         
  -2  17   3          1.35          0.20         7.23 o                         
  -1  17   3         39.29         49.33         8.02 o                         
   0  17   3          1.35         10.92         6.69 o                         
   1  17   3         46.35         34.98         7.96 o                         
   2  17   3          3.18         -0.71         7.05 o                         
   3  17   3         49.44         73.98         9.93 o                         
   4  17   3         29.04         15.66        10.13 o                         
  -3  18   3          5.96         21.81         8.98 o                         
  -2  18   3         15.94         22.57        12.03 o                         
  -1  18   3         80.40        111.03        12.16 o                         
   0  18   3         19.00         17.63         7.37 o                         
   1  18   3          1.84          8.69         7.57 o                         
   2  18   3         13.33         12.61         8.11 o                         
   3  18   3         32.16         44.54         9.81 o                         
  -2  19   3         19.15         36.01        10.11 o                         
  -1  19   3          0.04         -2.63         7.85 o                         
   0  19   3          1.07         -5.48         7.53 o                         
   1  19   3          0.38          5.22         7.25 o                         
  -8   0   4         19.72          5.99         8.56 o                         
  -6   0   4         13.18         10.66         6.57 o                         
  -4   0   4        677.23        813.77        19.36 o                         
  -2   0   4       1941.07       2100.20        29.09 o                         
   0   0   4       1524.76       1620.63        31.66 o                         
   2   0   4        376.27        367.94        19.68 o                         
   4   0   4         25.13         43.97         9.68 o                         
   6   0   4         38.85         41.56        11.18 o                         
   8   0   4          1.02         -6.28         8.34 o                         
  -9   1   4          9.76         20.14         8.41 o                         
  -8   1   4         29.83         38.95        14.55 o                         
  -7   1   4          4.91          0.19         6.18 o                         
  -6   1   4         58.35         71.24         7.05 o                         
  -5   1   4          6.02          8.88         6.92 o                         
  -4   1   4        149.76        164.69         7.10 o                         
  -3   1   4       3896.74       4425.69        43.31 o                         
  -2   1   4        360.50        414.98         8.00 o                         
  -1   1   4         68.94         71.19         3.81 o                         
   0   1   4       1676.64       1676.86        23.29 o                         
   1   1   4       2580.39       2655.20        34.79 o                         
   2   1   4        587.07        614.04        13.92 o                         
   3   1   4        151.48        148.87         9.05 o                         
   4   1   4          0.88         -3.94         6.08 o                         
   5   1   4          2.24          5.84         7.56 o                         
   6   1   4         37.44         35.92         7.87 o                         
   7   1   4        256.43        252.38        14.69 o                         
   8   1   4        114.71        136.36        11.77 o                         
  -9   2   4          2.04         -6.55         6.78 o                         
  -8   2   4          3.77          0.78        14.55 o                         
  -7   2   4         11.41         11.34         6.36 o                         
  -6   2   4        476.73        489.56        13.36 o                         
  -5   2   4        686.27        738.09        14.54 o                         
  -4   2   4         13.74         15.15         3.40 o                         
  -3   2   4        564.18        645.61        11.00 o                         
  -2   2   4         82.58         76.03         3.10 o                         
  -1   2   4          4.95          7.02         1.89 o                         
   0   2   4       1570.27       1558.66        18.58 o                         
   1   2   4        110.27        108.39         6.53 o                         
   2   2   4          7.16          9.35         4.53 o                         
   3   2   4         44.84         43.63         6.38 o                         
   4   2   4         98.74         96.62         8.86 o                         
   5   2   4          5.14          4.64         7.38 o                         
   6   2   4         29.83         22.32         6.09 o                         
   7   2   4         19.58         16.75         6.40 o                         
   8   2   4          0.05          1.72         8.89 o                         
  -9   3   4          5.57         16.29        19.25 o                         
  -8   3   4         55.31         48.48        20.96 o                         
  -7   3   4        268.14        255.35        11.80 o                         
  -6   3   4        603.51        605.47        14.43 o                         
  -5   3   4         18.67         20.90         4.36 o                         
  -4   3   4         20.52         17.94         2.39 o                         
  -3   3   4        163.86        180.35         4.46 o                         
  -2   3   4       2392.29       2392.62        17.64 o                         
  -1   3   4        391.01        365.43         5.68 o                         
   0   3   4        225.31        221.57         5.72 o                         
   1   3   4       2500.61       2399.15        27.14 o                         
   2   3   4          4.65          8.52         7.47 o                         
   3   3   4         53.31         55.04         7.40 o                         
   4   3   4          9.79         14.87         6.66 o                         
   5   3   4         14.73         16.62         7.80 o                         
   6   3   4        206.93        208.53        11.03 o                         
   7   3   4          0.64          4.38         5.84 o                         
   8   3   4         12.22         11.41         8.40 o                         
  -9   4   4          4.66         -3.57         7.70 o                         
  -8   4   4          7.82         11.67         7.70 o                         
  -7   4   4         60.76         61.30         5.94 o                         
  -6   4   4       1124.96       1141.79        16.34 o                         
  -5   4   4        316.28        329.67         8.71 o                         
  -4   4   4        788.80        753.65         9.65 o                         
  -3   4   4         22.27         18.59         2.35 o                         
  -2   4   4        221.81        201.06         3.67 o                         
  -1   4   4          1.79          2.35         1.75 o                         
   0   4   4        121.25        132.54         4.91 o                         
   1   4   4        594.42        609.37        11.98 o                         
   2   4   4        231.13        203.49         9.30 o                         
   3   4   4         18.78         12.64         5.58 o                         
   4   4   4        330.80        325.26        30.88 o                         
   5   4   4          0.01         10.12         7.03 o                         
   6   4   4         53.41         56.76         7.80 o                         
   7   4   4          0.60         -6.67         6.67 o                         
   8   4   4          1.14         -6.11         6.28 o                         
  -9   5   4         25.46         29.95        10.29 o                         
  -8   5   4         16.23         23.55         6.27 o                         
  -7   5   4        396.06        363.58        13.11 o                         
  -6   5   4        121.50        114.88         6.99 o                         
  -5   5   4        179.09        176.95         7.94 o                         
  -4   5   4        370.52        382.75         7.37 o                         
  -3   5   4         20.29         22.30         2.75 o                         
  -2   5   4         37.61         43.31         2.36 o                         
  -1   5   4       3639.93       3568.11        23.96 o                         
   0   5   4        893.75        847.87        15.14 o                         
   1   5   4         27.39         26.11         3.95 o                         
   2   5   4       1139.16       1145.43        16.77 o                         
   3   5   4        212.49        219.93        11.56 o                         
   4   5   4         79.18         62.42         8.00 o                         
   5   5   4          9.04         16.31         7.56 o                         
   6   5   4          4.34          5.72         5.43 o                         
   7   5   4         40.94         39.90         7.60 o                         
   8   5   4         20.28         19.34        12.35 o                         
  -9   6   4         43.35         65.53        12.10 o                         
  -8   6   4         10.85         14.03         6.00 o                         
  -7   6   4         23.45         25.23         5.17 o                         
  -6   6   4         96.00         99.13         6.71 o                         
  -5   6   4        915.04        889.68        13.93 o                         
  -4   6   4        752.37        755.58        10.55 o                         
  -3   6   4        268.36        263.14         4.74 o                         
  -2   6   4       1066.14       1092.55         9.43 o                         
  -1   6   4        759.80        798.19         9.35 o                         
   0   6   4       1297.61       1305.16        14.28 o                         
   1   6   4        580.34        547.51        12.56 o                         
   2   6   4          1.48          3.72         3.81 o                         
   3   6   4          0.01          4.77         5.25 o                         
   4   6   4        133.08        143.48        10.55 o                         
   5   6   4         51.59         53.68         7.41 o                         
   6   6   4          1.50          4.18         5.31 o                         
   7   6   4         21.62         20.11        10.37 o                         
   8   6   4          8.79          8.89         7.10 o                         
  -9   7   4         84.37         76.36        13.52 o                         
  -8   7   4          0.01         10.29         5.75 o                         
  -7   7   4         50.37         44.78         7.20 o                         
  -6   7   4        428.72        443.62        11.18 o                         
  -5   7   4        618.99        607.41        11.85 o                         
  -4   7   4         17.66         21.05         2.70 o                         
  -3   7   4         28.31         42.36         2.89 o                         
  -2   7   4        506.54        486.63         6.70 o                         
  -1   7   4        625.78        623.89         8.53 o                         
   0   7   4        723.35        785.63        11.22 o                         
   1   7   4        318.66        311.09         8.61 o                         
   2   7   4         23.17         22.58         4.75 o                         
   3   7   4         18.31         22.11         8.40 o                         
   4   7   4          3.02          0.80         6.27 o                         
   5   7   4          0.15         -1.33         6.05 o                         
   6   7   4          2.20          1.25         5.79 o                         
   7   7   4          2.20          1.84         5.63 o                         
   8   7   4          5.15          5.30         6.56 o                         
  -8   8   4          9.52          8.63         6.24 o                         
  -7   8   4          7.70          3.78         5.25 o                         
  -6   8   4         53.90         60.56         8.89 o                         
  -5   8   4         95.39        102.18         6.71 o                         
  -4   8   4        118.31        111.30         5.24 o                         
  -3   8   4         66.09         69.49         3.56 o                         
  -2   8   4          0.25          4.33         2.00 o                         
  -1   8   4         26.76         21.75         2.91 o                         
   0   8   4         47.03         39.63         4.76 o                         
   1   8   4        213.18        234.65         7.50 o                         
   2   8   4          4.96          3.06         4.34 o                         
   3   8   4         96.53         91.91         7.78 o                         
   4   8   4        236.36        214.81         9.61 o                         
   5   8   4          6.30          4.19         5.06 o                         
   6   8   4          0.03         11.77         5.96 o                         
   7   8   4         13.82         10.12         6.92 o                         
  -8   9   4          6.67         -5.60         5.60 o                         
  -7   9   4          0.69         -5.12         7.47 o                         
  -6   9   4          0.65          0.59         4.12 o                         
  -5   9   4         20.91         16.70         3.83 o                         
  -4   9   4       1212.85       1255.38        13.24 o                         
  -3   9   4          4.82          4.18         2.16 o                         
  -2   9   4        207.39        185.30         8.46 o                         
  -1   9   4         50.96         44.48         3.83 o                         
   0   9   4         37.27         34.63         4.17 o                         
   1   9   4        144.33        147.09         6.82 o                         
   2   9   4         11.53         10.21         5.04 o                         
   3   9   4        346.99        352.53        12.49 o                         
   4   9   4          3.79         10.20         4.74 o                         
   5   9   4          0.03         -3.92         4.48 o                         
   6   9   4         17.75         29.93         6.75 o                         
   7   9   4         16.27         15.09         7.66 o                         
  -8  10   4         63.51         59.20        17.38 o                         
  -7  10   4         18.87         17.14         6.08 o                         
  -6  10   4        169.20        163.24         8.19 o                         
  -5  10   4          4.83          8.68         3.83 o                         
  -4  10   4        906.65        868.43        13.71 o                         
  -3  10   4        122.28        122.04         5.95 o                         
  -2  10   4          1.23          0.44         2.30 o                         
  -1  10   4         16.90         20.89         3.19 o                         
   0  10   4         11.63         13.37         3.71 o                         
   1  10   4         30.49         25.50         4.95 o                         
   2  10   4        356.94        335.49         9.90 o                         
   3  10   4        149.08        133.15         9.29 o                         
   4  10   4        156.06        144.41        10.06 o                         
   5  10   4         39.54         39.07         8.86 o                         
   6  10   4         30.11         17.50         8.93 o                         
   7  10   4        201.31        205.30        28.62 o                         
  -8  11   4          1.62          1.73         6.26 o                         
  -7  11   4          8.51          3.62         6.19 o                         
  -6  11   4         37.88         45.29         8.03 o                         
  -5  11   4         74.46         68.05         5.90 o                         
  -4  11   4        128.28        133.02         6.38 o                         
  -3  11   4        257.24        258.09         9.80 o                         
  -2  11   4         15.10         19.73         4.02 o                         
  -1  11   4         20.13         24.94         5.06 o                         
   0  11   4         21.01         18.51         4.14 o                         
   1  11   4        214.14        233.36        13.40 o                         
   2  11   4        206.20        199.20        10.69 o                         
   3  11   4        257.44        249.30        12.25 o                         
   4  11   4         34.74         39.03         7.19 o                         
   5  11   4          3.84         -7.11         7.11 o                         
   6  11   4        114.82        124.39        13.10 o                         
   7  11   4          7.13         14.00         9.96 o                         
  -7  12   4          0.44          0.86        13.69 o                         
  -6  12   4        127.74        138.20        12.13 o                         
  -5  12   4         84.01         74.59         8.30 o                         
  -4  12   4         24.05         22.75         4.50 o                         
  -3  12   4         11.32          9.84         5.19 o                         
  -2  12   4         44.21         31.18         4.55 o                         
  -1  12   4         20.80         16.18         4.23 o                         
   0  12   4        101.64        103.54         9.02 o                         
   1  12   4        224.15        193.97        10.43 o                         
   2  12   4        138.78        120.31         9.37 o                         
   3  12   4        439.39        479.58        15.48 o                         
   4  12   4        176.33        162.14        11.14 o                         
   5  12   4        104.12        104.22        13.76 o                         
   6  12   4         18.61         17.46         7.30 o                         
  -7  13   4         51.95         73.59        18.82 o                         
  -6  13   4         11.91         26.77         8.21 o                         
  -5  13   4         35.28         38.24         9.84 o                         
  -4  13   4         12.89          8.70         4.85 o                         
  -3  13   4        124.70        115.78        11.24 o                         
  -2  13   4         13.80         10.78         4.61 o                         
  -1  13   4          0.18         -0.69         4.63 o                         
   0  13   4         33.33         35.61         6.15 o                         
   1  13   4          4.56          8.52         5.08 o                         
   2  13   4        225.52        221.92        18.65 o                         
   3  13   4         47.99         41.40         8.04 o                         
   4  13   4         73.95         75.23         8.92 o                         
   5  13   4        111.54        113.00        12.18 o                         
   6  13   4         20.45         35.84         8.47 o                         
  -6  14   4          0.44         -1.05         9.84 o                         
  -5  14   4          1.29          1.43         7.19 o                         
  -4  14   4        120.90        139.68        11.01 o                         
  -3  14   4          0.33          4.28         5.58 o                         
  -2  14   4         13.78         10.74         5.89 o                         
  -1  14   4        162.63        138.88         9.51 o                         
   0  14   4        147.35        139.84        15.31 o                         
   1  14   4        131.52        159.41        10.69 o                         
   2  14   4        281.44        328.19        14.91 o                         
   3  14   4          5.40          1.59         6.58 o                         
   4  14   4          0.05         -6.67         6.67 o                         
   5  14   4         95.34         86.53        12.32 o                         
  -6  15   4          3.91         22.45        18.82 o                         
  -5  15   4         62.04         66.83        11.69 o                         
  -4  15   4         13.43         15.53         6.83 o                         
  -3  15   4          4.99          3.67         6.04 o                         
  -2  15   4          6.49          8.52         6.10 o                         
  -1  15   4         56.87         44.59         7.01 o                         
   0  15   4        172.27        168.47        14.33 o                         
   1  15   4         35.16         31.42         7.05 o                         
   2  15   4          1.08         -1.13         6.21 o                         
   3  15   4         43.29         32.72         8.04 o                         
   4  15   4         30.31         38.73         8.74 o                         
   5  15   4          3.43          8.25        12.63 o                         
  -5  16   4          3.24          9.22         9.25 o                         
  -4  16   4          0.22         10.26         7.29 o                         
  -3  16   4         11.62         18.51         7.03 o                         
  -2  16   4          1.68          8.16         6.80 o                         
  -1  16   4         17.94         19.01         6.48 o                         
   0  16   4         18.73         14.30         6.53 o                         
   1  16   4          4.31          8.23         6.58 o                         
   2  16   4          4.50          2.01         7.29 o                         
   3  16   4          0.90         12.36         7.75 o                         
   4  16   4          1.89          4.25         8.69 o                         
  -4  17   4          1.23          6.39         9.62 o                         
  -3  17   4          5.81         25.28         7.78 o                         
  -2  17   4         45.86         50.80         9.36 o                         
  -1  17   4          7.20         12.19         7.61 o                         
   0  17   4          1.48          3.03         6.18 o                         
   1  17   4         54.38         69.90        11.86 o                         
   2  17   4          0.87          0.91         7.77 o                         
   3  17   4          0.11          4.68         9.63 o                         
  -3  18   4          2.87          8.41         8.55 o                         
  -2  18   4         50.55         58.62        10.49 o                         
  -1  18   4         10.45          8.48         8.45 o                         
   0  18   4          0.06          8.49         7.04 o                         
   1  18   4         53.32         86.07        12.50 o                         
   2  18   4         74.17         96.20        11.86 o                         
  -1  19   4          0.56         -2.12         8.00 o                         
   0  19   4          0.00         18.17         9.11 o                         
  -9   0   5        206.38        213.06        28.24 o                         
  -7   0   5        249.45        239.46        16.20 o                         
  -5   0   5         17.40         19.31         6.16 o                         
  -3   0   5         11.76         20.80         9.84 o                         
  -1   0   5        876.35        836.84        15.82 o                         
   1   0   5        242.55        243.86        16.26 o                         
   3   0   5       1242.74       1245.85        39.36 o                         
   5   0   5        113.71        100.04        13.88 o                         
   7   0   5         55.59         52.12        11.92 o                         
  -9   1   5         18.94         21.56         9.36 o                         
  -8   1   5         39.40         30.96         6.48 o                         
  -7   1   5        169.18        160.20        13.34 o                         
  -6   1   5          3.03         -3.40         3.40 o                         
  -5   1   5        179.80        205.07         8.64 o                         
  -4   1   5          5.88          5.12         2.97 o                         
  -3   1   5       3875.15       4362.96        37.97 o                         
  -2   1   5         28.90         27.74         2.71 o                         
  -1   1   5        209.18        233.14         8.15 o                         
   0   1   5        140.78        146.58         8.76 o                         
   1   1   5         71.52         77.77         7.54 o                         
   2   1   5        272.73        266.28        11.28 o                         
   3   1   5        810.40        858.58        26.34 o                         
   4   1   5          1.06         -6.57         6.57 o                         
   5   1   5        132.77        128.52        18.31 o                         
   6   1   5         19.55         21.19         8.08 o                         
   7   1   5         34.74         31.19         9.30 o                         
   8   1   5        224.94        249.14        15.23 o                         
  -9   2   5          0.95         -0.93         7.19 o                         
  -8   2   5          4.95          2.60         5.02 o                         
  -7   2   5        130.12        128.58         9.47 o                         
  -6   2   5         27.51         43.73         5.93 o                         
  -5   2   5        262.35        266.98         9.59 o                         
  -4   2   5         13.66         21.01         3.91 o                         
  -3   2   5        468.36        510.62        12.72 o                         
  -2   2   5         24.65         26.03         2.47 o                         
  -1   2   5        127.27        130.55         4.70 o                         
   0   2   5        154.56        148.40         7.03 o                         
   1   2   5        488.96        545.67        12.77 o                         
   2   2   5        547.62        607.15        14.91 o                         
   3   2   5        155.38        174.52        13.93 o                         
   4   2   5         46.26         45.89         8.55 o                         
   5   2   5         23.52         15.15         9.34 o                         
   6   2   5          8.17         15.85         7.80 o                         
   7   2   5         55.02         60.77         9.96 o                         
   8   2   5          2.78          4.12         7.78 o                         
  -9   3   5         26.22         25.88         8.76 o                         
  -8   3   5          3.57         -4.51         4.51 o                         
  -7   3   5        905.33        842.99        18.71 o                         
  -6   3   5         22.34         12.53         5.52 o                         
  -5   3   5       1182.70       1164.64        18.93 o                         
  -4   3   5        160.30        156.04         7.18 o                         
  -3   3   5        245.88        257.98         5.59 o                         
  -2   3   5        541.79        571.27         6.99 o                         
  -1   3   5         51.82         52.70         3.25 o                         
   0   3   5        137.03        131.74         6.19 o                         
   1   3   5        139.00        137.58         8.22 o                         
   2   3   5        541.59        542.59        14.42 o                         
   3   3   5        169.39        166.29        10.65 o                         
   4   3   5        121.13        124.31        10.65 o                         
   5   3   5          6.50         11.18         8.16 o                         
   6   3   5         71.53         74.16        11.03 o                         
   7   3   5          0.11         -6.16         6.16 o                         
   8   3   5          5.55          2.68         6.44 o                         
  -9   4   5         68.70         69.03        17.11 o                         
  -8   4   5         11.85         16.80         6.41 o                         
  -7   4   5        115.14        115.79         8.95 o                         
  -6   4   5        616.76        666.54        17.41 o                         
  -5   4   5         35.84         47.82        10.00 o                         
  -4   4   5         91.21         80.54         7.02 o                         
  -3   4   5        283.24        280.77         6.02 o                         
  -2   4   5         32.50         27.40         2.12 o                         
  -1   4   5        529.16        471.05         7.27 o                         
   0   4   5        256.94        267.77         7.01 o                         
   1   4   5        148.18        133.24         9.83 o                         
   2   4   5        148.99        152.32         9.57 o                         
   3   4   5         21.91         18.58         6.66 o                         
   4   4   5        264.50        255.08        14.12 o                         
   5   4   5         24.83         17.39         8.22 o                         
   6   4   5          0.02         -5.99         8.40 o                         
   7   4   5         28.33         15.61         9.39 o                         
   8   4   5          7.16         12.08        13.93 o                         
  -9   5   5         26.51         32.13         9.86 o                         
  -8   5   5         15.05         11.51         6.41 o                         
  -7   5   5         64.05         83.15         8.07 o                         
  -6   5   5        923.07        906.71        14.86 o                         
  -5   5   5         14.26         14.85         3.67 o                         
  -4   5   5         72.65         66.88         4.18 o                         
  -3   5   5        267.16        233.25         6.44 o                         
  -2   5   5        109.21        120.11         3.88 o                         
  -1   5   5          1.36          3.49         2.31 o                         
   0   5   5          3.41          7.59         2.85 o                         
   1   5   5        266.86        272.99         9.16 o                         
   2   5   5        211.34        218.29        10.93 o                         
   3   5   5          1.92          2.55        14.12 o                         
   4   5   5        504.23        496.47        21.76 o                         
   5   5   5        342.31        366.52        16.93 o                         
   6   5   5         20.58         11.43         5.81 o                         
   7   5   5         13.02         17.92         7.86 o                         
   8   5   5         42.67         44.75         9.66 o                         
  -9   6   5         20.10         21.03        11.12 o                         
  -8   6   5         91.60         79.48         9.55 o                         
  -7   6   5         23.01         23.13         4.85 o                         
  -6   6   5        520.56        515.63        11.83 o                         
  -5   6   5        252.44        249.67         8.40 o                         
  -4   6   5         68.16         77.14         4.58 o                         
  -3   6   5        104.53        104.73         3.85 o                         
  -2   6   5         99.05         92.07         3.73 o                         
  -1   6   5        346.13        359.36         6.92 o                         
   0   6   5         64.97         69.97         4.64 o                         
   1   6   5          6.47         14.30         5.26 o                         
   2   6   5         88.36         82.15         7.24 o                         
   3   6   5        115.18         98.85        12.00 o                         
   4   6   5         22.85         22.08         7.28 o                         
   5   6   5         29.45         13.51        10.24 o                         
   6   6   5          2.60          0.21         5.92 o                         
   7   6   5          3.73         -0.48         8.91 o                         
   8   6   5          5.43          2.33         7.66 o                         
  -9   7   5         23.23         42.89        10.58 o                         
  -8   7   5         16.44         17.72         6.04 o                         
  -7   7   5         25.61         23.31         4.85 o                         
  -6   7   5          4.93          6.58         3.83 o                         
  -5   7   5        947.91        994.31        15.18 o                         
  -4   7   5         99.83        109.32         6.45 o                         
  -3   7   5        236.28        232.30         5.14 o                         
  -2   7   5         13.45         16.40         2.42 o                         
  -1   7   5        250.37        269.84         6.49 o                         
   0   7   5        162.93        169.77         6.78 o                         
   1   7   5          2.73         11.12         3.83 o                         
   2   7   5          1.07         -2.25         4.68 o                         
   3   7   5          0.14          8.96         5.94 o                         
   4   7   5         22.61         12.96         7.02 o                         
   5   7   5         35.38         43.87         6.85 o                         
   6   7   5          5.91          7.93         6.32 o                         
   7   7   5         17.34         17.66         7.79 o                         
  -8   8   5         25.98         53.78         8.06 o                         
  -7   8   5          0.56          6.88         5.06 o                         
  -6   8   5        269.31        246.86         9.37 o                         
  -5   8   5          0.73          0.94         3.41 o                         
  -4   8   5       1709.99       1687.30        15.58 o                         
  -3   8   5         77.69         85.53         4.27 o                         
  -2   8   5        260.73        254.64         5.74 o                         
  -1   8   5        633.01        628.55         9.65 o                         
   0   8   5         23.63         25.67         4.10 o                         
   1   8   5         80.85         81.89         5.93 o                         
   2   8   5          2.77          1.52         4.85 o                         
   3   8   5        505.73        491.92        14.54 o                         
   4   8   5          2.90          4.74         7.57 o                         
   5   8   5          8.94          2.59         4.99 o                         
   6   8   5          0.23         -5.66         5.80 o                         
   7   8   5          0.09         -6.27         6.27 o                         
  -8   9   5          2.68         11.19         7.28 o                         
  -7   9   5          0.10         -1.39         4.29 o                         
  -6   9   5         24.24         21.45         5.21 o                         
  -5   9   5        189.53        197.09        11.12 o                         
  -4   9   5       1166.40       1206.93        13.19 o                         
  -3   9   5        485.31        439.25         8.29 o                         
  -2   9   5        137.31        133.03         4.80 o                         
  -1   9   5        113.09        118.97         5.62 o                         
   0   9   5         78.23         77.13         6.45 o                         
   1   9   5         40.35         35.18         6.79 o                         
   2   9   5        540.61        525.01        20.01 o                         
   3   9   5        138.77        138.19         9.47 o                         
   4   9   5          6.85          1.05         4.41 o                         
   5   9   5         46.11         49.41         7.16 o                         
   6   9   5         11.76         17.48         6.69 o                         
   7   9   5         27.01         35.75         8.89 o                         
  -8  10   5          0.00         -2.19         6.00 o                         
  -7  10   5          0.34          1.52         4.77 o                         
  -6  10   5          0.03         -0.69         4.07 o                         
  -5  10   5         37.62         43.13         4.98 o                         
  -4  10   5          2.17         12.03         3.26 o                         
  -3  10   5        280.86        258.28         8.89 o                         
  -2  10   5         32.88         33.50         3.83 o                         
  -1  10   5        304.33        305.94         7.79 o                         
   0  10   5         50.61         45.34         5.16 o                         
   1  10   5          0.02          3.62         4.64 o                         
   2  10   5        199.09        188.62         8.84 o                         
   3  10   5         35.11         38.50         6.94 o                         
   4  10   5         79.95         95.35        16.22 o                         
   5  10   5          2.50         -0.05         7.50 o                         
   6  10   5          0.99         -7.29         8.93 o                         
   7  10   5         26.76         10.94         8.71 o                         
  -7  11   5         38.65         47.07        14.72 o                         
  -6  11   5          4.91         -2.06         4.47 o                         
  -5  11   5         51.99         57.70         5.56 o                         
  -4  11   5          6.63          4.97         3.48 o                         
  -3  11   5        205.00        204.22         9.47 o                         
  -2  11   5         11.78          5.28         3.87 o                         
  -1  11   5         11.27         11.90         3.98 o                         
   0  11   5        272.97        264.05         9.21 o                         
   1  11   5          0.57          2.07         4.26 o                         
   2  11   5          1.29          1.92         5.85 o                         
   3  11   5          6.61          7.86         6.25 o                         
   4  11   5          0.51          4.76         6.67 o                         
   5  11   5          1.66         -2.99         7.30 o                         
   6  11   5         72.42         80.68        12.06 o                         
  -7  12   5         18.09         35.08        16.26 o                         
  -6  12   5          1.94          9.65         5.21 o                         
  -5  12   5         40.55         43.15         6.21 o                         
  -4  12   5         37.45         24.01         5.55 o                         
  -3  12   5          0.91          3.08         4.65 o                         
  -2  12   5         48.22         41.46         5.54 o                         
  -1  12   5          1.41         -3.44         3.44 o                         
   0  12   5          2.56          3.92         5.04 o                         
   1  12   5        419.73        428.88        24.08 o                         
   2  12   5        197.29        192.97        11.59 o                         
   3  12   5         86.61         89.89         9.77 o                         
   4  12   5          0.02         17.24         6.96 o                         
   5  12   5          0.09         -2.63         9.87 o                         
   6  12   5         83.85         74.27        20.33 o                         
  -7  13   5         12.76         29.09        16.26 o                         
  -6  13   5          3.28          6.13        11.12 o                         
  -5  13   5         31.18         39.63         7.32 o                         
  -4  13   5         50.22         61.13         7.66 o                         
  -3  13   5         45.28         38.55         5.87 o                         
  -2  13   5         40.15         47.03         7.38 o                         
  -1  13   5        127.46        157.27         9.77 o                         
   0  13   5        214.74        190.92        10.78 o                         
   1  13   5          1.81          8.46         5.61 o                         
   2  13   5          1.62          2.22         5.90 o                         
   3  13   5          1.95          5.34         6.93 o                         
   4  13   5          0.38         -7.02         7.02 o                         
   5  13   5        107.87        118.17        13.49 o                         
  -6  14   5         24.03         24.62        23.53 o                         
  -5  14   5          9.59         14.52         6.66 o                         
  -4  14   5          7.28          6.47         8.16 o                         
  -3  14   5         90.02        104.13         9.99 o                         
  -2  14   5        296.43        249.07        13.46 o                         
  -1  14   5       1099.56       1035.53        20.39 o                         
   0  14   5          1.50          3.22         5.35 o                         
   1  14   5        258.63        260.20        13.43 o                         
   2  14   5        153.79        161.34        12.02 o                         
   3  14   5          0.39         -6.81         6.81 o                         
   4  14   5          6.61          9.68         7.99 o                         
   5  14   5          9.47         -1.08        10.54 o                         
  -6  15   5         16.21         40.40        10.11 o                         
  -5  15   5         10.23         43.93        11.55 o                         
  -4  15   5         36.08         41.53         9.62 o                         
  -3  15   5         13.53         13.98         6.92 o                         
  -2  15   5         64.18         80.55         9.57 o                         
  -1  15   5         39.28         39.10         8.16 o                         
   0  15   5         17.22         27.91         6.93 o                         
   1  15   5         28.48         38.10         7.87 o                         
   2  15   5          2.90          1.49         7.23 o                         
   3  15   5          0.09          0.98         7.32 o                         
   4  15   5         15.99         15.11        10.50 o                         
  -5  16   5        190.60        263.81        19.11 o                         
  -4  16   5          8.15         14.66         9.02 o                         
  -3  16   5         17.60         11.78         7.11 o                         
  -2  16   5          6.95          6.73         6.66 o                         
  -1  16   5          0.48          4.30         8.48 o                         
   0  16   5         20.85         12.06         6.75 o                         
   1  16   5         36.50         23.61         9.53 o                         
   2  16   5          7.54          5.06         7.08 o                         
   3  16   5         11.67          5.54         8.04 o                         
   4  16   5          7.95         11.74         9.42 o                         
  -4  17   5         12.38         22.61        10.27 o                         
  -3  17   5          0.42          1.28         7.07 o                         
  -2  17   5          6.71          6.52         7.80 o                         
  -1  17   5          0.49          4.16         7.53 o                         
   0  17   5         10.08         15.97         7.18 o                         
   1  17   5          1.66          9.08         7.56 o                         
   2  17   5         27.97         60.77        10.38 o                         
   3  17   5         20.20         19.70         9.56 o                         
  -3  18   5          6.73         15.14         9.62 o                         
  -2  18   5          8.17          1.36         7.88 o                         
  -1  18   5          8.79         21.24         9.00 o                         
   0  18   5          3.75          8.77         7.99 o                         
   1  18   5         12.07         33.01        10.87 o                         
  -8   0   6         14.29         21.45         9.62 o                         
  -6   0   6         79.22         70.88         9.86 o                         
  -4   0   6          1.37         -0.12         3.74 o                         
  -2   0   6         97.43         92.78         5.90 o                         
   0   0   6        276.03        288.36        17.11 o                         
   2   0   6        778.17        932.67        35.08 o                         
   4   0   6         16.92          7.48        10.58 o                         
   6   0   6         18.61         27.21        12.39 o                         
   8   0   6        141.00        138.57        19.25 o                         
  -9   1   6          1.52          2.17         6.50 o                         
  -8   1   6        139.95        119.59         9.99 o                         
  -7   1   6         45.72         36.07         6.05 o                         
  -6   1   6         56.40         74.73         7.90 o                         
  -5   1   6          0.20         -3.87         3.87 o                         
  -4   1   6          8.75         11.38         3.76 o                         
  -3   1   6        112.81        119.40         6.62 o                         
  -2   1   6        626.08        639.00         7.80 o                         
  -1   1   6        115.92        122.63         6.34 o                         
   0   1   6       1209.34       1227.06        23.10 o                         
   1   1   6        915.99       1001.15        22.36 o                         
   2   1   6       8029.05       8776.42       107.47 o                         
   3   1   6         43.30         54.99         8.82 o                         
   4   1   6        211.82        234.31        14.65 o                         
   5   1   6         13.04         10.79         7.96 o                         
   6   1   6         25.47         21.52         8.98 o                         
   7   1   6          0.76         -6.27        10.37 o                         
   8   1   6          0.14          4.46         8.27 o                         
  -9   2   6         13.63          0.72        10.52 o                         
  -8   2   6         27.08         20.24         6.40 o                         
  -7   2   6          1.01         -4.50         4.50 o                         
  -6   2   6        176.83        193.66        10.45 o                         
  -5   2   6        347.89        365.05        12.84 o                         
  -4   2   6          5.84         10.15         4.20 o                         
  -3   2   6        551.41        591.12        11.74 o                         
  -2   2   6        140.25        133.09         4.55 o                         
  -1   2   6        144.42        145.47         5.99 o                         
   0   2   6          1.88          2.56         4.14 o                         
   1   2   6       3662.40       3720.24        40.49 o                         
   2   2   6        541.10        589.58        21.98 o                         
   3   2   6        185.25        206.30        12.63 o                         
   4   2   6         35.07         44.59         9.05 o                         
   5   2   6          3.76          0.17         9.84 o                         
   6   2   6          1.33          1.20         8.11 o                         
   7   2   6         20.96         -1.90        10.65 o                         
   8   2   6         12.50         14.35         8.29 o                         
  -9   3   6         12.71         15.56         7.59 o                         
  -8   3   6        107.77        101.16        10.00 o                         
  -7   3   6        133.29        115.16         9.27 o                         
  -6   3   6        535.46        579.35        14.96 o                         
  -5   3   6         43.11         48.36         5.88 o                         
  -4   3   6        226.07        222.31         8.59 o                         
  -3   3   6        117.14        139.78         4.85 o                         
  -2   3   6        362.83        348.51         5.92 o                         
  -1   3   6         80.28         76.85         5.42 o                         
   0   3   6        538.24        562.88        11.31 o                         
   1   3   6       3561.18       3714.22        46.94 o                         
   2   3   6        436.58        467.42        19.05 o                         
   3   3   6        127.65        135.68        10.85 o                         
   4   3   6        127.87        124.95        14.73 o                         
   5   3   6          0.02          6.24         8.00 o                         
   6   3   6          3.42          2.59         8.86 o                         
   7   3   6          0.60         -6.02         6.02 o                         
   8   3   6         16.38          9.67         9.26 o                         
  -9   4   6         80.65         63.60        12.30 o                         
  -8   4   6          4.84          0.53         4.83 o                         
  -7   4   6         16.46         23.11         7.04 o                         
  -6   4   6          0.01          1.00         5.15 o                         
  -5   4   6         34.21         37.49         5.54 o                         
  -4   4   6         21.89         23.74         3.67 o                         
  -3   4   6         36.50         43.64         3.45 o                         
  -2   4   6          0.15          1.55         1.92 o                         
  -1   4   6         34.09         32.37         3.83 o                         
   0   4   6        438.09        455.71         9.32 o                         
   1   4   6        725.71        665.39        15.76 o                         
   2   4   6         32.31         33.88         7.03 o                         
   3   4   6          0.53          5.59         7.03 o                         
   4   4   6        122.66        108.59        11.34 o                         
   5   4   6        192.75        187.38        14.12 o                         
   6   4   6         11.71         12.06         9.00 o                         
   7   4   6          0.56         -6.81         6.81 o                         
  -9   5   6          7.93          9.90         8.21 o                         
  -8   5   6          0.63         -3.62         5.07 o                         
  -7   5   6         10.53         13.36         5.28 o                         
  -6   5   6         22.89         23.21         5.28 o                         
  -5   5   6        411.87        430.72        10.14 o                         
  -4   5   6         12.43         10.98         3.49 o                         
  -3   5   6         43.58         46.85         3.76 o                         
  -2   5   6         49.22         50.81         3.28 o                         
  -1   5   6         35.40         33.97         3.53 o                         
   0   5   6        360.65        350.05         8.79 o                         
   1   5   6         65.65         72.74         8.87 o                         
   2   5   6        285.36        293.75        20.83 o                         
   3   5   6         98.74         90.55         9.71 o                         
   4   5   6          0.07          8.07         7.66 o                         
   5   5   6          6.52          0.06        10.88 o                         
   6   5   6         12.89          6.17         8.78 o                         
   7   5   6          4.40         -1.84        11.03 o                         
  -9   6   6          0.10         -2.61         7.27 o                         
  -8   6   6         34.15         33.84         6.78 o                         
  -7   6   6         20.96         12.70         9.76 o                         
  -6   6   6        123.69        126.84         7.30 o                         
  -5   6   6          0.02         -3.40         3.40 o                         
  -4   6   6        255.70        268.05         8.11 o                         
  -3   6   6          3.74          7.40         2.71 o                         
  -2   6   6         22.23         30.24         2.95 o                         
  -1   6   6        426.83        461.99         8.42 o                         
   0   6   6        147.41        154.32         6.88 o                         
   1   6   6        612.33        584.39        13.46 o                         
   2   6   6         12.44         17.52         6.53 o                         
   3   6   6         20.20         23.96        11.70 o                         
   4   6   6         33.89         28.75         8.28 o                         
   5   6   6         13.98         12.16         8.50 o                         
   6   6   6         32.27         39.20        12.30 o                         
   7   6   6         31.00         31.60         9.63 o                         
  -8   7   6         66.20         63.78         9.57 o                         
  -7   7   6          3.93          9.33         4.50 o                         
  -6   7   6        118.66        127.00         7.41 o                         
  -5   7   6        284.59        308.73         9.20 o                         
  -4   7   6         13.53         14.82         3.75 o                         
  -3   7   6          0.10         -1.00         2.11 o                         
  -2   7   6        677.14        699.95        10.16 o                         
  -1   7   6        228.88        246.26         7.13 o                         
   0   7   6        296.19        326.27         9.16 o                         
   1   7   6        284.73        309.16         9.58 o                         
   2   7   6         66.35         66.45         8.20 o                         
   3   7   6          3.85         -6.38         6.38 o                         
   4   7   6         20.17         26.91         7.92 o                         
   5   7   6         51.11         37.97         9.36 o                         
   6   7   6          0.89         -2.25         6.23 o                         
   7   7   6         17.49         23.25         8.39 o                         
  -8   8   6          7.98          4.82         6.50 o                         
  -7   8   6          3.45         -0.17         6.22 o                         
  -6   8   6          7.82          6.74         3.92 o                         
  -5   8   6         15.25         15.21         4.07 o                         
  -4   8   6        640.55        610.43        11.79 o                         
  -3   8   6          3.89          3.01         2.64 o                         
  -2   8   6         80.98         93.56         5.06 o                         
  -1   8   6         37.18         35.19         4.15 o                         
   0   8   6         41.42         37.83         4.81 o                         
   1   8   6         13.30         14.42         4.58 o                         
   2   8   6        140.36        134.60         9.16 o                         
   3   8   6        206.64        199.85        13.27 o                         
   4   8   6         59.43         53.57         9.00 o                         
   5   8   6         89.87         88.46        11.77 o                         
   6   8   6          0.00          6.54         8.77 o                         
   7   8   6         55.63         72.26        10.45 o                         
  -8   9   6          0.34         -5.09         7.40 o                         
  -7   9   6         69.93         80.97         8.03 o                         
  -6   9   6          6.13          5.58         4.24 o                         
  -5   9   6         24.51         20.78         5.12 o                         
  -4   9   6         80.74         74.04         4.96 o                         
  -3   9   6        194.51        188.13         6.48 o                         
  -2   9   6         19.18         16.82         4.70 o                         
  -1   9   6         28.15         31.43         4.59 o                         
   0   9   6        108.00        114.08         7.16 o                         
   1   9   6         37.38         39.93         5.38 o                         
   2   9   6          5.13          9.65         5.79 o                         
   3   9   6        259.99        286.46        25.17 o                         
   4   9   6         16.86         27.13         8.54 o                         
   5   9   6          6.12          8.84        13.17 o                         
   6   9   6          6.83          5.02        12.93 o                         
   7   9   6          7.95          2.86        15.86 o                         
  -8  10   6        105.48        176.90        19.31 o                         
  -7  10   6        179.02        210.46        11.84 o                         
  -6  10   6        148.61        163.43         9.98 o                         
  -5  10   6        172.71        190.92        13.83 o                         
  -4  10   6       1010.91       1008.01        14.95 o                         
  -3  10   6        161.68        146.57         6.70 o                         
  -2  10   6         43.77         38.42         4.71 o                         
  -1  10   6        114.61        106.57         6.25 o                         
   0  10   6          1.44         -0.68         4.17 o                         
   1  10   6          0.19         -4.31         4.31 o                         
   2  10   6        231.63        197.54         9.37 o                         
   3  10   6        473.33        511.62        16.22 o                         
   4  10   6         19.26         24.78         8.72 o                         
   5  10   6         10.72          9.38         8.86 o                         
   6  10   6          2.01         -9.28         9.28 o                         
  -7  11   6          0.04          4.80         5.35 o                         
  -6  11   6          0.77          7.47         5.08 o                         
  -5  11   6         32.29         27.02         5.31 o                         
  -4  11   6         73.44         68.86         7.37 o                         
  -3  11   6         18.83         19.40         4.99 o                         
  -2  11   6         69.17         62.45         6.58 o                         
  -1  11   6         51.63         51.68         5.64 o                         
   0  11   6          0.88          0.31         5.16 o                         
   1  11   6         16.16         12.07         4.98 o                         
   2  11   6        210.26        191.05        11.32 o                         
   3  11   6        178.70        180.02        11.92 o                         
   4  11   6        116.22        117.44        12.44 o                         
   5  11   6          0.58          7.67        10.50 o                         
   6  11   6          4.87          8.30        10.83 o                         
  -7  12   6          8.66          0.06        11.55 o                         
  -6  12   6         36.15         63.55         9.05 o                         
  -5  12   6         65.61         81.31         7.19 o                         
  -4  12   6         20.56         24.15         6.12 o                         
  -3  12   6         55.14         50.82         8.62 o                         
  -2  12   6         14.98         13.00         4.99 o                         
  -1  12   6         10.00         -2.72         4.92 o                         
   0  12   6         10.77          5.25         5.30 o                         
   1  12   6        351.03        379.09        13.99 o                         
   2  12   6          2.54         -3.91         5.99 o                         
   3  12   6          0.04          3.82         6.81 o                         
   4  12   6        151.26        151.72        13.78 o                         
   5  12   6          4.08         -2.38         9.39 o                         
  -6  13   6          2.21         -5.50         8.41 o                         
  -5  13   6        103.97        117.11         9.75 o                         
  -4  13   6         10.16          8.86         5.60 o                         
  -3  13   6          5.82          3.80         4.68 o                         
  -2  13   6         29.67         24.48         7.03 o                         
  -1  13   6         11.42         10.86         6.13 o                         
   0  13   6         87.55         97.34         9.04 o                         
   1  13   6          2.46         -2.84         8.81 o                         
   2  13   6         12.13         14.55         6.96 o                         
   3  13   6         25.73         23.24         8.07 o                         
   4  13   6         13.46         16.06         9.32 o                         
   5  13   6         88.55         81.92        13.17 o                         
  -6  14   6         60.10        113.41        19.25 o                         
  -5  14   6         15.36         32.43         7.62 o                         
  -4  14   6         11.92         24.13         7.33 o                         
  -3  14   6         56.69         36.14         7.42 o                         
  -2  14   6        124.06        123.36        10.85 o                         
  -1  14   6        114.79        134.17        13.27 o                         
   0  14   6        529.44        591.16        17.29 o                         
   1  14   6        180.34        184.84        12.10 o                         
   2  14   6          0.00          3.56         7.01 o                         
   3  14   6         40.43         53.93         9.61 o                         
   4  14   6          1.53         -7.59         8.33 o                         
  -5  15   6         54.04         69.85        11.51 o                         
  -4  15   6          1.15         10.65        16.69 o                         
  -3  15   6         24.30         46.11         8.37 o                         
  -2  15   6          2.63          7.82         8.70 o                         
  -1  15   6        172.27        190.66        13.97 o                         
   0  15   6          3.07         -0.93         7.29 o                         
   1  15   6          2.05          0.22         6.39 o                         
   2  15   6          9.38          2.93         7.37 o                         
   3  15   6          0.56          0.02         8.40 o                         
   4  15   6          0.96         -7.57        11.61 o                         
  -4  16   6         72.56         96.94        13.27 o                         
  -3  16   6          3.48         14.97         7.19 o                         
  -2  16   6         10.50          1.11         6.92 o                         
  -1  16   6        156.03        162.92        13.59 o                         
   0  16   6          5.89          7.45         7.80 o                         
   1  16   6          0.07          3.58         6.83 o                         
   2  16   6         24.58         23.46         8.76 o                         
   3  16   6          0.12          9.67         8.98 o                         
  -3  17   6          6.66         19.97        10.69 o                         
  -2  17   6         40.27         44.64        11.73 o                         
  -1  17   6         57.91         72.41        10.72 o                         
   0  17   6          0.55          1.47        10.03 o                         
   1  17   6          4.82          7.59         7.97 o                         
   2  17   6         22.94         24.61         9.26 o                         
  -2  18   6         12.64         36.61        11.14 o                         
  -1  18   6          5.39         26.16         9.80 o                         
   0  18   6         30.96         33.11        10.61 o                         
  -9   0   7         56.33         84.19        13.88 o                         
  -7   0   7          0.63         -5.70        14.97 o                         
  -5   0   7          0.80          7.58         6.16 o                         
  -3   0   7       1556.48       1678.61        30.84 o                         
  -1   0   7          7.11          4.68         7.70 o                         
   1   0   7        194.92        221.62        20.54 o                         
   3   0   7        164.73        174.56        22.25 o                         
   5   0   7          2.69         -7.70        11.45 o                         
   7   0   7         76.20         92.66        17.84 o                         
  -9   1   7         30.15         35.32        10.99 o                         
  -8   1   7          6.77         13.94         5.74 o                         
  -7   1   7         57.26         50.13         6.92 o                         
  -6   1   7         39.99         45.92         6.38 o                         
  -5   1   7          0.54         -3.45         3.45 o                         
  -4   1   7        147.33        143.50         9.51 o                         
  -3   1   7         24.16         43.56         5.02 o                         
  -2   1   7       1512.24       1499.47        15.69 o                         
  -1   1   7        138.75        143.10        10.19 o                         
   0   1   7          0.30          2.66         5.72 o                         
   1   1   7        664.52        751.66        35.94 o                         
   2   1   7        754.78        869.29        20.67 o                         
   3   1   7         49.15         72.98        10.20 o                         
   4   1   7          0.06          8.79         8.93 o                         
   5   1   7          4.59         -0.86         7.97 o                         
   6   1   7          0.86         -8.64         8.64 o                         
   7   1   7          0.51          0.36        10.02 o                         
  -9   2   7         33.78         30.26         7.63 o                         
  -8   2   7          4.13         12.00         5.61 o                         
  -7   2   7          0.09         -0.84         4.31 o                         
  -6   2   7         31.09         28.33         5.35 o                         
  -5   2   7         93.33        101.36         7.80 o                         
  -4   2   7        239.39        257.79        10.62 o                         
  -3   2   7          8.12         10.70         2.96 o                         
  -2   2   7          0.01          6.18         3.11 o                         
  -1   2   7        285.20        297.76         8.05 o                         
   0   2   7         14.53         31.04         9.33 o                         
   1   2   7        266.38        284.02        19.55 o                         
   2   2   7          6.82         25.92         7.66 o                         
   3   2   7         96.50        107.25        12.77 o                         
   4   2   7         10.30          0.56         8.74 o                         
   5   2   7         16.87         33.34        12.50 o                         
   6   2   7          1.19         -8.69         8.69 o                         
   7   2   7          2.68          2.07        14.00 o                         
  -9   3   7         25.14         22.64         8.02 o                         
  -8   3   7          0.45          0.49         5.13 o                         
  -7   3   7        152.60        149.73        10.50 o                         
  -6   3   7        173.43        160.36        10.03 o                         
  -5   3   7        254.23        257.78        10.28 o                         
  -4   3   7        161.73        184.48         8.85 o                         
  -3   3   7        165.56        147.11         5.62 o                         
  -2   3   7         67.65         66.35         4.42 o                         
  -1   3   7        302.56        307.98         8.28 o                         
   0   3   7         24.29         23.19         4.77 o                         
   1   3   7        345.96        377.80        13.92 o                         
   2   3   7         31.66         33.93        10.36 o                         
   3   3   7         24.14         11.72         8.28 o                         
   4   3   7          0.01         -3.33         7.80 o                         
   5   3   7          4.83          5.13         9.30 o                         
   6   3   7          0.08         -9.30         9.30 o                         
   7   3   7         89.99         96.69        17.75 o                         
  -9   4   7          4.52         -1.05         7.59 o                         
  -8   4   7         10.15         11.39         5.06 o                         
  -7   4   7         18.53          5.25         6.05 o                         
  -6   4   7        274.63        293.75        11.61 o                         
  -5   4   7        597.18        641.13        14.84 o                         
  -4   4   7         83.61         87.23         5.68 o                         
  -3   4   7          7.41          5.59         2.67 o                         
  -2   4   7         21.36         22.83         3.30 o                         
  -1   4   7         81.35         81.83         5.37 o                         
   0   4   7        738.61        763.44        14.31 o                         
   1   4   7        232.41        247.43        12.14 o                         
   2   4   7        350.59        360.74        19.08 o                         
   3   4   7        209.90        193.58        14.97 o                         
   4   4   7         25.21         28.52         8.80 o                         
   5   4   7         89.49         94.73        22.73 o                         
   6   4   7          4.82         -8.08         9.36 o                         
   7   4   7          0.35        -10.35        10.35 o                         
  -9   5   7          5.78         -2.03         5.63 o                         
  -8   5   7         80.64         77.73         9.88 o                         
  -7   5   7         32.63         29.58         6.48 o                         
  -6   5   7        693.11        658.80        16.12 o                         
  -5   5   7        723.48        736.09        15.92 o                         
  -4   5   7        801.10        808.70        13.31 o                         
  -3   5   7        745.97        731.78        10.75 o                         
  -2   5   7          1.35         -1.93         2.91 o                         
  -1   5   7         64.95         59.21         4.46 o                         
   0   5   7       1016.51       1005.02        16.66 o                         
   1   5   7        122.96        127.54         9.66 o                         
   2   5   7          4.36         12.51         6.88 o                         
   3   5   7         16.14         23.59         8.28 o                         
   4   5   7          0.59          3.57         8.16 o                         
   5   5   7          0.59         10.78         8.93 o                         
   6   5   7          2.26         -0.79         9.28 o                         
   7   5   7          0.00         -7.65         7.65 o                         
  -8   6   7          0.00          8.49         7.04 o                         
  -7   6   7         36.94         25.68         7.16 o                         
  -6   6   7        230.12        242.14        11.09 o                         
  -5   6   7        135.03        152.09         8.53 o                         
  -4   6   7         28.24         34.37         4.45 o                         
  -3   6   7         32.48         31.92         3.49 o                         
  -2   6   7         54.46         57.74         4.28 o                         
  -1   6   7         59.41         65.96         4.90 o                         
   0   6   7          0.91          1.01         4.08 o                         
   1   6   7        269.23        259.11        12.78 o                         
   2   6   7         59.26         69.06         9.00 o                         
   3   6   7         73.62         73.18         9.66 o                         
   4   6   7          7.50         16.14         9.51 o                         
   5   6   7         19.06         11.75         9.05 o                         
   6   6   7         26.75         18.06        14.54 o                         
   7   6   7          4.95         -3.30        10.00 o                         
  -8   7   7         88.14         98.81         9.67 o                         
  -7   7   7          5.43          0.31         5.18 o                         
  -6   7   7         20.68         39.17         5.58 o                         
  -5   7   7         34.89         43.53         5.23 o                         
  -4   7   7       1461.75       1493.40        18.87 o                         
  -3   7   7         20.96         21.90         3.41 o                         
  -2   7   7        134.58        128.78         5.72 o                         
  -1   7   7        286.93        270.85         7.90 o                         
   0   7   7        183.52        167.69         8.16 o                         
   1   7   7          3.79          6.68         4.54 o                         
   2   7   7        207.32        203.71        12.63 o                         
   3   7   7         24.98         14.29         7.61 o                         
   4   7   7         17.97         24.58         8.72 o                         
   5   7   7         50.10         52.47        10.98 o                         
   6   7   7          0.73          2.65         9.16 o                         
   7   7   7          0.00         -8.27         8.27 o                         
  -8   8   7         57.26         72.54        10.40 o                         
  -7   8   7          1.07          8.01         5.01 o                         
  -6   8   7          1.50          6.42         6.12 o                         
  -5   8   7        324.76        342.68        10.12 o                         
  -4   8   7         81.03         92.75         8.86 o                         
  -3   8   7        519.51        501.34         9.51 o                         
  -2   8   7         40.48         51.65         5.05 o                         
  -1   8   7         45.74         36.52         4.56 o                         
   0   8   7        166.15        159.94         9.83 o                         
   1   8   7         20.71         20.77         5.26 o                         
   2   8   7          1.23          1.82         6.57 o                         
   3   8   7         35.82         41.77         9.72 o                         
   4   8   7         49.33         42.10         9.52 o                         
   5   8   7          0.45         -6.65         8.21 o                         
   6   8   7          1.19         -4.61         8.27 o                         
  -8   9   7          4.65         -3.06         6.37 o                         
  -7   9   7          1.50          0.71         4.64 o                         
  -6   9   7          0.00         -2.06         4.01 o                         
  -5   9   7        145.26        159.09         8.95 o                         
  -4   9   7        162.67        164.18         8.76 o                         
  -3   9   7        787.26        782.24        11.76 o                         
  -2   9   7          9.02          6.92         3.95 o                         
  -1   9   7         19.61         18.08         4.91 o                         
   0   9   7         35.88         42.33         5.61 o                         
   1   9   7          3.73          9.17         4.94 o                         
   2   9   7         35.55         39.61         7.18 o                         
   3   9   7        116.56        123.38        11.84 o                         
   4   9   7         38.51         50.46        10.67 o                         
   5   9   7         80.07         82.11        12.90 o                         
   6   9   7          0.21        -10.01        10.01 o                         
  -7  10   7         61.43         77.31        13.80 o                         
  -6  10   7          1.96          3.63         5.99 o                         
  -5  10   7        127.41        139.38         9.12 o                         
  -4  10   7         12.12         10.18         3.96 o                         
  -3  10   7        179.22        165.18         8.76 o                         
  -2  10   7        164.72        169.07         9.99 o                         
  -1  10   7          8.11          9.76         4.02 o                         
   0  10   7          0.13         -3.95         4.27 o                         
   1  10   7          0.72         -4.32         4.32 o                         
   2  10   7         14.97         11.39         5.53 o                         
   3  10   7        286.40        297.00        26.84 o                         
   4  10   7         23.80         17.38        12.44 o                         
   5  10   7         13.03         19.01        10.33 o                         
   6  10   7         12.75         23.96        12.10 o                         
  -7  11   7         28.64         23.65         7.53 o                         
  -6  11   7          8.85          7.13        10.02 o                         
  -5  11   7          1.55         12.39         6.16 o                         
  -4  11   7          9.47         14.74         5.60 o                         
  -3  11   7         10.99         12.04         4.91 o                         
  -2  11   7         58.29         71.78         7.41 o                         
  -1  11   7         54.14         60.47         5.83 o                         
   0  11   7         17.26         21.61         5.30 o                         
   1  11   7         62.71         62.70         7.42 o                         
   2  11   7         23.23         25.24         7.27 o                         
   3  11   7          6.65          2.71         7.92 o                         
   4  11   7        168.93        162.11        14.39 o                         
   5  11   7         17.43         23.32        10.78 o                         
  -7  12   7          0.82         14.12         7.56 o                         
  -6  12   7         21.88         32.47         7.87 o                         
  -5  12   7         78.24         85.53         9.49 o                         
  -4  12   7         14.05          8.03         5.48 o                         
  -3  12   7         88.56         87.06         7.87 o                         
  -2  12   7         68.08         83.54         7.59 o                         
  -1  12   7         54.70         48.85         6.76 o                         
   0  12   7         25.00         18.35         6.26 o                         
   1  12   7         11.34          9.69         6.54 o                         
   2  12   7         89.65         80.77         9.22 o                         
   3  12   7         65.07         71.13         9.86 o                         
   4  12   7        110.56        126.07        14.50 o                         
   5  12   7         44.11         46.42        12.72 o                         
  -6  13   7          0.88         -1.48         9.41 o                         
  -5  13   7         72.12         62.09         8.28 o                         
  -4  13   7         46.52         59.80         7.93 o                         
  -3  13   7         15.39         15.67         6.51 o                         
  -2  13   7         31.48         33.24         7.87 o                         
  -1  13   7         12.09          8.08         6.66 o                         
   0  13   7          5.98          7.88         6.05 o                         
   1  13   7          0.70         -2.71         6.22 o                         
   2  13   7         46.13         48.23         8.61 o                         
   3  13   7          1.14          7.91         8.18 o                         
   4  13   7          5.15         -4.00         9.32 o                         
  -6  14   7         63.60        107.08        14.48 o                         
  -5  14   7          4.58         10.52         6.64 o                         
  -4  14   7          1.12         -4.43         6.28 o                         
  -3  14   7         62.06         56.12        10.07 o                         
  -2  14   7          0.00         -2.18         6.16 o                         
  -1  14   7         12.02          8.22         7.16 o                         
   0  14   7        170.32        170.31        12.03 o                         
   1  14   7        192.09        183.81        12.49 o                         
   2  14   7         59.24         65.69        10.10 o                         
   3  14   7         95.81        101.54        11.54 o                         
   4  14   7          0.09          9.07        10.32 o                         
  -5  15   7          0.92         15.02         9.02 o                         
  -4  15   7         34.86         28.24        14.12 o                         
  -3  15   7          0.01          4.77         8.21 o                         
  -2  15   7          4.39          6.01         7.00 o                         
  -1  15   7          6.79          9.22         8.92 o                         
   0  15   7          7.59         -0.60         7.81 o                         
   1  15   7          8.26          6.36         7.41 o                         
   2  15   7         16.19         21.61         8.95 o                         
   3  15   7          6.66         -2.00        10.91 o                         
  -4  16   7          7.69         22.74        10.27 o                         
  -3  16   7         11.10         11.67         9.97 o                         
  -2  16   7          7.67         10.52        13.86 o                         
  -1  16   7          7.26         25.35         9.19 o                         
   0  16   7          7.91          8.07         8.80 o                         
   1  16   7         12.87          4.44         8.13 o                         
   2  16   7         25.77         48.33        10.68 o                         
  -3  17   7          0.46         26.34        11.08 o                         
  -2  17   7          4.08          7.05         9.03 o                         
  -1  17   7          0.01          8.09         8.93 o                         
   0  17   7          0.02         11.05         9.05 o                         
   1  17   7          1.92         11.18        10.05 o                         
  -8   0   8         24.58         46.57        10.89 o                         
  -6   0   8         11.49          3.34         6.57 o                         
  -4   0   8        219.71        247.27        15.40 o                         
  -2   0   8       1636.20       1665.37        28.97 o                         
   0   0   8        248.89        272.96        21.39 o                         
   2   0   8         57.08         59.90        16.26 o                         
   4   0   8        740.69        908.58        71.88 o                         
   6   0   8          0.09         -2.80        14.48 o                         
  -9   1   8        102.63        105.96        10.80 o                         
  -8   1   8         65.97         87.16        20.72 o                         
  -7   1   8         76.26         60.79         9.15 o                         
  -6   1   8        350.76        341.20        12.50 o                         
  -5   1   8          4.72          3.37         5.68 o                         
  -4   1   8         36.26         39.91         5.37 o                         
  -3   1   8         31.64         23.81         4.87 o                         
  -2   1   8       1311.19       1347.34        16.11 o                         
  -1   1   8          3.08          3.70         4.04 o                         
   0   1   8          8.80          5.84         6.94 o                         
   1   1   8         98.38        110.18        15.88 o                         
   2   1   8         29.73         24.08         8.28 o                         
   3   1   8        190.95        226.14        15.46 o                         
   4   1   8         25.85         28.68        10.79 o                         
   5   1   8          1.73          0.43         8.94 o                         
   6   1   8         15.99          4.38        10.03 o                         
   7   1   8          0.02        -10.92        10.92 o                         
  -9   2   8         20.37         28.65         7.38 o                         
  -8   2   8         14.54         20.57         6.46 o                         
  -7   2   8         24.73         25.16         6.16 o                         
  -6   2   8         82.46         79.49         7.89 o                         
  -5   2   8        269.89        282.72        11.04 o                         
  -4   2   8          5.63         13.64         4.23 o                         
  -3   2   8          0.30         -0.98         3.82 o                         
  -2   2   8          4.82          6.91         3.72 o                         
  -1   2   8         84.08         78.85         5.93 o                         
   0   2   8          7.58          7.62         5.58 o                         
   1   2   8         80.49         86.19         9.52 o                         
   2   2   8         11.19         17.48         8.11 o                         
   3   2   8         21.74         25.65         9.61 o                         
   4   2   8          0.34         -1.69         9.00 o                         
   5   2   8         61.92         58.40        16.49 o                         
   6   2   8         18.60          8.98        10.02 o                         
   7   2   8          0.51        -10.64        10.64 o                         
  -9   3   8         70.95         88.55        10.45 o                         
  -8   3   8         97.61        113.26        10.62 o                         
  -7   3   8         12.44          9.24         7.16 o                         
  -6   3   8        812.17        810.42        18.39 o                         
  -5   3   8          3.81          3.48         4.28 o                         
  -4   3   8        512.50        506.77        13.11 o                         
  -3   3   8         43.38         54.81        10.50 o                         
  -2   3   8         22.59         23.80         4.24 o                         
  -1   3   8         18.90         19.11         4.43 o                         
   0   3   8        182.00        176.34        11.24 o                         
   1   3   8         21.38         14.79         7.11 o                         
   2   3   8          9.81          5.02        13.54 o                         
   3   3   8        205.00        259.90        22.24 o                         
   4   3   8         34.23         34.65        10.15 o                         
   5   3   8         13.61          8.50        10.31 o                         
   6   3   8          0.69         11.17        11.43 o                         
   7   3   8         29.42          6.24        14.89 o                         
  -8   4   8          4.08          5.63        12.84 o                         
  -7   4   8         22.38         23.38         6.26 o                         
  -6   4   8          2.68          1.03         4.56 o                         
  -5   4   8        151.92        156.06        11.73 o                         
  -4   4   8          5.63          3.94         3.88 o                         
  -3   4   8        342.58        342.85        10.44 o                         
  -2   4   8        320.32        328.09         9.28 o                         
  -1   4   8          4.03          6.66         4.55 o                         
   0   4   8         11.93         13.09         5.28 o                         
   1   4   8        176.68        176.12        11.84 o                         
   2   4   8         49.09         50.65         8.99 o                         
   3   4   8          8.60         13.14         8.55 o                         
   4   4   8          0.10          7.83         9.16 o                         
   5   4   8          0.02         -7.03         9.66 o                         
   6   4   8          6.04         12.78        11.11 o                         
   7   4   8          9.38         -9.17        12.47 o                         
  -8   5   8         44.58         54.70         8.30 o                         
  -7   5   8        105.13        104.17         9.16 o                         
  -6   5   8         31.71         27.93         6.15 o                         
  -5   5   8       1876.18       1881.94        26.71 o                         
  -4   5   8         73.96         84.97         7.73 o                         
  -3   5   8         46.13         42.66         5.44 o                         
  -2   5   8          0.02         -3.12         3.54 o                         
  -1   5   8         37.41         45.44         5.30 o                         
   0   5   8         15.60         12.02         5.30 o                         
   1   5   8          2.29         13.43         6.80 o                         
   2   5   8          0.00          1.44         7.16 o                         
   3   5   8         79.52         96.58        11.03 o                         
   4   5   8          0.72         -5.73         8.55 o                         
   5   5   8        147.83        157.16        14.88 o                         
   6   5   8         20.31          8.33        11.84 o                         
  -8   6   8         14.58         10.46         8.15 o                         
  -7   6   8          6.50         -1.02         4.98 o                         
  -6   6   8         79.68         83.46         8.06 o                         
  -5   6   8          8.81          6.86         3.87 o                         
  -4   6   8        519.32        510.88        11.35 o                         
  -3   6   8         19.36         20.32         3.94 o                         
  -2   6   8          3.64         -0.13         3.72 o                         
  -1   6   8          0.25          0.79         3.85 o                         
   0   6   8        136.18        156.09         9.16 o                         
   1   6   8        213.40        222.07        12.97 o                         
   2   6   8          3.83         -6.11         6.77 o                         
   3   6   8          3.20         -3.18         7.87 o                         
   4   6   8         22.10         20.79         9.69 o                         
   5   6   8         31.49         25.74        10.98 o                         
   6   6   8         29.18         20.00        18.43 o                         
  -8   7   8          0.10         -4.69         6.66 o                         
  -7   7   8         15.30          6.08         4.97 o                         
  -6   7   8         39.13         51.87         5.88 o                         
  -5   7   8        176.52        173.96         8.59 o                         
  -4   7   8        400.23        425.30        11.85 o                         
  -3   7   8        167.48        171.98         8.53 o                         
  -2   7   8        257.36        267.14        12.51 o                         
  -1   7   8         36.54         41.03         4.91 o                         
   0   7   8          5.19         11.24         4.96 o                         
   1   7   8         13.89          9.19         7.78 o                         
   2   7   8          6.84         -3.65         6.82 o                         
   3   7   8          0.01         -6.66         6.66 o                         
   4   7   8         49.25         47.41        16.02 o                         
   5   7   8          1.51         -4.11        15.89 o                         
   6   7   8          3.69         13.51        11.53 o                         
  -8   8   8         16.79         40.33        12.53 o                         
  -7   8   8         24.86         23.63         7.54 o                         
  -6   8   8          0.50          1.01         4.19 o                         
  -5   8   8        294.20        255.01         9.41 o                         
  -4   8   8        135.33        132.84         8.34 o                         
  -3   8   8       1638.45       1673.65        22.02 o                         
  -2   8   8        116.47        108.02         6.76 o                         
  -1   8   8         88.48         88.87         6.11 o                         
   0   8   8        186.94        181.49         8.86 o                         
   1   8   8          0.66          6.52         7.13 o                         
   2   8   8          1.42          2.54         6.66 o                         
   3   8   8         23.25         16.03         9.43 o                         
   4   8   8          0.96         -8.79         8.79 o                         
   5   8   8          0.05        -11.82        12.67 o                         
   6   8   8          0.07        -14.15        15.42 o                         
  -7   9   8          1.27          5.93         5.44 o                         
  -6   9   8          0.05          1.21         7.90 o                         
  -5   9   8          2.65         -0.65         5.11 o                         
  -4   9   8         11.87         19.19         5.11 o                         
  -3   9   8        327.56        353.35        11.12 o                         
  -2   9   8        114.70        134.47         7.54 o                         
  -1   9   8         55.81         50.65         5.84 o                         
   0   9   8         80.63         68.17         6.56 o                         
   1   9   8          0.13         -4.40         4.82 o                         
   2   9   8          0.39          2.50         5.88 o                         
   3   9   8         37.68         34.81         9.49 o                         
   4   9   8        130.43        164.65        22.27 o                         
   5   9   8         20.18          6.32        10.32 o                         
   6   9   8          6.96         -9.42        12.10 o                         
  -7  10   8         15.61         17.26         8.32 o                         
  -6  10   8         14.74         21.01         9.26 o                         
  -5  10   8          0.29          2.99         5.60 o                         
  -4  10   8          5.53          0.35         4.07 o                         
  -3  10   8          0.03          0.75         6.30 o                         
  -2  10   8         29.49         14.89         4.79 o                         
  -1  10   8          0.24          5.67         4.53 o                         
   0  10   8        113.93        113.78         7.79 o                         
   1  10   8         57.77         54.85         6.77 o                         
   2  10   8         59.91         66.16         8.33 o                         
   3  10   8        147.74        152.08        13.72 o                         
   4  10   8          2.12         -7.82         9.11 o                         
   5  10   8          2.89          0.12        11.06 o                         
  -7  11   8         44.80         71.04        17.55 o                         
  -6  11   8         30.18         51.59        10.55 o                         
  -5  11   8          4.94          4.44         8.15 o                         
  -4  11   8          0.09          7.18         5.50 o                         
  -3  11   8         53.21         52.81         7.53 o                         
  -2  11   8         37.98         43.26         6.58 o                         
  -1  11   8          4.84          0.49         4.58 o                         
   0  11   8          0.13         -4.60         4.77 o                         
   1  11   8         30.85         33.59         6.12 o                         
   2  11   8          1.20         -4.32         6.89 o                         
   3  11   8         47.17         48.77        10.81 o                         
   4  11   8          2.42          1.98         9.49 o                         
   5  11   8         10.64          5.64        13.83 o                         
  -6  12   8          6.99         19.73         9.62 o                         
  -5  12   8          2.89         17.59         9.62 o                         
  -4  12   8        113.35        125.97        10.07 o                         
  -3  12   8         50.42         53.50         7.88 o                         
  -2  12   8          4.14          0.76         5.44 o                         
  -1  12   8         51.30         44.93         7.09 o                         
   0  12   8          0.38         -2.76         6.11 o                         
   1  12   8          3.36         -4.17         6.92 o                         
   2  12   8         73.73         74.68        10.12 o                         
   3  12   8         44.05         34.04        10.53 o                         
   4  12   8         31.94         47.04        12.35 o                         
  -6  13   8          0.41         17.75        10.58 o                         
  -5  13   8         15.34          9.84         9.62 o                         
  -4  13   8          7.42         13.02         7.91 o                         
  -3  13   8          0.23          4.81         6.00 o                         
  -2  13   8          0.19         -2.63         5.76 o                         
  -1  13   8          1.58         -0.71         6.88 o                         
   0  13   8         25.82         13.82         8.00 o                         
   1  13   8         26.78         22.46         7.54 o                         
   2  13   8        118.23        127.70        11.86 o                         
   3  13   8         79.80         63.72        12.02 o                         
   4  13   8          0.10          1.81        11.22 o                         
  -5  14   8         67.15         87.99        13.60 o                         
  -4  14   8          3.56          1.38         7.26 o                         
  -3  14   8         10.66          7.70        12.83 o                         
  -2  14   8         74.93         85.74        10.28 o                         
  -1  14   8        120.40        127.72        14.37 o                         
   0  14   8        301.06        318.87        32.81 o                         
   1  14   8         38.35         50.58         9.02 o                         
   2  14   8         57.77         66.73        16.18 o                         
   3  14   8          8.20          2.37        10.00 o                         
  -4  15   8         68.50        132.01        17.11 o                         
  -3  15   8         69.58         84.24        12.66 o                         
  -2  15   8         17.60         28.06        10.65 o                         
  -1  15   8        168.04        181.40        14.80 o                         
   0  15   8         86.72        102.37        12.78 o                         
   1  15   8          0.60          5.80         8.72 o                         
   2  15   8          5.66          0.63        10.13 o                         
  -3  16   8          0.99         12.47        10.27 o                         
  -2  16   8          8.18          5.13         9.86 o                         
  -1  16   8         46.02         60.00        11.34 o                         
   0  16   8          6.19          8.10         9.52 o                         
   1  16   8         31.95         34.31        13.73 o                         
  -7   0   9         54.20         67.19        11.50 o                         
  -5   0   9          5.79         11.81         7.54 o                         
  -3   0   9        148.44        158.30        18.82 o                         
  -1   0   9         51.46         47.52         9.08 o                         
   1   0   9         57.46         88.99        17.97 o                         
   3   0   9        272.59        366.04        77.87 o                         
   5   0   9          1.22         -1.11        14.21 o                         
  -8   1   9          1.10          4.42         5.42 o                         
  -7   1   9        120.58        104.92         9.56 o                         
  -6   1   9         14.12          9.25         5.04 o                         
  -5   1   9         18.30         13.78         4.68 o                         
  -4   1   9         72.40         77.42         7.57 o                         
  -3   1   9          0.01          1.15         6.94 o                         
  -2   1   9        250.42        229.59        12.29 o                         
  -1   1   9        258.04        264.31         9.63 o                         
   0   1   9         14.67          7.73         5.90 o                         
   1   1   9         75.10        107.72        11.03 o                         
   2   1   9          3.14          5.99        12.30 o                         
   3   1   9        575.15        704.19        56.47 o                         
   4   1   9         86.80         96.77        13.59 o                         
   5   1   9         57.71         48.14        11.75 o                         
   6   1   9         11.19         16.17        11.80 o                         
  -8   2   9          4.36         10.88         5.94 o                         
  -7   2   9         16.82         10.41         6.51 o                         
  -6   2   9         80.45         75.56        11.12 o                         
  -5   2   9          1.33         -3.27         4.15 o                         
  -4   2   9        134.15        150.64         9.25 o                         
  -3   2   9          1.33         -5.99         6.66 o                         
  -2   2   9        129.75        125.83         8.11 o                         
  -1   2   9          0.36          3.57         4.43 o                         
   0   2   9         64.33         69.04         8.82 o                         
   1   2   9         19.47         26.51         8.50 o                         
   2   2   9        352.27        401.16        37.55 o                         
   3   2   9        552.57        700.90        23.36 o                         
   4   2   9         52.36         45.25        11.64 o                         
   5   2   9         19.93          7.34        10.54 o                         
   6   2   9          3.56         -7.21        10.99 o                         
  -8   3   9          0.19         -5.24         5.24 o                         
  -7   3   9        126.00        141.51        24.45 o                         
  -6   3   9         14.14         12.33         5.12 o                         
  -5   3   9        268.41        291.71        11.80 o                         
  -4   3   9          1.23         -2.90         3.73 o                         
  -3   3   9         94.18         88.61        10.89 o                         
  -2   3   9         45.27         50.37         5.91 o                         
  -1   3   9          4.80          8.31         5.12 o                         
   0   3   9         12.17         13.05         6.30 o                         
   1   3   9        246.23        247.65        13.99 o                         
   2   3   9        774.22        863.26        35.67 o                         
   3   3   9         44.60         64.36        11.07 o                         
   4   3   9          7.34         12.67        15.89 o                         
   5   3   9         40.56         29.17        12.22 o                         
   6   3   9          7.99        -11.12        11.12 o                         
  -8   4   9         51.85         53.39         8.44 o                         
  -7   4   9         50.08         59.92         7.87 o                         
  -6   4   9          1.00          1.87         4.53 o                         
  -5   4   9         58.92         61.51         6.92 o                         
  -4   4   9         98.98        102.78        12.10 o                         
  -3   4   9          8.33          6.94         5.50 o                         
  -2   4   9          9.49          9.85         4.85 o                         
  -1   4   9          3.86          7.43         4.62 o                         
   0   4   9         56.33         58.83         7.25 o                         
   1   4   9        710.78        776.79        20.89 o                         
   2   4   9        568.43        629.26        20.84 o                         
   3   4   9        129.22        129.17        13.91 o                         
   4   4   9         13.23         23.09        13.52 o                         
   5   4   9          3.83          9.86        17.24 o                         
   6   4   9         25.83         13.60        12.92 o                         
  -8   5   9         18.01          4.74         5.85 o                         
  -7   5   9          0.33          4.26         5.16 o                         
  -6   5   9         29.64         30.34         7.42 o                         
  -5   5   9          0.07         -1.39         4.37 o                         
  -4   5   9        207.09        207.21        12.80 o                         
  -3   5   9          7.43          2.33         7.61 o                         
  -2   5   9          7.15          4.64         5.31 o                         
  -1   5   9         19.96         11.61         7.31 o                         
   0   5   9          0.86         -3.03         5.69 o                         
   1   5   9          4.20          8.27         7.38 o                         
   2   5   9         35.60         28.60         9.05 o                         
   3   5   9         10.74          3.35         8.89 o                         
   4   5   9          3.93         -4.22         9.43 o                         
   5   5   9          0.04        -10.43        10.43 o                         
   6   5   9          7.69         -8.63        12.33 o                         
  -8   6   9          1.09         -5.28         5.28 o                         
  -7   6   9          0.91         -2.77         5.24 o                         
  -6   6   9          3.44          3.71         5.56 o                         
  -5   6   9         15.19         19.69         6.16 o                         
  -4   6   9        103.12        111.16         7.97 o                         
  -3   6   9         35.00         35.76         5.52 o                         
  -2   6   9          0.05         -0.49         4.10 o                         
  -1   6   9         16.59         25.55         5.61 o                         
   0   6   9          0.20         -3.61         5.23 o                         
   1   6   9        115.20        105.79         9.39 o                         
   2   6   9        178.32        189.61        13.66 o                         
   3   6   9          3.53         -1.63        12.08 o                         
   4   6   9         40.35         31.59        11.15 o                         
   5   6   9          0.09         -8.35        11.15 o                         
   6   6   9          0.86          6.00        12.92 o                         
  -8   7   9         11.95         18.60         6.46 o                         
  -7   7   9        106.09        112.34         9.94 o                         
  -6   7   9         15.18         18.00         4.71 o                         
  -5   7   9         69.49         81.35         6.82 o                         
  -4   7   9        107.72        102.61        10.13 o                         
  -3   7   9        308.13        330.69        10.95 o                         
  -2   7   9          6.48         -0.64         4.17 o                         
  -1   7   9        139.26        145.39         8.72 o                         
   0   7   9        167.96        149.05        12.47 o                         
   1   7   9         34.12         30.27         6.91 o                         
   2   7   9          7.60         -5.99         7.56 o                         
   3   7   9         50.73         67.07        11.48 o                         
   4   7   9          1.69         -9.36         9.36 o                         
   5   7   9         11.27          6.61        11.43 o                         
  -7   8   9         11.11         31.57         7.80 o                         
  -6   8   9          0.41         -3.96         3.96 o                         
  -5   8   9          6.52          4.90         4.65 o                         
  -4   8   9        148.78        151.14        10.62 o                         
  -3   8   9        352.70        334.12        11.18 o                         
  -2   8   9          0.91         -3.97         3.97 o                         
  -1   8   9         56.98         55.72         8.14 o                         
   0   8   9          0.56          1.86         6.75 o                         
   1   8   9          0.34         -5.35         5.56 o                         
   2   8   9          2.11         -6.74         6.74 o                         
   3   8   9         85.33         98.61        12.33 o                         
   4   8   9          9.32         17.49        13.60 o                         
   5   8   9         13.58          2.45        11.15 o                         
  -7   9   9         63.85        107.01        11.66 o                         
  -6   9   9         99.07        101.79         9.10 o                         
  -5   9   9         13.65         19.58         6.04 o                         
  -4   9   9          0.21          6.66         6.24 o                         
  -3   9   9         95.70         87.20         7.33 o                         
  -2   9   9        216.48        207.40         9.50 o                         
  -1   9   9         38.54         29.91         5.73 o                         
   0   9   9         48.24         45.79         6.33 o                         
   1   9   9          2.95          5.43         6.05 o                         
   2   9   9          4.20          9.36         6.91 o                         
   3   9   9         12.71         19.59         9.93 o                         
   4   9   9        186.95        204.69        16.93 o                         
   5   9   9          5.50          1.23        15.42 o                         
  -7  10   9        103.97        141.34        13.32 o                         
  -6  10   9         27.00         32.97         6.65 o                         
  -5  10   9        103.68        125.69        14.21 o                         
  -4  10   9         12.14         14.01         5.78 o                         
  -3  10   9        193.65        196.84        10.61 o                         
  -2  10   9          0.35          1.23         5.56 o                         
  -1  10   9          0.87          5.01         4.92 o                         
   0  10   9          0.13         -3.11         5.76 o                         
   1  10   9         23.65         22.18         6.81 o                         
   2  10   9          4.38          3.39         6.69 o                         
   3  10   9         78.15         58.55        12.19 o                         
   4  10   9        124.25        118.23        14.83 o                         
   5  10   9          4.24          9.95        14.80 o                         
  -6  11   9         13.26         25.28         9.86 o                         
  -5  11   9          8.49         14.97        17.54 o                         
  -4  11   9         51.49         52.40         7.78 o                         
  -3  11   9        111.79        109.64         9.93 o                         
  -2  11   9         21.44         26.43         7.38 o                         
  -1  11   9         28.30         26.40         5.87 o                         
   0  11   9          9.28          8.39         6.25 o                         
   1  11   9          1.23         -5.41         5.41 o                         
   2  11   9          5.07          0.09         8.37 o                         
   3  11   9         35.29         34.19        12.11 o                         
   4  11   9          1.10         -9.99         9.99 o                         
  -6  12   9         15.95         15.40         9.68 o                         
  -5  12   9         40.35         40.52        11.08 o                         
  -4  12   9         44.47         48.66         7.53 o                         
  -3  12   9         33.90         26.99         7.38 o                         
  -2  12   9         22.58         22.77         7.61 o                         
  -1  12   9         29.76         28.67         6.92 o                         
   0  12   9          4.15         -3.61         7.51 o                         
   1  12   9          0.96         -0.74         8.27 o                         
   2  12   9         93.43        104.87        12.42 o                         
   3  12   9         42.69         55.38        12.10 o                         
   4  12   9          1.15        -10.40        10.40 o                         
  -5  13   9         68.03         90.16        17.97 o                         
  -4  13   9         89.52        109.43        10.20 o                         
  -3  13   9          0.37         -5.13         6.86 o                         
  -2  13   9          9.22         21.78         8.22 o                         
  -1  13   9         16.91         16.34         8.25 o                         
   0  13   9         13.52         12.26         8.22 o                         
   1  13   9          2.90         11.31        19.20 o                         
   2  13   9         84.84         97.38        13.29 o                         
   3  13   9          6.39          2.05        10.20 o                         
  -4  14   9        116.41        149.80        14.55 o                         
  -3  14   9          1.06         -6.27         8.02 o                         
  -2  14   9         10.99          2.32         9.36 o                         
  -1  14   9         24.56         10.83         8.72 o                         
   0  14   9         15.93         26.38        12.27 o                         
   1  14   9        157.88        165.92        15.20 o                         
   2  14   9         14.85          9.95        11.12 o                         
  -3  15   9          8.58         16.81        10.07 o                         
  -2  15   9         61.36         80.51        13.52 o                         
  -1  15   9          0.08          1.22         8.39 o                         
   0  15   9         87.04         90.67        12.83 o                         
   1  15   9         16.39         19.96        10.67 o                         
  -1  16   9          9.34         15.75        14.04 o                         
  -8   0  10         55.58         43.90        18.40 o                         
  -6   0  10         21.33          7.12        14.55 o                         
  -4   0  10          1.31         -8.56         8.56 o                         
  -2   0  10        454.77        474.04        28.24 o                         
   0   0  10         70.32         63.48        14.55 o                         
   2   0  10        280.98        318.12        23.29 o                         
   4   0  10         69.96         59.21        30.38 o                         
   6   0  10          0.32         -4.63        32.09 o                         
  -8   1  10          9.71         -2.13         5.15 o                         
  -7   1  10          0.17         -2.26         5.15 o                         
  -6   1  10         35.15         23.61         5.95 o                         
  -5   1  10         46.49         44.73         6.83 o                         
  -4   1  10          5.76         -6.78         6.78 o                         
  -3   1  10         33.19         33.91         7.38 o                         
  -2   1  10        171.78        176.19        16.76 o                         
  -1   1  10        155.53        173.31        11.34 o                         
   0   1  10          0.88          8.70         7.90 o                         
   1   1  10         11.77         10.88         8.72 o                         
   2   1  10         41.02         31.97        10.20 o                         
   3   1  10         53.96         45.34        11.50 o                         
   4   1  10          3.87          3.92        10.25 o                         
   5   1  10          6.38         -1.81        10.87 o                         
   6   1  10          1.88         -6.28        12.62 o                         
  -8   2  10          0.26         -1.71         5.72 o                         
  -7   2  10         37.51         43.06         8.03 o                         
  -6   2  10          7.02         15.22         5.74 o                         
  -5   2  10          0.11          1.79         4.45 o                         
  -4   2  10          0.64        -13.13        15.40 o                         
  -3   2  10         14.78         11.54         6.24 o                         
  -2   2  10         38.26         34.85         7.56 o                         
  -1   2  10          2.26         10.56         5.81 o                         
   0   2  10         74.38         99.12         9.88 o                         
   1   2  10         12.26          2.97         8.16 o                         
   2   2  10          4.69          1.75        10.90 o                         
   3   2  10         72.18         95.27        13.29 o                         
   4   2  10         57.62         45.16        14.48 o                         
   5   2  10          3.36         -6.44        11.00 o                         
   6   2  10          0.11        -12.34        12.34 o                         
  -8   3  10          9.99         27.07         7.14 o                         
  -7   3  10          0.96         -0.17         7.90 o                         
  -6   3  10         77.51         72.52         9.02 o                         
  -5   3  10          2.96          2.55         7.29 o                         
  -4   3  10         25.24         35.95        17.11 o                         
  -3   3  10        212.50        185.85        15.09 o                         
  -2   3  10         72.74         76.56         8.86 o                         
  -1   3  10         25.29         16.19         6.25 o                         
   0   3  10          8.54         -5.12         9.63 o                         
   1   3  10          7.02         20.48         8.37 o                         
   2   3  10        152.67        180.99        20.47 o                         
   3   3  10          4.36          6.74        10.15 o                         
   4   3  10          9.18         14.86        11.84 o                         
   5   3  10          0.63         15.55        13.50 o                         
  -8   4  10         33.48         40.55         7.63 o                         
  -7   4  10         11.90          3.99         5.56 o                         
  -6   4  10         18.59         10.42         5.35 o                         
  -5   4  10        183.39        171.19        14.33 o                         
  -4   4  10         74.22         66.58        10.58 o                         
  -3   4  10         52.65         49.44        10.44 o                         
  -2   4  10        120.41        128.50        14.56 o                         
  -1   4  10          5.46         -5.19         5.19 o                         
   0   4  10         39.28         27.38         6.85 o                         
   1   4  10        255.07        291.04        24.43 o                         
   2   4  10        152.65        175.35        17.96 o                         
   3   4  10         13.97          4.12        13.07 o                         
   4   4  10          6.66        -11.98        16.13 o                         
   5   4  10          4.83        -11.93        11.93 o                         
  -8   5  10         11.31         23.26         8.77 o                         
  -7   5  10         67.42         85.71         9.51 o                         
  -6   5  10          5.82         11.31         5.21 o                         
  -5   5  10        341.36        341.74        12.93 o                         
  -4   5  10        328.75        307.14        17.84 o                         
  -3   5  10        115.98        106.26         9.13 o                         
  -2   5  10         57.99         56.59         7.88 o                         
  -1   5  10          1.01          0.46         5.28 o                         
   0   5  10         11.90         18.75         6.17 o                         
   1   5  10         99.25         81.83         8.73 o                         
   2   5  10          0.34         -8.00         8.00 o                         
   3   5  10          1.56         -8.64         9.31 o                         
   4   5  10         17.23          5.25        11.29 o                         
   5   5  10          7.19         -5.50        12.01 o                         
  -7   6  10         63.26         89.69        11.12 o                         
  -6   6  10         70.72         80.31         8.63 o                         
  -5   6  10        593.57        522.28        17.86 o                         
  -4   6  10          5.57          4.77        14.55 o                         
  -3   6  10        824.19        866.64        19.80 o                         
  -2   6  10         41.76         54.29         7.96 o                         
  -1   6  10          6.53          5.59         6.79 o                         
   0   6  10          0.01         -6.16         7.78 o                         
   1   6  10         56.13         56.45         8.11 o                         
   2   6  10         27.89         30.90        13.13 o                         
   3   6  10          4.14          8.07         9.86 o                         
   4   6  10         30.27         37.48        20.41 o                         
   5   6  10          0.02         -2.95        13.20 o                         
  -7   7  10          4.50         13.33         6.40 o                         
  -6   7  10         14.70          4.36         5.11 o                         
  -5   7  10         28.04         21.83         5.87 o                         
  -4   7  10        213.98        203.14        12.46 o                         
  -3   7  10        597.43        604.97        15.81 o                         
  -2   7  10         16.47         15.69        10.76 o                         
  -1   7  10         70.93         60.16         7.78 o                         
   0   7  10         32.15         25.32         8.35 o                         
   1   7  10          1.14          1.23         6.49 o                         
   2   7  10         37.78         44.36        13.28 o                         
   3   7  10         87.26         93.32        13.00 o                         
   4   7  10          6.22        -10.22        10.22 o                         
   5   7  10          2.08         -6.85        12.16 o                         
  -7   8  10         95.82        107.48        11.90 o                         
  -6   8  10          5.98          5.30         4.54 o                         
  -5   8  10          3.41          3.42         5.07 o                         
  -4   8  10         98.25        109.69        10.22 o                         
  -3   8  10          5.18         12.62         6.98 o                         
  -2   8  10        271.73        270.45        15.33 o                         
  -1   8  10         73.95         77.50         9.31 o                         
   0   8  10         22.36         22.91         7.70 o                         
   1   8  10        105.14        107.20         9.40 o                         
   2   8  10          1.58         -6.49         6.49 o                         
   3   8  10          0.95         -2.75         9.52 o                         
   4   8  10         44.53         35.36        12.67 o                         
  -7   9  10          0.03         -6.50         6.50 o                         
  -6   9  10          0.00          4.00         6.27 o                         
  -5   9  10          0.21         -0.88         5.50 o                         
  -4   9  10        253.12        261.07        15.71 o                         
  -3   9  10         86.95         89.06         7.83 o                         
  -2   9  10        106.21         98.45         8.63 o                         
  -1   9  10          0.80          2.69         6.49 o                         
   0   9  10          0.67          0.58         6.66 o                         
   1   9  10         12.48          9.43         9.02 o                         
   2   9  10          0.18         -6.79         6.79 o                         
   3   9  10          0.70         -8.86         8.86 o                         
   4   9  10         83.24         80.68        27.89 o                         
  -6  10  10          5.19         31.04         9.86 o                         
  -5  10  10          6.28         -0.03         9.84 o                         
  -4  10  10          0.13         -1.62        22.25 o                         
  -3  10  10          6.43          4.13         5.37 o                         
  -2  10  10          6.69          5.68         5.72 o                         
  -1  10  10        124.63        129.68         8.55 o                         
   0  10  10         12.76         15.53         7.56 o                         
   1  10  10          0.56          6.59         7.17 o                         
   2  10  10          0.24         -4.92         6.93 o                         
   3  10  10          7.19          3.83         8.41 o                         
   4  10  10         59.55         76.59        14.63 o                         
  -6  11  10         61.29         67.90        14.12 o                         
  -5  11  10          0.13          8.64         9.36 o                         
  -4  11  10         15.77         23.74        19.51 o                         
  -3  11  10          3.70          0.35         6.53 o                         
  -2  11  10         57.28         55.18         9.16 o                         
  -1  11  10          1.04         -2.88         6.73 o                         
   0  11  10         72.13         71.51         7.71 o                         
   1  11  10          1.13          2.57         7.78 o                         
   2  11  10         19.91         15.87         9.54 o                         
   3  11  10          1.10         -3.44        11.49 o                         
  -5  12  10          3.42          9.84        20.54 o                         
  -4  12  10         10.44          9.70         6.64 o                         
  -3  12  10          0.01         -6.71         6.71 o                         
  -2  12  10         12.63          5.27         7.38 o                         
  -1  12  10         29.50         33.25         7.52 o                         
   0  12  10         24.21         17.15         9.28 o                         
   1  12  10         11.50         18.13        11.18 o                         
   2  12  10          3.05         16.06        10.35 o                         
   3  12  10          8.99         11.03        11.28 o                         
  -4  13  10         57.46         50.26        13.97 o                         
  -3  13  10         15.19         15.11        13.64 o                         
  -2  13  10         35.93         27.26        10.70 o                         
  -1  13  10          2.52          4.09         9.84 o                         
   0  13  10          3.88          3.98         8.66 o                         
   1  13  10         19.90         17.61        10.11 o                         
   2  13  10          6.51         -3.60        11.55 o                         
  -3  14  10          4.11          0.40        14.12 o                         
  -2  14  10          9.78          9.51        10.69 o                         
  -1  14  10          0.21         -4.18        10.58 o                         
   0  14  10          2.29         -5.99        12.10 o                         
   1  14  10         34.85         32.24        11.43 o                         
  -1  15  10          1.15         29.74        12.66 o                         
  -7   0  11         28.40          9.98         8.02 o                         
  -5   0  11        241.50        201.09        16.63 o                         
  -3   0  11        125.34        124.62        12.91 o                         
  -1   0  11       1020.67       1041.34        41.93 o                         
   1   0  11         21.92         21.56        12.30 o                         
   3   0  11         24.30         16.00        14.81 o                         
   5   0  11        150.48        179.40        25.67 o                         
  -7   1  11         15.76         29.44         7.24 o                         
  -6   1  11         90.73         80.45         8.71 o                         
  -5   1  11         24.14         32.91         6.55 o                         
  -4   1  11         70.46         86.17        12.10 o                         
  -3   1  11          1.02         -2.71         6.24 o                         
  -2   1  11         90.62         95.00        18.36 o                         
  -1   1  11         24.63         22.03         7.88 o                         
   0   1  11          4.77          8.96         7.75 o                         
   1   1  11          3.04         -4.39         8.48 o                         
   2   1  11         11.50         -5.49         9.72 o                         
   3   1  11          0.85         -2.53         9.59 o                         
   4   1  11         33.35         32.37        13.17 o                         
   5   1  11          8.82         12.12        13.02 o                         
  -7   2  11         50.81         52.39         8.12 o                         
  -6   2  11         30.62         17.21         6.35 o                         
  -5   2  11        351.14        336.32        15.61 o                         
  -4   2  11         95.51         72.86        14.12 o                         
  -3   2  11          0.51         -5.75         5.75 o                         
  -2   2  11         11.81         12.52         7.23 o                         
  -1   2  11         47.10         44.02         8.50 o                         
   0   2  11         18.21         12.90         6.08 o                         
   1   2  11          3.48          5.93         9.00 o                         
   2   2  11         29.15         37.52        11.48 o                         
   3   2  11          4.17         -2.58        10.69 o                         
   4   2  11         81.99         88.18        13.90 o                         
   5   2  11          5.22        -12.03        12.03 o                         
  -7   3  11         49.31         51.35         7.58 o                         
  -6   3  11         12.03          2.41         5.43 o                         
  -5   3  11        149.41        162.74        12.84 o                         
  -4   3  11         22.19          9.41         8.47 o                         
  -3   3  11         61.83         53.70         8.00 o                         
  -2   3  11          0.51         -6.16         6.16 o                         
  -1   3  11         26.31         25.76         7.87 o                         
   0   3  11          2.16          1.18         6.22 o                         
   1   3  11        134.22        171.62        13.50 o                         
   2   3  11          0.55          3.14         9.36 o                         
   3   3  11          3.11        -10.15        10.15 o                         
   4   3  11          1.92        -11.50        11.50 o                         
   5   3  11          0.07        -11.92        11.92 o                         
  -7   4  11          9.47          2.69         8.40 o                         
  -6   4  11          9.54         16.54         6.46 o                         
  -5   4  11          0.97          4.90        10.54 o                         
  -4   4  11          6.98          4.71         7.87 o                         
  -3   4  11         45.12         57.03         8.14 o                         
  -2   4  11        148.50        157.29        11.84 o                         
  -1   4  11         40.67         25.70         8.22 o                         
   0   4  11         11.21          5.86         7.56 o                         
   1   4  11          8.92         11.86         7.44 o                         
   2   4  11         36.58         32.96        10.67 o                         
   3   4  11          3.03          0.50        10.67 o                         
   4   4  11         19.77         25.99        13.48 o                         
   5   4  11          0.32        -13.63        13.63 o                         
  -7   5  11         20.70         17.47         6.23 o                         
  -6   5  11         81.48         68.36         8.38 o                         
  -5   5  11         24.75         32.12         7.55 o                         
  -4   5  11        968.27       1012.90        44.07 o                         
  -3   5  11        260.63        238.96        23.85 o                         
  -2   5  11         23.79         35.44         9.36 o                         
  -1   5  11         25.72         27.67         8.40 o                         
   0   5  11         58.28         72.38        11.21 o                         
   1   5  11          1.90          2.95         6.67 o                         
   2   5  11         12.74         23.18        11.51 o                         
   3   5  11         33.38         36.87        16.56 o                         
   4   5  11          6.10          1.49        12.27 o                         
  -7   6  11          1.54         -5.38         5.38 o                         
  -6   6  11         20.88         18.66         8.91 o                         
  -5   6  11         70.78         78.60        13.00 o                         
  -4   6  11        220.04        188.07        30.38 o                         
  -3   6  11        286.50        296.53        15.64 o                         
  -2   6  11         15.44         18.51        13.79 o                         
  -1   6  11         25.65         28.68         9.18 o                         
   0   6  11          2.69          6.11         7.53 o                         
   1   6  11         24.29          9.98         7.31 o                         
   2   6  11         32.06         50.58        11.00 o                         
   3   6  11          0.61          1.82        10.85 o                         
   4   6  11          2.69        -13.75        13.75 o                         
  -7   7  11         18.71         25.00         7.19 o                         
  -6   7  11          2.91          5.51         6.66 o                         
  -5   7  11        134.83        117.85        16.26 o                         
  -4   7  11        179.79        164.94        16.30 o                         
  -3   7  11         55.04         60.44         8.22 o                         
  -2   7  11        475.52        514.70        17.53 o                         
  -1   7  11         74.04         52.28         9.16 o                         
   0   7  11         27.25         26.93        11.39 o                         
   1   7  11         39.23         38.64        14.57 o                         
   2   7  11          2.22         -0.24         7.54 o                         
   3   7  11          0.21         -4.19        10.53 o                         
   4   7  11          0.11        -10.49        11.92 o                         
  -6   8  11         12.60         21.11         8.61 o                         
  -5   8  11          5.13         -6.74         6.74 o                         
  -4   8  11         44.57         32.21        10.23 o                         
  -3   8  11         19.08         17.28         6.82 o                         
  -2   8  11        348.32        387.08        24.08 o                         
  -1   8  11         52.38         61.84         9.71 o                         
   0   8  11          0.94          1.35         6.62 o                         
   1   8  11          0.81          4.38         8.06 o                         
   2   8  11          4.81         -6.15         7.46 o                         
   3   8  11          2.45         10.90        10.70 o                         
   4   8  11          2.97         12.79        20.99 o                         
  -6   9  11          0.57        -10.70        10.70 o                         
  -5   9  11          5.44         -7.27         8.47 o                         
  -4   9  11          3.99         12.20         8.22 o                         
  -3   9  11         55.95         34.57         6.96 o                         
  -2   9  11         37.67         37.07         8.06 o                         
  -1   9  11         17.38         16.88         7.87 o                         
   0   9  11          5.26          7.39         7.01 o                         
   1   9  11         60.98         48.25        12.38 o                         
   2   9  11          5.07          0.55        11.15 o                         
   3   9  11          7.56         23.85         9.65 o                         
  -5  10  11         14.24         29.09        10.23 o                         
  -4  10  11          0.00          1.77        11.98 o                         
  -3  10  11         26.13         22.27         7.19 o                         
  -2  10  11          0.30         -1.70         5.94 o                         
  -1  10  11          1.72         -7.52         7.52 o                         
   0  10  11         20.30         12.38         7.01 o                         
   1  10  11          3.36          6.38         8.69 o                         
   2  10  11          1.86         -7.91         7.91 o                         
   3  10  11         28.45         22.33        10.74 o                         
  -5  11  11          4.00          0.47         9.36 o                         
  -4  11  11          4.22         -2.46         9.84 o                         
  -3  11  11          4.51         -6.92         6.92 o                         
  -2  11  11         26.69         32.13        13.00 o                         
  -1  11  11         10.21          1.22         7.05 o                         
   0  11  11         16.44         19.18         7.40 o                         
   1  11  11          2.01         -1.66         8.30 o                         
   2  11  11          0.29         17.76        23.53 o                         
  -4  12  11          0.30          5.13        10.29 o                         
  -3  12  11         13.91          4.36         7.76 o                         
  -2  12  11          2.03         -0.40         8.11 o                         
  -1  12  11         11.04         -4.73         8.66 o                         
   0  12  11         22.34         22.18        28.66 o                         
   1  12  11          3.15          3.99        20.54 o                         
  -3  13  11         44.42         57.55        20.11 o                         
  -2  13  11         23.98         29.46        21.39 o                         
  -1  13  11          4.48        -15.83        16.69 o                         
   0  13  11          3.71          2.16        10.84 o                         
  -6   0  12        133.30        102.50        18.40 o                         
  -4   0  12          6.97         20.54        14.55 o                         
  -2   0  12         90.48         65.73        14.12 o                         
   0   0  12         84.17         78.40        13.88 o                         
   2   0  12         12.61         15.05        14.48 o                         
   4   0  12         68.56         81.12        23.10 o                         
  -7   1  12          2.14          4.90         6.30 o                         
  -6   1  12         11.14          9.97         5.90 o                         
  -5   1  12          6.63          8.98         9.84 o                         
  -4   1  12         14.89          8.67         8.98 o                         
  -3   1  12         27.46         15.05         7.87 o                         
  -2   1  12         25.60         34.30         8.52 o                         
  -1   1  12         73.97         64.21        10.49 o                         
   0   1  12          5.99         -2.12         7.42 o                         
   1   1  12          0.67          3.59         9.68 o                         
   2   1  12          1.13         -8.55         8.55 o                         
   3   1  12          3.35        -10.32        10.87 o                         
   4   1  12          0.66         15.07        12.88 o                         
  -7   2  12          1.01          6.52         8.86 o                         
  -6   2  12         61.08         49.38         9.68 o                         
  -5   2  12         52.92         24.39        12.41 o                         
  -4   2  12         19.40          0.86         8.47 o                         
  -3   2  12         12.77         11.28         8.43 o                         
  -2   2  12          2.55         -6.83         7.07 o                         
  -1   2  12          1.90         -6.87         7.19 o                         
   0   2  12         37.45         44.95         9.53 o                         
   1   2  12         16.85          3.16         8.03 o                         
   2   2  12         15.40         14.65        11.00 o                         
   3   2  12          4.39        -11.80        11.80 o                         
   4   2  12        171.79        232.77        27.54 o                         
  -7   3  12          2.59         -1.55         5.79 o                         
  -6   3  12          8.10         11.94         7.73 o                         
  -5   3  12          0.06          0.89         8.76 o                         
  -4   3  12          3.82         -9.51        16.26 o                         
  -3   3  12         51.82         37.26         8.37 o                         
  -2   3  12         37.55         39.08         8.89 o                         
  -1   3  12         36.92         39.76         9.49 o                         
   0   3  12         10.46         23.03         9.16 o                         
   1   3  12          2.04         -0.27         8.37 o                         
   2   3  12         22.73         19.87        11.28 o                         
   3   3  12         71.37         50.57        13.81 o                         
   4   3  12          6.21          5.97        14.53 o                         
  -7   4  12          0.03         -0.34         6.02 o                         
  -6   4  12         36.80         19.51         7.78 o                         
  -5   4  12          1.20         -7.54         7.54 o                         
  -4   4  12         49.88         46.67        11.08 o                         
  -3   4  12         51.53         47.98        15.92 o                         
  -2   4  12          3.37          4.34         7.48 o                         
  -1   4  12         16.48         16.41         8.22 o                         
   0   4  12          1.75         -7.53         7.53 o                         
   1   4  12          8.50          2.85         8.80 o                         
   2   4  12        250.52        274.45        19.11 o                         
   3   4  12        137.22        144.60        15.95 o                         
   4   4  12         46.07         52.78        15.47 o                         
  -6   5  12          6.47          1.32         6.97 o                         
  -5   5  12         17.02         -8.86        21.39 o                         
  -4   5  12          1.00         -8.15         8.15 o                         
  -3   5  12          1.38         -6.32         6.32 o                         
  -2   5  12          0.66         -4.18         9.86 o                         
  -1   5  12          3.09         -0.28         7.50 o                         
   0   5  12          2.67         -2.70         8.06 o                         
   1   5  12         15.49         -0.35         8.82 o                         
   2   5  12         77.67         70.46        13.00 o                         
   3   5  12         51.78         67.49        14.31 o                         
   4   5  12          1.87        -12.98        12.98 o                         
  -6   6  12         41.64         26.15        10.69 o                         
  -5   6  12         22.79         17.67         9.84 o                         
  -4   6  12          0.36         -0.37         8.21 o                         
  -3   6  12        183.33        166.20        11.96 o                         
  -2   6  12         35.49         35.84         9.02 o                         
  -1   6  12          0.72         -6.15         7.56 o                         
   0   6  12         10.47          2.89         7.87 o                         
   1   6  12          1.89         -4.19         8.45 o                         
   2   6  12         79.03         67.66        11.12 o                         
   3   6  12         46.52         51.36        13.59 o                         
  -6   7  12          9.71          1.18         8.76 o                         
  -5   7  12          6.13          0.12         8.41 o                         
  -4   7  12          2.84          6.50        11.55 o                         
  -3   7  12          0.18         -1.24         6.61 o                         
  -2   7  12        278.38        284.20        15.97 o                         
  -1   7  12          0.44         -7.50         7.50 o                         
   0   7  12          2.50          2.93         8.20 o                         
   1   7  12         45.89         43.12        10.31 o                         
   2   7  12          0.90          5.16         9.66 o                         
   3   7  12          0.17         -5.89        15.71 o                         
  -5   8  12          8.46          6.66         9.64 o                         
  -4   8  12          0.83         13.48         9.46 o                         
  -3   8  12        105.79         89.11        10.09 o                         
  -2   8  12          8.53          4.05         7.38 o                         
  -1   8  12          1.20          9.60         8.37 o                         
   0   8  12          6.04         -2.76        11.95 o                         
   1   8  12         27.35          1.38        11.42 o                         
   2   8  12          1.81         -4.40         9.21 o                         
   3   8  12          0.53         -7.26         9.38 o                         
  -5   9  12         38.82         25.67        16.26 o                         
  -4   9  12          4.42          5.93         9.41 o                         
  -3   9  12          0.53         -5.00         6.88 o                         
  -2   9  12        101.98         86.36        10.31 o                         
  -1   9  12         46.61         29.66         9.39 o                         
   0   9  12         32.03         34.09         9.66 o                         
   1   9  12          5.66          8.94         9.19 o                         
   2   9  12          2.91          4.17         9.93 o                         
  -4  10  12         21.18         23.10        16.26 o                         
  -3  10  12          0.97          2.01         8.63 o                         
  -2  10  12          0.36          8.73         7.78 o                         
  -1  10  12         23.13         13.71         9.27 o                         
   0  10  12          2.45          4.31         9.67 o                         
   1  10  12          4.96         12.82        12.50 o                         
   2  10  12          7.01          2.61        11.69 o                         
  -4  11  12         25.71         18.91        14.12 o                         
  -3  11  12          2.37          0.85         7.62 o                         
  -2  11  12         23.87         11.93        10.47 o                         
  -1  11  12          6.68         -4.71        10.29 o                         
   0  11  12          0.01         -0.12         8.72 o                         
   1  11  12          0.01        -10.42        10.42 o                         
  -2  12  12         13.69          5.13        10.29 o                         
  -1  12  12          2.52        -10.23        10.23 o                         
  -5   0  13         20.48          6.85        12.83 o                         
  -3   0  13          0.01         -5.82         9.36 o                         
  -1   0  13         24.52         24.38        11.51 o                         
   1   0  13         15.85         24.89        12.94 o                         
   3   0  13         48.46         56.61        26.53 o                         
  -6   1  13         14.47         15.15        10.23 o                         
  -5   1  13          3.01         18.40        10.29 o                         
  -4   1  13          4.43         -3.83        11.12 o                         
  -3   1  13          0.13         -4.71         6.58 o                         
  -2   1  13          0.20         -8.63         9.86 o                         
  -1   1  13         60.67         64.26         9.86 o                         
   0   1  13         13.47         -3.70         8.65 o                         
   1   1  13         12.94          5.51        10.60 o                         
   2   1  13         10.99         -2.26        10.02 o                         
   3   1  13          0.51        -11.31        11.31 o                         
  -6   2  13         47.27         36.55        11.79 o                         
  -5   2  13          0.45        -10.27        10.27 o                         
  -4   2  13          7.94         -8.32         8.32 o                         
  -3   2  13          2.30         -5.38         8.12 o                         
  -2   2  13          0.16        -18.09        18.09 o                         
  -1   2  13         43.86         19.72         9.11 o                         
   0   2  13          1.51          5.35         9.43 o                         
   1   2  13          0.16          2.57        11.39 o                         
   2   2  13          0.01         -4.35        20.79 o                         
   3   2  13          3.46        -11.04        11.04 o                         
  -6   3  13          1.32         12.71        10.58 o                         
  -5   3  13          7.74        -12.04        18.82 o                         
  -4   3  13          4.40        -10.79        17.97 o                         
  -3   3  13          1.58         -9.24         9.24 o                         
  -2   3  13         58.73         25.45         8.89 o                         
  -1   3  13          9.41         -1.58         9.91 o                         
   0   3  13          1.00         -7.84         8.30 o                         
   1   3  13         31.18         24.26        12.75 o                         
   2   3  13         10.50          3.85        30.38 o                         
   3   3  13         21.67         18.35        14.31 o                         
  -6   4  13          2.98          1.44        17.97 o                         
  -5   4  13          8.53         32.25        10.58 o                         
  -4   4  13         15.69         15.25        11.12 o                         
  -3   4  13         24.33         10.43         7.23 o                         
  -2   4  13        137.46        134.11        12.47 o                         
  -1   4  13         28.98         30.15         9.86 o                         
   0   4  13          0.03         -1.64         8.78 o                         
   1   4  13          0.82        -10.09        19.68 o                         
   2   4  13         31.25         19.64        10.80 o                         
   3   4  13         68.66         79.27        15.47 o                         
  -5   5  13          1.89         -4.72         9.97 o                         
  -4   5  13         64.65         51.64        12.06 o                         
  -3   5  13         11.51         -6.54         6.82 o                         
  -2   5  13         60.36         48.62        11.93 o                         
  -1   5  13         11.08          1.44        15.87 o                         
   0   5  13          0.01         -7.80         7.80 o                         
   1   5  13          7.13        -10.69        10.69 o                         
   2   5  13          5.70         13.02        10.33 o                         
  -5   6  13         36.96         25.36        10.84 o                         
  -4   6  13        198.36        141.81        16.03 o                         
  -3   6  13        149.83        141.13        12.31 o                         
  -2   6  13        417.22        435.94        18.58 o                         
  -1   6  13          6.48         19.00         9.16 o                         
   0   6  13          0.01         -8.34         8.61 o                         
   1   6  13          0.52         -7.42        11.51 o                         
   2   6  13         43.37         31.85        11.92 o                         
  -5   7  13         69.16         50.62        12.06 o                         
  -4   7  13         82.83         79.15        13.92 o                         
  -3   7  13        205.51        200.75        16.26 o                         
  -2   7  13         27.25         19.35         8.72 o                         
  -1   7  13         55.37         39.91        17.42 o                         
   0   7  13          4.97          3.08         9.16 o                         
   1   7  13          0.69          5.95        16.26 o                         
   2   7  13         16.96         22.92        11.43 o                         
  -4   8  13         13.64          8.20        15.40 o                         
  -3   8  13          9.65          0.73         7.53 o                         
  -2   8  13          6.25         -5.31         9.64 o                         
  -1   8  13         29.24         28.83        10.15 o                         
   0   8  13         55.10         44.59        11.00 o                         
   1   8  13         10.18          0.75        14.97 o                         
  -4   9  13          2.60         -0.56         9.62 o                         
  -3   9  13         73.64         66.28        10.43 o                         
  -2   9  13          8.13          0.36         9.19 o                         
  -1   9  13          1.78         -7.66         7.66 o                         
   0   9  13          5.94         -3.17        10.23 o                         
  -2  10  13         10.85         14.62        10.27 o                         
  -1  10  13         30.83         36.75        10.20 o                         
  -4   0  14        103.75        104.39        21.39 o                         
  -2   0  14          7.61         -0.72        10.60 o                         
   0   0  14        153.82        203.63        23.96 o                         
   2   0  14          7.08         19.68        25.67 o                         
  -5   1  14         60.60         52.03        13.00 o                         
  -4   1  14         47.07         32.10        20.96 o                         
  -3   1  14         40.32         24.45         8.51 o                         
  -2   1  14          6.71         -7.52         7.52 o                         
  -1   1  14         36.47         27.28         9.12 o                         
   0   1  14         18.95         20.58         9.19 o                         
   1   1  14          5.31         -1.02         8.71 o                         
   2   1  14          4.27         -6.25        17.84 o                         
  -5   2  14         12.77         -0.54         9.97 o                         
  -4   2  14        129.94         88.83        17.11 o                         
  -3   2  14          0.02         -7.50        13.52 o                         
  -2   2  14          0.06         -7.21         7.21 o                         
  -1   2  14         25.71         18.01         9.82 o                         
   0   2  14          1.65         -1.55         9.44 o                         
   1   2  14          0.22         -8.84        13.21 o                         
   2   2  14          6.76        -11.80        11.80 o                         
  -5   3  14          5.83         -5.55         8.63 o                         
  -4   3  14          2.49         -6.45        13.26 o                         
  -3   3  14         47.35         38.71        13.26 o                         
  -2   3  14          7.17         -8.48         8.48 o                         
  -1   3  14         12.95         29.07        21.37 o                         
   0   3  14         40.69         21.72        10.63 o                         
   1   3  14          0.04        -10.74        13.02 o                         
  -4   4  14          1.00          3.03         9.86 o                         
  -3   4  14         69.29         57.61        10.20 o                         
  -2   4  14         60.38         65.71        11.03 o                         
  -1   4  14          4.31         -8.93         8.93 o                         
   0   4  14          0.02         -5.55         9.40 o                         
   1   4  14         13.47         -9.78         9.78 o                         
  -4   5  14         22.21         19.14        11.12 o                         
  -3   5  14        157.31        142.95        12.83 o                         
  -2   5  14        169.31        152.56        24.26 o                         
  -1   5  14         61.91         81.38        15.75 o                         
   0   5  14          7.13          4.78        15.21 o                         
   1   5  14         16.74          0.51        10.35 o                         
  -4   6  14         16.23          8.41        15.40 o                         
  -3   6  14        209.50        208.63        15.71 o                         
  -2   6  14         47.33         38.08         9.93 o                         
  -1   6  14          6.81         31.66        10.85 o                         
   0   6  14         12.04         -4.58        10.13 o                         
  -3   7  14         11.03         -0.12        11.98 o                         
  -2   7  14          9.57          3.34         8.86 o                         
  -1   7  14        216.64        219.01        36.51 o                         
   0   7  14          5.85         -8.52         8.52 o                         
  -3   0  15          0.12        -15.86        17.97 o                         
  -1   0  15          4.72         -4.30        23.96 o                         
  -3   1  15         14.07         -6.55        11.36 o                         
  -2   1  15          2.89         -9.39         9.39 o                         
  -1   1  15         13.49         -0.27        10.62 o                         
  -3   2  15          4.60         -3.90         8.38 o                         
  -2   2  15          1.48         -7.55         7.55 o                         
  -1   2  15          3.51         -7.09        10.82 o                         
  -2   3  15         28.12          7.87        17.71 o                         
  -1   3  15         14.08        -14.91        15.01 o                         
                                                                                
