# Supplementary material for: Crystal structures of three functionalized chalcones: 4′-di­methyl­amino-3-nitro­chalcone, 3-di­methyl­amino-3′-nitrochalcone and 3′-nitro­chalcone
Source: Acta Crystallogr E Crystallogr Commun. 2020 Sep 4;76(Pt 10):1599–604. doi: 10.1107/S2056989020011858 (PMC7534226; doi:10.1107/S2056989020011858)
Supplement: Supplementary file 6 [file e-76-01599-Hm1-sup4.hkl]

data_Hm1-                                                                       
_shelx_title ' test_1 in P2(1)/c'                                               
_shelx_refln_list_code          4                                               
_shelx_F_calc_maximum      608.61                                               
_exptl_crystal_F_000      1056.00                                               
_reflns_d_resolution_high  0.8300                                               
                                                                                
loop_                                                                           
 _space_group_symop_operation_xyz                                               
 'x, y, z'                                                                      
 '-x, y+1/2, -z+1/2'                                                            
 '-x, -y, -z'                                                                   
 'x, -y-1/2, z-1/2'                                                             
                                                                                
_cell_length_a    14.7856                                                       
_cell_length_b    15.9841                                                       
_cell_length_c    10.3188                                                       
_cell_angle_alpha  90.000                                                       
_cell_angle_beta   99.210                                                       
_cell_angle_gamma  90.000                                                       
                                                                                
_shelx_F_squared_multiplier     1.000                                           
                                                                                
loop_                                                                           
 _refln_index_h                                                                 
 _refln_index_k                                                                 
 _refln_index_l                                                                 
 _refln_F_squared_calc                                                          
 _refln_F_squared_meas                                                          
 _refln_F_squared_sigma                                                         
 _refln_observed_status                                                         
   1   0   0          1.46          0.00         2.41 o                         
   2   0   0       5978.07       5522.37       102.29 o                         
   3   0   0        164.30        150.66         9.84 o                         
   4   0   0      61898.85      57362.91       802.50 o                         
   5   0   0        667.78        603.80        26.58 o                         
   6   0   0       2714.57       2511.96        53.93 o                         
   7   0   0         40.72         36.37        11.81 o                         
   8   0   0        164.74        155.57        16.98 o                         
   9   0   0          5.45         -7.33        12.37 o                         
  10   0   0          1.40          6.67        15.00 o                         
  11   0   0        183.01        184.74        39.53 o                         
  12   0   0       2471.02       2428.35        70.96 o                         
  13   0   0         36.91         41.11        19.92 o                         
  14   0   0       1671.32       1886.32       124.44 o                         
  15   0   0         32.79         91.32        40.01 o                         
  16   0   0          8.68         55.24        73.32 o                         
  17   0   0         51.51          3.41        37.51 o                         
   1   1   0       1798.81       1701.34        49.77 o                         
   2   1   0        515.58        471.86        11.02 o                         
   3   1   0       6018.53       5485.13        66.25 o                         
   4   1   0       1328.00       1192.91        23.13 o                         
   5   1   0       8601.42       7821.91        88.62 o                         
   6   1   0         11.32         -4.80         6.61 o                         
   7   1   0        104.26         73.57         9.21 o                         
   8   1   0          4.70          5.33         7.80 o                         
   9   1   0         86.89         63.26        10.61 o                         
  10   1   0        243.23        202.14        19.83 o                         
  11   1   0         49.59         38.78        12.73 o                         
  12   1   0        392.68        406.78        27.18 o                         
  13   1   0        111.57         97.07        24.03 o                         
  14   1   0         22.02          5.30        14.79 o                         
  15   1   0         25.70         21.96        17.36 o                         
  16   1   0        172.48        206.58        41.34 o                         
  17   1   0        111.22        158.10        31.16 o                         
   0   2   0         45.60         56.77        10.17 o                         
   1   2   0       4726.39       4810.85        76.86 o                         
   2   2   0        151.08        146.75         7.51 o                         
   3   2   0      18075.91      16442.62       167.68 o                         
   4   2   0        174.22        165.34        10.68 o                         
   5   2   0         29.75         23.81         7.44 o                         
   6   2   0          4.04         -1.48         6.59 o                         
   7   2   0        147.76        151.51        13.11 o                         
   8   2   0         13.63         -4.82         8.07 o                         
   9   2   0        265.65        243.75        16.35 o                         
  10   2   0          0.66         -1.23        15.13 o                         
  11   2   0         11.81          1.87        11.77 o                         
  12   2   0         81.12         78.03        14.93 o                         
  13   2   0        264.83        249.13        20.45 o                         
  14   2   0          0.51        -13.19        13.19 o                         
  15   2   0         36.05         24.01        17.48 o                         
  16   2   0         10.72         30.24        19.47 o                         
  17   2   0        115.15         82.84        24.61 o                         
   1   3   0       2513.21       2564.55        28.38 o                         
   2   3   0        519.21        457.11        11.43 o                         
   3   3   0        129.58        112.06         8.39 o                         
   4   3   0          0.22          5.60         5.94 o                         
   5   3   0        465.81        382.67        14.23 o                         
   6   3   0         39.07         33.80         8.64 o                         
   7   3   0        138.20        143.87        12.80 o                         
   8   3   0         94.88         98.42        11.34 o                         
   9   3   0         68.38         58.67        11.05 o                         
  10   3   0        211.08        198.88        16.15 o                         
  11   3   0         57.77         51.57        12.86 o                         
  12   3   0        138.34        139.90        16.41 o                         
  13   3   0        101.61         75.53        15.31 o                         
  14   3   0          1.13         10.07        16.17 o                         
  15   3   0          4.27         16.21        16.98 o                         
  16   3   0          0.13          2.10        17.92 o                         
  17   3   0          3.24        -16.64        22.15 o                         
   0   4   0      14359.68      15615.58       197.08 o                         
   1   4   0         13.71         17.98         4.90 o                         
   2   4   0      14792.57      14815.16       134.53 o                         
   3   4   0        182.30        167.38         7.86 o                         
   4   4   0        141.47        144.94         9.46 o                         
   5   4   0        166.16        132.34         9.64 o                         
   6   4   0         12.79          2.83         7.14 o                         
   7   4   0        409.38        395.65        25.18 o                         
   8   4   0         47.31         60.27        10.53 o                         
   9   4   0        156.20        137.61        13.41 o                         
  10   4   0        351.13        315.33        19.13 o                         
  11   4   0        275.12        239.53        18.20 o                         
  12   4   0        117.91        110.59        15.86 o                         
  13   4   0        120.12        145.06        20.32 o                         
  14   4   0          1.52         12.04        16.36 o                         
  15   4   0          3.01         -0.81        16.82 o                         
  16   4   0          0.59         12.60        18.18 o                         
  17   4   0         19.88         36.45        21.49 o                         
   1   5   0         46.10         51.46         6.08 o                         
   2   5   0        151.28        178.28         9.15 o                         
   3   5   0       3062.89       3053.56        38.59 o                         
   4   5   0       1174.13       1152.78        23.41 o                         
   5   5   0          2.02         -1.71         6.96 o                         
   6   5   0        283.03        257.07        15.45 o                         
   7   5   0       5233.98       5177.05        68.37 o                         
   8   5   0         85.56        100.67        12.45 o                         
   9   5   0        257.77        267.95        17.28 o                         
  10   5   0        227.25        216.40        17.60 o                         
  11   5   0        165.35        158.68        16.92 o                         
  12   5   0        382.54        399.36        23.05 o                         
  13   5   0        122.47        130.28        19.81 o                         
  14   5   0         12.20         17.87        15.77 o                         
  15   5   0        112.35        118.16        21.95 o                         
  16   5   0          0.06          0.87        18.16 o                         
   0   6   0        618.63        672.77        23.81 o                         
   1   6   0        898.23        855.94        16.58 o                         
   2   6   0        759.60        761.41        15.73 o                         
   3   6   0       4511.04       4820.16        58.40 o                         
   4   6   0        763.08        739.54        20.66 o                         
   5   6   0        116.86         76.90         8.86 o                         
   6   6   0        102.31         80.32        10.25 o                         
   7   6   0        274.98        262.71        15.91 o                         
   8   6   0        177.37        158.41        14.57 o                         
   9   6   0        788.95        910.07        29.52 o                         
  10   6   0         67.11         61.49        13.73 o                         
  11   6   0         26.09         13.01        17.03 o                         
  12   6   0         55.79         48.60        16.35 o                         
  13   6   0          1.08          2.45        15.27 o                         
  14   6   0         14.64         -7.28        17.27 o                         
  15   6   0         71.85         61.95        19.52 o                         
  16   6   0          6.84         22.64        20.68 o                         
   1   7   0          7.38         17.31         6.84 o                         
   2   7   0       1206.17       1331.80        24.02 o                         
   3   7   0        843.14        966.84        21.44 o                         
   4   7   0       4596.18       4901.97        56.90 o                         
   5   7   0        202.30        194.11        21.86 o                         
   6   7   0        436.63        379.86        17.48 o                         
   7   7   0        567.05        602.41        21.10 o                         
   8   7   0         96.89         70.89        17.64 o                         
   9   7   0         43.36         28.42        12.37 o                         
  10   7   0         77.27         71.86        15.76 o                         
  11   7   0        709.70        780.73        46.73 o                         
  12   7   0         87.11         64.39        17.79 o                         
  13   7   0          2.03         36.96        17.41 o                         
  14   7   0         77.22         77.86        19.73 o                         
  15   7   0          4.65        -14.61        18.08 o                         
  16   7   0        206.74        231.40        27.57 o                         
   0   8   0       8875.94      10064.12       142.93 o                         
   1   8   0        962.02       1092.01        23.02 o                         
   2   8   0         17.27         13.25         6.83 o                         
   3   8   0       1189.27       1310.95        25.96 o                         
   4   8   0         97.12        108.24        10.25 o                         
   5   8   0        585.01        616.92        22.58 o                         
   6   8   0        825.87        861.06        26.97 o                         
   7   8   0         21.12         23.87        11.14 o                         
   8   8   0        155.18        138.75        16.78 o                         
   9   8   0        384.73        328.23        20.05 o                         
  10   8   0        156.86        124.59        18.36 o                         
  11   8   0        235.15        232.55        21.02 o                         
  12   8   0         38.80         27.61        16.61 o                         
  13   8   0          9.61        -15.71        16.69 o                         
  14   8   0        323.32        349.98        29.00 o                         
  15   8   0        120.00        133.00        23.64 o                         
   1   9   0        356.85        466.97        23.02 o                         
   2   9   0         22.97         34.39         9.08 o                         
   3   9   0         10.05         16.08         8.00 o                         
   4   9   0         41.54         36.52         9.92 o                         
   5   9   0          0.27          4.70        10.16 o                         
   6   9   0        130.31        137.44        14.67 o                         
   7   9   0        196.94        195.38        16.85 o                         
   8   9   0          9.57         13.65        12.12 o                         
   9   9   0         52.00         39.61        15.01 o                         
  10   9   0          0.83        -14.82        14.82 o                         
  11   9   0          2.93        -13.98        13.98 o                         
  12   9   0         12.94         25.32        16.77 o                         
  13   9   0         12.38        -17.55        17.55 o                         
  14   9   0         97.99        125.04        25.69 o                         
  15   9   0         52.11         34.09        21.29 o                         
   0  10   0         90.85        134.42        17.43 o                         
   1  10   0         21.36         23.83         9.46 o                         
   2  10   0        128.02        132.56        12.75 o                         
   3  10   0          0.02          8.32         9.81 o                         
   4  10   0        106.36         98.58        12.39 o                         
   5  10   0        125.14        128.80        13.50 o                         
   6  10   0        261.44        234.80        18.90 o                         
   7  10   0         37.61         36.39        13.76 o                         
   8  10   0        521.97        474.45        24.95 o                         
   9  10   0          2.64         31.06        15.16 o                         
  10  10   0          2.99         -7.73        13.91 o                         
  11  10   0        221.08        194.71        22.35 o                         
  12  10   0         18.11        -16.17        16.17 o                         
  13  10   0        646.27        719.89        69.60 o                         
  14  10   0         13.18         45.92        26.09 o                         
  15  10   0         99.08         87.35        23.70 o                         
   1  11   0          0.67          5.79        10.70 o                         
   2  11   0         75.43         86.42        12.65 o                         
   3  11   0         51.82         58.63        12.08 o                         
   4  11   0        315.61        312.85        17.22 o                         
   5  11   0        139.88        121.10        13.77 o                         
   6  11   0        437.79        409.57        21.34 o                         
   7  11   0         54.37         55.62        22.21 o                         
   8  11   0        666.42        615.78        46.00 o                         
   9  11   0        305.89        258.56        21.91 o                         
  10  11   0         21.61         51.10        17.18 o                         
  11  11   0         36.74         41.66        17.92 o                         
  12  11   0         46.97         19.43        18.47 o                         
  13  11   0          0.02         31.31        19.64 o                         
  14  11   0        268.83        325.30        38.67 o                         
   0  12   0       3094.07       3607.45        74.63 o                         
   1  12   0        122.94        131.79        14.83 o                         
   2  12   0       1862.61       1990.77        38.50 o                         
   3  12   0          0.00         12.43        11.97 o                         
   4  12   0        800.09        873.11        29.47 o                         
   5  12   0         47.04         35.19        12.88 o                         
   6  12   0        912.24        981.63        42.45 o                         
   7  12   0         69.29         76.69        17.06 o                         
   8  12   0        736.17        684.50        44.99 o                         
   9  12   0        519.56        464.97        27.71 o                         
  10  12   0        522.23        472.80        29.81 o                         
  11  12   0         44.95         45.19        18.29 o                         
  12  12   0         23.90          3.97        18.77 o                         
  13  12   0          0.09         -1.04        19.45 o                         
   1  13   0         66.07         82.32        14.48 o                         
   2  13   0         17.68         30.59        12.77 o                         
   3  13   0       1870.04       2188.72        42.28 o                         
   4  13   0          1.35         -5.98        12.34 o                         
   5  13   0        887.44        846.40        39.73 o                         
   6  13   0         44.61         25.91        13.96 o                         
   7  13   0        584.99        653.00        32.53 o                         
   8  13   0          0.12        -14.45        14.45 o                         
   9  13   0        756.93        771.75        41.34 o                         
  10  13   0         45.00         42.41        18.10 o                         
  11  13   0         16.43         -8.45        17.03 o                         
  12  13   0         50.07         57.69        21.04 o                         
   0  14   0          5.56         -2.59        17.79 o                         
   1  14   0          6.30         15.16        12.94 o                         
   2  14   0        267.36        265.47        18.85 o                         
   3  14   0        253.92        232.92        19.66 o                         
   4  14   0        200.75        215.47        19.75 o                         
   5  14   0          2.13        -12.79        12.79 o                         
   6  14   0        652.47        715.94        30.02 o                         
   7  14   0        904.25        885.43        37.07 o                         
   8  14   0        918.32        897.33        39.90 o                         
   9  14   0        184.67        146.03        22.71 o                         
  10  14   0          6.66        -15.97        18.39 o                         
  11  14   0         75.56         60.40        20.92 o                         
  12  14   0        181.29        169.94        26.08 o                         
   1  15   0          0.57         -4.60        13.11 o                         
   2  15   0         56.44         44.83        15.62 o                         
   3  15   0          8.06        -14.28        14.28 o                         
   4  15   0        697.45        648.48        33.11 o                         
   5  15   0         11.42        -13.88        13.88 o                         
   6  15   0         69.05         64.40        16.87 o                         
   7  15   0          8.16         -0.04        16.51 o                         
   8  15   0        956.88        922.98        55.24 o                         
   9  15   0          6.53        -18.87        18.87 o                         
  10  15   0         89.18         71.99        21.51 o                         
  11  15   0         19.22         -5.01        23.64 o                         
   0  16   0         30.21         39.07        25.35 o                         
   1  16   0          5.94        -14.46        14.46 o                         
   2  16   0         47.99         17.90        16.23 o                         
   3  16   0         17.18        -19.51        19.51 o                         
   4  16   0        224.48        203.40        22.20 o                         
   5  16   0         11.75         -6.98        15.43 o                         
   6  16   0          1.09        -14.99        14.99 o                         
   7  16   0          1.60        -12.15        17.57 o                         
   8  16   0         12.12         -1.79        17.24 o                         
   9  16   0        113.26         70.07        21.46 o                         
   1  17   0         24.86          2.72        18.25 o                         
   2  17   0          1.29        -14.94        17.65 o                         
   3  17   0        129.65         93.48        19.34 o                         
   4  17   0         11.17          7.00        16.81 o                         
   5  17   0          5.77        -11.37        16.47 o                         
   6  17   0          2.22        -19.64        23.64 o                         
   7  17   0          1.48        -18.17        18.17 o                         
   8  17   0          1.07        -20.08        20.08 o                         
   0  18   0          0.99        -24.66        24.66 o                         
   1  18   0         11.74         -3.95        18.69 o                         
   2  18   0         19.43        -18.79        18.79 o                         
   3  18   0         48.39         44.51        20.62 o                         
   4  18   0         27.69         -8.86        18.80 o                         
   5  18   0         80.12        102.70        25.96 o                         
   6  18   0         75.95         54.38        21.87 o                         
   1  19   0          0.04        -18.88        18.88 o                         
   2  19   0        318.69        469.42        36.60 o                         
 -17   1   1         79.13        121.79        34.10 o                         
 -16   1   1        104.24        117.64        26.09 o                         
 -15   1   1        177.46        215.31        37.56 o                         
 -14   1   1          0.09          6.98        14.00 o                         
 -13   1   1         88.00         79.16        15.44 o                         
 -12   1   1          5.82          7.02        12.65 o                         
 -11   1   1         96.59         83.03        13.59 o                         
 -10   1   1         30.52         24.06         9.83 o                         
  -9   1   1         50.89         48.45         9.34 o                         
  -8   1   1        140.03        133.49        11.02 o                         
  -7   1   1          2.34         -5.17         5.78 o                         
  -6   1   1        954.70        870.74        18.34 o                         
  -5   1   1      21505.59      20139.51       192.27 o                         
  -4   1   1       3207.16       2819.93        35.96 o                         
  -3   1   1       3646.60       3268.77        38.09 o                         
  -2   1   1        244.80        218.28         7.81 o                         
  -1   1   1       2653.26       2362.87        47.71 o                         
   0   1   1        231.08        214.13         6.56 o                         
   1   1   1       5599.30       5506.11       222.96 o                         
   2   1   1        337.51        298.11         9.58 o                         
   3   1   1       2521.81       2400.83        35.25 o                         
   4   1   1         72.23         71.44         7.14 o                         
   5   1   1         29.41         16.01         6.35 o                         
   6   1   1          1.13         -5.10         5.84 o                         
   7   1   1         45.12         40.40         8.97 o                         
   8   1   1          4.33         -7.70         7.70 o                         
   9   1   1       1738.36       1739.86        37.41 o                         
  10   1   1          3.35         -9.83         9.83 o                         
  11   1   1        840.00        899.43        31.63 o                         
  12   1   1        149.25        160.12        19.17 o                         
  13   1   1         26.95         23.58        14.25 o                         
  14   1   1         17.11         17.64        16.11 o                         
  15   1   1        190.03        163.36        23.18 o                         
  16   1   1        214.30        290.89        45.67 o                         
  17   1   1         61.25         79.67        33.96 o                         
 -17   2   1          1.25        -10.52        26.59 o                         
 -16   2   1        235.75        191.42        26.75 o                         
 -15   2   1        103.17        118.29        19.69 o                         
 -14   2   1         53.33         48.42        15.68 o                         
 -13   2   1          9.80         25.05        14.22 o                         
 -12   2   1        882.03        924.68        31.05 o                         
 -11   2   1          0.07         -7.81        11.05 o                         
 -10   2   1        185.00        183.40        14.99 o                         
  -9   2   1         21.87         11.62         9.64 o                         
  -8   2   1        116.45        120.81        14.23 o                         
  -7   2   1          0.17         -5.27         6.28 o                         
  -6   2   1      12330.21      11483.87       114.43 o                         
  -5   2   1        496.45        483.11        14.45 o                         
  -4   2   1      22322.28      21300.20       215.85 o                         
  -3   2   1        530.03        483.82        12.59 o                         
  -2   2   1       1302.76       1167.37        18.09 o                         
  -1   2   1         14.41         17.32         2.75 o                         
   0   2   1       6049.37       5824.68        85.94 o                         
   1   2   1        266.95        287.93         7.60 o                         
   2   2   1      22329.32      22767.22       250.35 o                         
   3   2   1         24.23         23.25         6.89 o                         
   4   2   1        338.60        394.28        15.42 o                         
   5   2   1         34.62         20.46         7.44 o                         
   6   2   1        618.92        563.44        19.62 o                         
   7   2   1         14.70          1.65         7.87 o                         
   8   2   1       3904.33       3880.72        61.43 o                         
   9   2   1          1.03         -7.80        10.19 o                         
  10   2   1        162.96        137.02        16.35 o                         
  11   2   1          1.42         -9.05        13.28 o                         
  12   2   1        210.55        203.87        20.39 o                         
  13   2   1         21.71         31.27        15.81 o                         
  14   2   1         22.85         13.47        15.93 o                         
  15   2   1         39.00         42.03        17.19 o                         
  16   2   1        122.63         88.22        21.09 o                         
  17   2   1         70.87         77.05        23.27 o                         
 -17   3   1          3.40         -9.92        20.79 o                         
 -16   3   1         13.09         -4.42        19.66 o                         
 -15   3   1        240.78        236.41        23.98 o                         
 -14   3   1         18.38          7.21        15.76 o                         
 -13   3   1         77.34         60.15        15.55 o                         
 -12   3   1         56.84         36.90        12.61 o                         
 -11   3   1         93.39         80.95        12.33 o                         
 -10   3   1        155.46        167.04        13.99 o                         
  -9   3   1        257.68        263.37        20.82 o                         
  -8   3   1        845.73        847.29        21.23 o                         
  -7   3   1        426.03        393.70        18.05 o                         
  -6   3   1        125.47         98.89         8.75 o                         
  -5   3   1        585.07        577.35        15.97 o                         
  -4   3   1       1750.11       1723.19        29.93 o                         
  -3   3   1       5351.39       5018.93        57.34 o                         
  -2   3   1         54.45         51.86         5.10 o                         
  -1   3   1       6473.45       6234.50        63.32 o                         
   0   3   1        397.00        384.01         9.65 o                         
   1   3   1        224.69        264.66         9.67 o                         
   2   3   1        308.80        318.71        10.36 o                         
   3   3   1        419.48        386.63        15.28 o                         
   4   3   1        135.74        144.37        14.89 o                         
   5   3   1         46.76         34.83         8.14 o                         
   6   3   1          1.06         -7.44         7.44 o                         
   7   3   1        519.54        518.46        21.65 o                         
   8   3   1        893.27        908.04        28.40 o                         
   9   3   1        761.08        783.06        28.94 o                         
  10   3   1         55.64         29.95        12.96 o                         
  11   3   1        648.94        684.48        31.37 o                         
  12   3   1          3.48          3.29        13.25 o                         
  13   3   1         50.08         57.95        15.69 o                         
  14   3   1          3.07         24.50        15.34 o                         
  15   3   1          1.01          7.41        17.67 o                         
  16   3   1          0.01         14.45        19.29 o                         
  17   3   1        123.37        120.74        24.37 o                         
 -17   4   1          3.24         28.57        21.91 o                         
 -16   4   1          0.00         -9.21        17.35 o                         
 -15   4   1          0.10          8.43        16.61 o                         
 -14   4   1         96.98        115.92        20.80 o                         
 -13   4   1        218.89        250.97        22.18 o                         
 -12   4   1        109.88        141.69        23.38 o                         
 -11   4   1        301.99        287.11        23.64 o                         
 -10   4   1         52.36         73.39        12.80 o                         
  -9   4   1        378.97        345.04        17.06 o                         
  -8   4   1        312.57        268.13        14.75 o                         
  -7   4   1        176.49        137.64        10.96 o                         
  -6   4   1        150.54        130.31         9.83 o                         
  -5   4   1       1577.70       1474.25        25.88 o                         
  -4   4   1        408.58        366.25        21.62 o                         
  -3   4   1        190.40        151.44         8.39 o                         
  -2   4   1        382.89        353.79        11.26 o                         
  -1   4   1       1745.29       1550.11        21.67 o                         
   0   4   1        434.83        465.85        11.34 o                         
   1   4   1       3918.83       4210.24        46.40 o                         
   2   4   1         70.96         80.40         6.43 o                         
   3   4   1       1040.47        960.04        18.72 o                         
   4   4   1        298.06        317.24        14.58 o                         
   5   4   1       1386.17       1389.82        26.73 o                         
   6   4   1         51.56         44.21         8.35 o                         
   7   4   1       2538.33       2575.48        42.04 o                         
   8   4   1         63.89         63.05        11.24 o                         
   9   4   1         53.95         48.61        12.19 o                         
  10   4   1         87.39         76.69        13.78 o                         
  11   4   1         11.61          5.08        12.65 o                         
  12   4   1         54.05         42.58        15.77 o                         
  13   4   1          0.92         24.48        14.75 o                         
  14   4   1          0.74         46.74        17.32 o                         
  15   4   1         25.19         30.67        19.26 o                         
  16   4   1          0.10          5.13        19.44 o                         
 -17   5   1         68.86         79.42        25.61 o                         
 -16   5   1          6.33         22.04        18.75 o                         
 -15   5   1         40.25         70.01        20.19 o                         
 -14   5   1        139.82        161.25        22.94 o                         
 -13   5   1        154.64        162.96        20.56 o                         
 -12   5   1        105.93         62.65        16.69 o                         
 -11   5   1         75.88         52.03        15.27 o                         
 -10   5   1         47.64         55.59        12.72 o                         
  -9   5   1        488.01        449.85        23.09 o                         
  -8   5   1        416.47        371.63        17.03 o                         
  -7   5   1       1377.18       1349.07        28.27 o                         
  -6   5   1          1.51          4.01         7.70 o                         
  -5   5   1       1404.59       1295.06        25.17 o                         
  -4   5   1       1021.72        947.19        20.87 o                         
  -3   5   1       1629.13       1498.39        25.80 o                         
  -2   5   1          1.61         11.55         6.03 o                         
  -1   5   1        137.11        147.95        10.77 o                         
   0   5   1        195.20        248.33         9.53 o                         
   1   5   1        897.05       1043.19        17.73 o                         
   2   5   1       2791.87       3037.50        34.11 o                         
   3   5   1        138.51        165.52         8.83 o                         
   4   5   1          2.19         -0.12         6.10 o                         
   5   5   1       2598.33       2571.27        40.01 o                         
   6   5   1          3.89         -4.34         7.56 o                         
   7   5   1          0.68          0.37         8.61 o                         
   8   5   1        350.33        349.90        23.44 o                         
   9   5   1       1220.09       1273.06        33.54 o                         
  10   5   1        678.16        752.75        29.74 o                         
  11   5   1        606.87        619.63        28.01 o                         
  12   5   1         21.21         14.95        13.67 o                         
  13   5   1         88.31         99.78        17.25 o                         
  14   5   1          0.19         15.39        18.04 o                         
  15   5   1        241.00        262.32        27.25 o                         
  16   5   1         11.86        -13.12        20.19 o                         
 -16   6   1         13.62          4.87        19.35 o                         
 -15   6   1        114.54        108.37        21.07 o                         
 -14   6   1         19.60         27.63        17.92 o                         
 -13   6   1        123.69        121.00        19.39 o                         
 -12   6   1        256.11        249.13        21.97 o                         
 -11   6   1         67.81         62.95        16.11 o                         
 -10   6   1          2.51        -11.25        11.25 o                         
  -9   6   1         29.28         18.14        11.34 o                         
  -8   6   1         16.98         18.64        10.37 o                         
  -7   6   1         22.41         12.66         8.89 o                         
  -6   6   1       2348.70       2245.45        37.23 o                         
  -5   6   1          0.33          1.42         7.47 o                         
  -4   6   1       1735.91       1670.36        29.41 o                         
  -3   6   1        303.43        275.87        10.90 o                         
  -2   6   1       5505.80       5473.21        58.50 o                         
  -1   6   1          5.42          2.95         5.76 o                         
   0   6   1       5432.52       5784.54        56.34 o                         
   1   6   1        483.96        577.75        14.52 o                         
   2   6   1       6027.15       6580.23        67.59 o                         
   3   6   1        215.72        221.48        11.53 o                         
   4   6   1        184.01        185.86        10.93 o                         
   5   6   1         19.24         25.32         7.94 o                         
   6   6   1        293.20        279.34        15.25 o                         
   7   6   1         98.70         96.10        12.12 o                         
   8   6   1       1083.54       1178.53        31.51 o                         
   9   6   1         65.65         51.96        12.80 o                         
  10   6   1         88.52         87.93        14.75 o                         
  11   6   1         25.39         23.42        14.00 o                         
  12   6   1          0.28         -9.13        14.13 o                         
  13   6   1         17.44         15.48        16.61 o                         
  14   6   1         63.58         35.15        19.52 o                         
  15   6   1         30.18         30.47        20.87 o                         
  16   6   1        127.39        147.69        27.52 o                         
 -16   7   1          1.99        -13.30        18.59 o                         
 -15   7   1          0.63        -17.05        17.69 o                         
 -14   7   1          1.28         -3.21        16.96 o                         
 -13   7   1         90.62         72.43        18.53 o                         
 -12   7   1          0.17         -5.28        14.09 o                         
 -11   7   1        920.45       1059.30        37.38 o                         
 -10   7   1        120.60        128.10        17.57 o                         
  -9   7   1       1207.86       1266.66        33.24 o                         
  -8   7   1         25.13         21.95        11.19 o                         
  -7   7   1        434.33        414.12        18.30 o                         
  -6   7   1         12.92         -1.25         9.12 o                         
  -5   7   1       4038.20       3963.12        54.94 o                         
  -4   7   1        757.32        762.59        27.71 o                         
  -3   7   1         50.34         42.05         7.93 o                         
  -2   7   1         54.03         55.70         7.79 o                         
  -1   7   1        608.59        679.89        16.21 o                         
   0   7   1        124.06        144.41         9.08 o                         
   1   7   1       6817.42       8210.54        77.88 o                         
   2   7   1       1142.98       1361.41        22.73 o                         
   3   7   1        766.20        884.07        23.60 o                         
   4   7   1         31.60         32.12         8.12 o                         
   5   7   1       3346.67       3652.05        48.35 o                         
   6   7   1        127.57        117.71        11.48 o                         
   7   7   1       1526.98       1655.73        32.00 o                         
   8   7   1        127.32        114.37        14.43 o                         
   9   7   1         41.42         38.08        12.45 o                         
  10   7   1          6.45        -12.37        12.44 o                         
  11   7   1         38.84         18.27        14.05 o                         
  12   7   1         79.66         75.28        18.36 o                         
  13   7   1        524.51        549.07        39.90 o                         
  14   7   1        260.08        299.71        27.52 o                         
  15   7   1        885.64       1014.63        73.81 o                         
  16   7   1          9.27         12.40        22.72 o                         
 -16   8   1          0.27          2.95        20.07 o                         
 -15   8   1        389.04        367.23        29.84 o                         
 -14   8   1        102.95        131.43        22.12 o                         
 -13   8   1        226.83        248.29        24.12 o                         
 -12   8   1          0.00         -0.19        15.44 o                         
 -11   8   1         36.29         32.13        15.39 o                         
 -10   8   1         13.88         24.57        14.38 o                         
  -9   8   1         23.04         11.14        13.52 o                         
  -8   8   1         10.36          3.74        11.05 o                         
  -7   8   1        855.01        878.79        27.59 o                         
  -6   8   1         74.35         87.60        12.45 o                         
  -5   8   1       4611.10       4776.96        62.67 o                         
  -4   8   1          5.82          2.83         7.84 o                         
  -3   8   1       2737.21       3007.06        44.57 o                         
  -2   8   1       1240.56       1297.33        25.11 o                         
  -1   8   1       8134.89       9113.08       113.44 o                         
   0   8   1         21.69         28.49         7.44 o                         
   1   8   1       5325.69       6259.39        63.84 o                         
   2   8   1        190.88        203.71        10.95 o                         
   3   8   1        745.55        818.12        23.86 o                         
   4   8   1         48.06         59.33         9.50 o                         
   5   8   1        156.27        145.58        11.60 o                         
   6   8   1         53.25         46.25        10.32 o                         
   7   8   1        131.94        120.89        13.61 o                         
   8   8   1          0.10         -4.48        10.32 o                         
   9   8   1         80.24         69.72        12.90 o                         
  10   8   1         15.45         13.70        13.34 o                         
  11   8   1       1289.89       1417.53        62.17 o                         
  12   8   1          4.05          3.90        16.28 o                         
  13   8   1         71.24         37.80        23.16 o                         
  14   8   1          8.22         -4.65        27.50 o                         
  15   8   1        174.19        226.75        26.91 o                         
 -15   9   1        333.20        364.86        31.07 o                         
 -14   9   1         49.67         45.40        21.25 o                         
 -13   9   1         43.53         32.60        17.27 o                         
 -12   9   1         47.63         35.05        18.18 o                         
 -11   9   1          1.87         13.03        14.50 o                         
 -10   9   1        397.28        401.95        25.54 o                         
  -9   9   1          6.40         11.03        14.38 o                         
  -8   9   1         10.53         -7.05        12.82 o                         
  -7   9   1        140.83        144.88        14.93 o                         
  -6   9   1        358.04        312.50        19.64 o                         
  -5   9   1        785.23        769.20        28.98 o                         
  -4   9   1        169.21        154.51        12.33 o                         
  -3   9   1        411.62        400.41        16.73 o                         
  -2   9   1         19.32         16.12         8.91 o                         
  -1   9   1          1.25          2.53         7.55 o                         
   0   9   1          3.76          4.89         7.45 o                         
   1   9   1         14.59         20.27         7.78 o                         
   2   9   1        223.73        216.92        12.51 o                         
   3   9   1          0.37         16.73         8.34 o                         
   4   9   1        158.97        184.26        11.85 o                         
   5   9   1        153.95        130.50        13.28 o                         
   6   9   1       1440.34       1482.71        42.31 o                         
   7   9   1         36.89         38.95        11.03 o                         
   8   9   1         29.27         34.43        12.03 o                         
   9   9   1        561.97        512.68        23.21 o                         
  10   9   1         89.48         72.42        15.76 o                         
  11   9   1       1029.68       1141.80        42.34 o                         
  12   9   1       1021.92       1184.03        45.00 o                         
  13   9   1        223.43        249.48        26.52 o                         
  14   9   1          0.69          0.87        19.63 o                         
  15   9   1         49.81         70.19        27.08 o                         
 -15  10   1          4.70         25.29        20.94 o                         
 -14  10   1        116.11        153.38        24.34 o                         
 -13  10   1         44.57         26.21        18.32 o                         
 -12  10   1         94.70         71.99        18.83 o                         
 -11  10   1          0.13        -14.33        14.33 o                         
 -10  10   1          3.66         11.69        15.33 o                         
  -9  10   1         22.51          9.10        13.88 o                         
  -8  10   1          5.83        -13.62        13.62 o                         
  -7  10   1        145.56        139.80        16.88 o                         
  -6  10   1        115.25        117.01        14.91 o                         
  -5  10   1        160.13        162.70        13.78 o                         
  -4  10   1         54.26         32.99        10.97 o                         
  -3  10   1          3.78          8.54         9.51 o                         
  -2  10   1        320.49        373.06        22.88 o                         
  -1  10   1         57.39         69.62        10.42 o                         
   0  10   1        153.39        138.29        12.13 o                         
   1  10   1         10.56         11.01         8.57 o                         
   2  10   1        140.07        155.38        12.06 o                         
   3  10   1        279.37        305.63        14.51 o                         
   4  10   1         13.68         10.23         9.77 o                         
   5  10   1          8.80         11.60         9.71 o                         
   6  10   1         36.72         19.68        11.49 o                         
   7  10   1          4.14          5.08        10.71 o                         
   8  10   1        421.07        385.21        22.31 o                         
   9  10   1         28.99         33.18        14.21 o                         
  10  10   1         11.31          9.37        15.16 o                         
  11  10   1         26.13         34.63        20.75 o                         
  12  10   1        717.82        707.95        35.95 o                         
  13  10   1         36.67         12.67        19.31 o                         
  14  10   1        240.10        233.03        33.30 o                         
 -14  11   1          0.02         -4.62        19.10 o                         
 -13  11   1        253.46        284.53        28.49 o                         
 -12  11   1          0.06        -10.38        17.50 o                         
 -11  11   1         13.84         15.98        17.41 o                         
 -10  11   1          0.06         12.16        15.64 o                         
  -9  11   1         24.15         32.06        16.03 o                         
  -8  11   1          0.55         -8.97        13.48 o                         
  -7  11   1        776.84        787.30        51.60 o                         
  -6  11   1         98.20         99.84        14.89 o                         
  -5  11   1        580.07        526.74        36.89 o                         
  -4  11   1          0.15         -5.43        10.76 o                         
  -3  11   1        123.02        120.65        13.61 o                         
  -2  11   1          2.50          4.66        10.62 o                         
  -1  11   1         23.43         13.53        10.34 o                         
   0  11   1          6.49         18.47        11.06 o                         
   1  11   1       2435.59       2646.26        42.65 o                         
   2  11   1         38.94         35.51        10.74 o                         
   3  11   1       1793.28       1903.20        38.56 o                         
   4  11   1          2.25         -8.11         9.73 o                         
   5  11   1          1.92          1.68         9.97 o                         
   6  11   1          0.98         -3.92        10.30 o                         
   7  11   1          4.99         -1.35        13.36 o                         
   8  11   1          3.43         12.09        12.81 o                         
   9  11   1        669.76        629.06        52.35 o                         
  10  11   1          0.39         -2.70        15.34 o                         
  11  11   1        359.43        299.51        25.14 o                         
  12  11   1         59.28         56.48        20.62 o                         
  13  11   1        318.64        321.82        29.54 o                         
  14  11   1         69.15         88.71        24.09 o                         
 -13  12   1        208.64        244.45        27.30 o                         
 -12  12   1        312.31        303.26        27.74 o                         
 -11  12   1         60.12         41.69        18.81 o                         
 -10  12   1        245.84        227.02        22.53 o                         
  -9  12   1         39.31         36.50        16.58 o                         
  -8  12   1        197.65        189.97        20.65 o                         
  -7  12   1          0.51         -4.54        14.16 o                         
  -6  12   1         72.91         68.77        14.99 o                         
  -5  12   1         34.83         50.88        14.67 o                         
  -4  12   1        595.32        588.43        30.74 o                         
  -3  12   1         58.55         63.34        12.52 o                         
  -2  12   1       1524.17       1755.11        36.04 o                         
  -1  12   1        532.77        546.27        21.70 o                         
   0  12   1       1154.43       1276.15        31.68 o                         
   1  12   1        224.96        224.58        16.54 o                         
   2  12   1        413.12        474.30        20.78 o                         
   3  12   1         35.34         29.67        10.91 o                         
   4  12   1        661.79        703.37        30.77 o                         
   5  12   1         40.92         44.94        12.99 o                         
   6  12   1        258.40        214.62        18.54 o                         
   7  12   1         22.55         20.45        13.77 o                         
   8  12   1        407.43        356.25        25.15 o                         
   9  12   1        674.77        644.58        38.39 o                         
  10  12   1         13.70         12.82        15.80 o                         
  11  12   1        231.95        231.66        24.30 o                         
  12  12   1        464.10        432.75        32.74 o                         
  13  12   1         68.49         48.29        21.24 o                         
 -13  13   1        114.19        101.09        24.63 o                         
 -12  13   1          5.50         14.01        22.93 o                         
 -11  13   1         31.17          6.76        19.57 o                         
 -10  13   1         35.02         10.94        17.82 o                         
  -9  13   1         38.19         57.42        19.91 o                         
  -8  13   1       2890.83       3054.80        93.28 o                         
  -7  13   1         13.46        -14.86        14.86 o                         
  -6  13   1          5.80        -12.93        12.93 o                         
  -5  13   1          0.11          8.30        13.27 o                         
  -4  13   1        730.47        731.45        42.46 o                         
  -3  13   1         24.30         26.89        13.95 o                         
  -2  13   1         39.11         36.80        13.18 o                         
  -1  13   1         17.29          4.70        12.10 o                         
   0  13   1       1096.34       1221.28        34.15 o                         
   1  13   1          1.83          5.28        12.19 o                         
   2  13   1        181.43        172.10        16.10 o                         
   3  13   1          1.89          3.51        11.93 o                         
   4  13   1       6110.17       6731.78       128.89 o                         
   5  13   1         35.37         54.50        14.56 o                         
   6  13   1         85.48        118.97        18.40 o                         
   7  13   1         99.92        113.19        18.17 o                         
   8  13   1         41.74         27.71        16.41 o                         
   9  13   1        231.76        250.39        23.89 o                         
  10  13   1          0.14        -16.01        16.01 o                         
  11  13   1        310.28        314.32        29.99 o                         
  12  13   1          7.62          6.67        18.65 o                         
 -12  14   1        161.12        172.96        26.03 o                         
 -11  14   1        111.84         69.16        20.99 o                         
 -10  14   1         24.16        -16.62        16.62 o                         
  -9  14   1         76.13         53.42        18.72 o                         
  -8  14   1          1.59        -15.81        15.81 o                         
  -7  14   1        171.23        150.40        21.17 o                         
  -6  14   1       1025.11       1050.03        36.41 o                         
  -5  14   1         20.92         25.39        14.67 o                         
  -4  14   1        285.55        288.50        21.45 o                         
  -3  14   1          1.33        -12.91        12.91 o                         
  -2  14   1         19.06         13.01        13.88 o                         
  -1  14   1         32.07         19.99        14.24 o                         
   0  14   1        170.30        190.50        17.06 o                         
   1  14   1        314.80        345.87        20.94 o                         
   2  14   1        510.34        507.97        23.22 o                         
   3  14   1        103.36        146.88        17.91 o                         
   4  14   1        342.01        328.13        26.73 o                         
   5  14   1        690.33        632.63        35.30 o                         
   6  14   1         22.21        -13.04        14.21 o                         
   7  14   1        164.37        138.53        20.20 o                         
   8  14   1        567.57        521.04        35.33 o                         
   9  14   1         39.86         14.97        17.40 o                         
  10  14   1          7.42        -14.20        17.06 o                         
  11  14   1          0.02         -2.40        17.78 o                         
 -11  15   1        447.60        453.39        59.96 o                         
 -10  15   1         69.80         53.92        20.63 o                         
  -9  15   1        486.84        444.93        30.80 o                         
  -8  15   1         34.69         43.95        19.29 o                         
  -7  15   1         21.65         12.90        16.84 o                         
  -6  15   1         45.30          5.40        17.11 o                         
  -5  15   1        269.79        274.44        22.07 o                         
  -4  15   1          4.73         -3.61        14.82 o                         
  -3  15   1        990.63       1121.03        41.12 o                         
  -2  15   1          1.82        -14.29        14.29 o                         
  -1  15   1       1249.51       1432.51        45.62 o                         
   0  15   1          4.46        -14.47        14.47 o                         
   1  15   1        601.49        730.41        33.85 o                         
   2  15   1          0.83         -7.85        13.00 o                         
   3  15   1        272.49        277.45        21.43 o                         
   4  15   1         11.32        -14.89        14.89 o                         
   5  15   1         41.23         17.85        15.79 o                         
   6  15   1         50.83         35.28        17.49 o                         
   7  15   1        237.90        222.86        23.32 o                         
   8  15   1          8.47          6.45        16.59 o                         
   9  15   1          0.94        -16.37        16.37 o                         
  10  15   1         77.72         60.37        20.33 o                         
  -9  16   1          0.27          6.85        19.33 o                         
  -8  16   1          0.20        -16.77        16.77 o                         
  -7  16   1          5.72        -17.22        17.22 o                         
  -6  16   1        224.49        205.49        23.87 o                         
  -5  16   1         20.95         16.30        16.28 o                         
  -4  16   1          2.94        -15.24        15.24 o                         
  -3  16   1         34.24         10.77        15.85 o                         
  -2  16   1         12.99        -15.21        15.21 o                         
  -1  16   1          6.51        -15.04        15.04 o                         
   0  16   1        106.18         74.55        17.32 o                         
   1  16   1         31.42         13.31        16.63 o                         
   2  16   1        198.12        157.94        21.31 o                         
   3  16   1          0.08         -3.61        16.88 o                         
   4  16   1          7.32         -3.08        15.50 o                         
   5  16   1         25.18         40.00        16.67 o                         
   6  16   1         24.79          9.09        16.87 o                         
   7  16   1          1.28        -16.16        16.16 o                         
   8  16   1         72.78         28.59        19.16 o                         
   9  16   1          2.22        -17.15        17.15 o                         
  -8  17   1        233.49        209.42        26.26 o                         
  -7  17   1          0.04        -18.55        18.55 o                         
  -6  17   1         12.10          1.92        18.56 o                         
  -5  17   1          1.28         -0.46        17.99 o                         
  -4  17   1         19.14          5.28        16.62 o                         
  -3  17   1          8.43        -15.84        15.84 o                         
  -2  17   1          1.16        -11.98        15.92 o                         
  -1  17   1          0.18        -15.24        15.24 o                         
   0  17   1        112.41         80.90        20.42 o                         
   1  17   1          1.54          0.76        18.61 o                         
   2  17   1        269.38        204.11        24.65 o                         
   3  17   1          1.19         -0.50        21.10 o                         
   4  17   1        360.37        387.02        28.77 o                         
   5  17   1          5.49        -17.48        17.48 o                         
   6  17   1        115.32        106.86        22.28 o                         
   7  17   1          0.38        -15.48        17.64 o                         
  -6  18   1        106.01        132.36        29.23 o                         
  -5  18   1        166.08        216.92        25.78 o                         
  -4  18   1         17.34        -17.04        18.32 o                         
  -3  18   1         45.43         26.36        18.50 o                         
  -2  18   1          2.15         -7.94        18.80 o                         
  -1  18   1          9.52         -8.09        18.29 o                         
   0  18   1         19.39        -17.60        18.55 o                         
   1  18   1        137.70        173.29        24.25 o                         
   2  18   1         30.70         52.34        23.46 o                         
   3  18   1         12.17        -17.71        17.71 o                         
   4  18   1          3.36          1.21        19.75 o                         
   5  18   1          1.42        -17.80        17.80 o                         
  -2  19   1          8.27         -0.58        20.15 o                         
  -1  19   1         13.83          3.80        20.38 o                         
   0  19   1          6.19        -17.46        19.77 o                         
   1  19   1        102.47        106.44        23.92 o                         
   2  19   1          0.66         -4.43        20.52 o                         
 -17   0   2         19.03         45.50        36.59 o                         
 -16   0   2        671.13        728.80       168.80 o                         
 -15   0   2          7.53         27.28        34.10 o                         
 -14   0   2         18.39         13.46        22.81 o                         
 -13   0   2          5.13         -2.82        18.31 o                         
 -12   0   2        506.92        480.91        42.33 o                         
 -11   0   2         41.80         51.35        17.78 o                         
 -10   0   2        192.53        177.15        17.05 o                         
  -9   0   2        990.50        958.58        30.87 o                         
  -8   0   2      16428.98      15732.15       208.47 o                         
  -7   0   2        650.86        631.67        21.72 o                         
  -6   0   2       7789.88       7258.14       101.06 o                         
  -5   0   2       1661.39       1481.11        32.98 o                         
  -4   0   2     370407.16     337074.22      4049.87 o                         
  -3   0   2          4.56          0.85         5.57 o                         
  -2   0   2        168.83        190.11         9.71 o                         
  -1   0   2        196.69        179.89        10.25 o                         
   0   0   2      53518.50      54133.77       790.82 o                         
   1   0   2         13.98          6.51         6.39 o                         
   2   0   2      15156.83      15370.50       301.79 o                         
   3   0   2          1.23         12.12        13.64 o                         
   4   0   2       6647.22       7022.41       136.22 o                         
   5   0   2         49.32         66.09        11.03 o                         
   6   0   2        384.56        367.12        22.76 o                         
   7   0   2        375.26        351.74        24.32 o                         
   8   0   2       6346.21       6410.03       118.79 o                         
   9   0   2         90.28         84.48        17.91 o                         
  10   0   2       3622.26       3805.28        87.94 o                         
  11   0   2         13.92         10.34        17.50 o                         
  12   0   2        246.04        209.80        26.86 o                         
  13   0   2         12.11         15.35        18.96 o                         
  14   0   2        142.35        152.66        26.86 o                         
  15   0   2          8.39         29.06        27.65 o                         
  16   0   2         13.59          8.46        30.07 o                         
 -17   1   2         91.97         60.53        51.15 o                         
 -16   1   2        259.87        290.63        44.30 o                         
 -15   1   2          0.37         -3.88        16.84 o                         
 -14   1   2         26.94         17.89        14.52 o                         
 -13   1   2         37.01          7.03        12.05 o                         
 -12   1   2        112.49        102.58        13.72 o                         
 -11   1   2        162.28        187.31        13.92 o                         
 -10   1   2         61.40         57.66        10.47 o                         
  -9   1   2       2412.61       2295.93        34.91 o                         
  -8   1   2       2063.52       1981.34        38.67 o                         
  -7   1   2       1215.27       1134.37        19.49 o                         
  -6   1   2        289.94        249.37        11.07 o                         
  -5   1   2       4943.69       4372.21        52.73 o                         
  -4   1   2       8867.40       8148.99        88.15 o                         
  -3   1   2      17816.69      16235.50       153.07 o                         
  -2   1   2         13.77          7.03         5.78 o                         
  -1   1   2       2493.57       2234.23        26.07 o                         
   0   1   2          5.45          1.71         4.65 o                         
   1   1   2       4045.09       4096.47        46.37 o                         
   2   1   2          1.20         -6.49         6.49 o                         
   3   1   2         82.39         79.52         8.18 o                         
   4   1   2         10.30          1.43         6.75 o                         
   5   1   2        163.25        152.05        10.18 o                         
   6   1   2        626.81        602.96        19.71 o                         
   7   1   2        887.44        907.14        24.84 o                         
   8   1   2         12.95          3.11        11.18 o                         
   9   1   2          0.01         -4.96        10.42 o                         
  10   1   2          8.96        -11.05        11.05 o                         
  11   1   2         91.87         74.09        14.14 o                         
  12   1   2        249.08        293.54        24.24 o                         
  13   1   2        349.37        335.20        27.94 o                         
  14   1   2         14.64          3.65        16.35 o                         
  15   1   2         23.99          9.17        17.89 o                         
  16   1   2         20.45          3.64        18.15 o                         
 -17   2   2         38.96         58.46        27.44 o                         
 -16   2   2         63.12         45.50        23.46 o                         
 -15   2   2          2.73         -6.13        17.02 o                         
 -14   2   2          0.12        -10.26        15.25 o                         
 -13   2   2         61.27         44.71        13.24 o                         
 -12   2   2         34.13         34.50        12.23 o                         
 -11   2   2         96.97         96.61        13.37 o                         
 -10   2   2          8.55         -8.58         8.58 o                         
  -9   2   2         78.04         77.20        10.52 o                         
  -8   2   2         16.04         10.54         7.34 o                         
  -7   2   2       6806.04       6379.23        70.12 o                         
  -6   2   2        175.56        172.78         9.87 o                         
  -5   2   2        750.99        711.30        17.49 o                         
  -4   2   2         10.55          0.94         6.85 o                         
  -3   2   2       5252.17       4583.52        54.00 o                         
  -2   2   2         12.05         11.37         5.63 o                         
  -1   2   2      11061.61       9868.21        95.74 o                         
   0   2   2        181.21        178.32         8.06 o                         
   1   2   2          6.45         11.47         5.78 o                         
   2   2   2          5.51         10.28         6.75 o                         
   3   2   2         11.00          4.16         7.07 o                         
   4   2   2         14.57         12.83         7.23 o                         
   5   2   2        491.33        532.30        19.31 o                         
   6   2   2          1.46         -0.35         7.66 o                         
   7   2   2        806.33        902.36        26.98 o                         
   8   2   2        107.89         94.40        12.96 o                         
   9   2   2        669.69        635.53        28.52 o                         
  10   2   2          1.20          5.87        12.47 o                         
  11   2   2         14.85         14.83        13.98 o                         
  12   2   2         37.08         37.90        16.24 o                         
  13   2   2        535.95        531.28        30.03 o                         
  14   2   2          7.95         19.24        16.61 o                         
  15   2   2        160.29        152.40        22.18 o                         
  16   2   2          7.73        -15.62        17.25 o                         
 -17   3   2         76.56         94.01        38.23 o                         
 -16   3   2         24.83         17.63        19.93 o                         
 -15   3   2         47.87         50.16        21.66 o                         
 -14   3   2          6.19         35.15        18.14 o                         
 -13   3   2          1.46          0.53        13.24 o                         
 -12   3   2        134.12        136.43        16.64 o                         
 -11   3   2        506.86        536.48        23.89 o                         
 -10   3   2         42.64         32.50        10.84 o                         
  -9   3   2         15.61         21.32         9.09 o                         
  -8   3   2        263.99        270.84        15.77 o                         
  -7   3   2       1189.59       1136.96        22.10 o                         
  -6   3   2       1190.96       1103.22        22.90 o                         
  -5   3   2        314.01        279.17        18.46 o                         
  -4   3   2       3116.40       2887.95        43.93 o                         
  -3   3   2       7079.04       6397.38        72.86 o                         
  -2   3   2         22.33         34.02         7.30 o                         
  -1   3   2        275.47        265.95        12.73 o                         
   0   3   2        813.88        763.50        15.80 o                         
   1   3   2        621.43        621.88        14.87 o                         
   2   3   2         29.75         33.41         7.18 o                         
   3   3   2        412.32        422.80        16.38 o                         
   4   3   2        640.34        693.15        20.62 o                         
   5   3   2          7.97         12.35         7.87 o                         
   6   3   2       2521.12       2633.02        45.51 o                         
   7   3   2         31.69         35.85        11.77 o                         
   8   3   2        540.91        558.88        34.82 o                         
   9   3   2          1.90         12.02        13.12 o                         
  10   3   2         18.93          4.67        12.41 o                         
  11   3   2         34.17         24.84        14.82 o                         
  12   3   2         63.40         72.07        16.17 o                         
  13   3   2          0.02         11.97        15.64 o                         
  14   3   2         25.03          2.45        16.55 o                         
  15   3   2         40.01         64.02        18.58 o                         
  16   3   2        409.30        464.95        34.04 o                         
 -17   4   2         47.17         18.32        22.80 o                         
 -16   4   2         45.00         85.30        22.53 o                         
 -15   4   2         60.71         51.23        18.22 o                         
 -14   4   2          0.40         24.61        15.60 o                         
 -13   4   2          1.06         16.25        13.91 o                         
 -12   4   2         36.33         23.92        12.95 o                         
 -11   4   2        292.86        334.14        21.02 o                         
 -10   4   2        454.98        464.26        22.50 o                         
  -9   4   2          8.90         14.01         9.19 o                         
  -8   4   2         17.21          8.01         9.75 o                         
  -7   4   2         45.81         52.02         7.85 o                         
  -6   4   2       4306.53       4125.30        53.92 o                         
  -5   4   2         14.34         10.41         8.14 o                         
  -4   4   2       2685.86       2479.16        40.89 o                         
  -3   4   2        786.26        738.87        19.56 o                         
  -2   4   2       6901.64       6252.42        66.06 o                         
  -1   4   2         33.49         32.06         7.05 o                         
   0   4   2          6.81          8.30         5.67 o                         
   1   4   2         42.18         39.76         6.57 o                         
   2   4   2        755.51        666.00        21.86 o                         
   3   4   2        187.35        205.14        14.49 o                         
   4   4   2       2043.32       2242.65        38.60 o                         
   5   4   2        648.44        682.09        22.32 o                         
   6   4   2       2874.71       2938.81        50.13 o                         
   7   4   2        354.45        355.23        21.77 o                         
   8   4   2        356.39        353.14        27.13 o                         
   9   4   2        137.79        137.63        18.10 o                         
  10   4   2        403.04        411.27        24.62 o                         
  11   4   2         27.70         32.47        14.79 o                         
  12   4   2         14.52          0.75        14.79 o                         
  13   4   2         11.86         22.70        15.47 o                         
  14   4   2          5.96         -4.20        15.37 o                         
  15   4   2        149.40        102.81        20.66 o                         
  16   4   2        200.25        232.97        41.71 o                         
 -17   5   2         72.75         76.12        27.56 o                         
 -16   5   2        196.41        207.92        26.72 o                         
 -15   5   2         90.99         91.58        19.73 o                         
 -14   5   2         86.50         89.55        18.75 o                         
 -13   5   2         46.67         52.51        16.17 o                         
 -12   5   2         75.86         59.64        15.47 o                         
 -11   5   2       1342.53       1373.32        35.51 o                         
 -10   5   2        508.32        520.90        31.80 o                         
  -9   5   2          3.89         11.84        10.06 o                         
  -8   5   2        271.17        278.29        17.54 o                         
  -7   5   2       1047.96       1001.67        30.68 o                         
  -6   5   2         81.49         80.81        10.33 o                         
  -5   5   2        551.28        532.86        21.65 o                         
  -4   5   2        102.51         90.35        13.81 o                         
  -3   5   2       1161.36       1159.66        27.40 o                         
  -2   5   2          5.93         10.37         6.68 o                         
  -1   5   2       3283.32       3168.53        37.92 o                         
   0   5   2        905.90        950.06        19.64 o                         
   1   5   2          0.02          8.31         5.66 o                         
   2   5   2         35.65         41.32         6.72 o                         
   3   5   2       8471.54       9454.33        98.15 o                         
   4   5   2         50.53         52.12         8.52 o                         
   5   5   2         56.42         26.24         8.42 o                         
   6   5   2        361.47        407.71        24.66 o                         
   7   5   2        187.95        187.93        16.78 o                         
   8   5   2        216.59        181.18        17.48 o                         
   9   5   2         77.51         69.82        13.93 o                         
  10   5   2          0.05        -11.24        11.24 o                         
  11   5   2        529.10        515.80        41.31 o                         
  12   5   2          3.95         10.64        14.21 o                         
  13   5   2        559.50        574.76        29.60 o                         
  14   5   2        151.14        219.18        22.93 o                         
  15   5   2       1304.81       1588.30        96.77 o                         
  16   5   2         38.33         37.57        23.19 o                         
 -16   6   2         41.60         45.94        24.61 o                         
 -15   6   2          0.60         17.60        17.92 o                         
 -14   6   2          0.61         -0.16        15.27 o                         
 -13   6   2        272.14        239.61        30.44 o                         
 -12   6   2         38.24         23.26        14.79 o                         
 -11   6   2        173.10        189.46        19.42 o                         
 -10   6   2         49.42         35.66        14.20 o                         
  -9   6   2        322.95        327.73        20.03 o                         
  -8   6   2        173.84        159.02        13.43 o                         
  -7   6   2        987.97       1027.73        25.58 o                         
  -6   6   2        206.40        194.64        14.23 o                         
  -5   6   2        636.08        537.13        19.54 o                         
  -4   6   2         42.59         43.04         8.16 o                         
  -3   6   2         22.24         22.37         6.47 o                         
  -2   6   2         87.72         80.60         7.48 o                         
  -1   6   2       5164.13       5445.33        54.39 o                         
   0   6   2        280.06        304.19        13.29 o                         
   1   6   2       2954.04       3122.66        36.01 o                         
   2   6   2         40.27         47.69         7.26 o                         
   3   6   2        356.18        437.74        22.23 o                         
   4   6   2          0.35         -6.48         6.48 o                         
   5   6   2       1829.94       2076.86        33.78 o                         
   6   6   2        435.24        480.34        19.06 o                         
   7   6   2          8.19          8.41        10.37 o                         
   8   6   2        165.31        164.46        16.45 o                         
   9   6   2        138.32        120.74        15.74 o                         
  10   6   2         19.19         21.66        13.68 o                         
  11   6   2         52.82         69.81        15.74 o                         
  12   6   2         40.13         32.81        15.25 o                         
  13   6   2        310.01        329.65        27.03 o                         
  14   6   2         34.06         31.29        19.50 o                         
  15   6   2         21.55         47.36        21.58 o                         
  16   6   2          4.66         38.86        22.62 o                         
 -16   7   2         43.44         27.56        20.10 o                         
 -15   7   2        292.98        336.83        27.89 o                         
 -14   7   2         22.88         42.87        17.30 o                         
 -13   7   2          5.68         28.83        16.04 o                         
 -12   7   2         14.44         10.29        15.34 o                         
 -11   7   2        112.70         96.30        18.84 o                         
 -10   7   2        192.72        188.46        21.92 o                         
  -9   7   2         16.47         24.48        12.68 o                         
  -8   7   2        751.11        824.01        30.62 o                         
  -7   7   2         87.42         90.05        17.49 o                         
  -6   7   2        241.17        234.74        16.24 o                         
  -5   7   2        696.58        657.54        21.10 o                         
  -4   7   2        858.29        814.19        25.94 o                         
  -3   7   2        583.26        574.84        20.57 o                         
  -2   7   2        129.74        113.91         8.22 o                         
  -1   7   2       1316.17       1408.23        24.80 o                         
   0   7   2       5559.47       6112.11        61.22 o                         
   1   7   2        157.26        212.83        10.60 o                         
   2   7   2        162.26        183.81        11.28 o                         
   3   7   2       1037.47       1181.99        22.23 o                         
   4   7   2        280.65        288.82        14.34 o                         
   5   7   2          7.82          4.40         8.08 o                         
   6   7   2       2472.59       2659.65        41.63 o                         
   7   7   2        493.19        487.59        20.08 o                         
   8   7   2         58.81         76.50        13.59 o                         
   9   7   2         18.88         25.64        15.00 o                         
  10   7   2          2.76         -3.68        13.02 o                         
  11   7   2          1.33         -5.88        13.43 o                         
  12   7   2        153.18        139.71        19.56 o                         
  13   7   2        308.73        322.31        27.10 o                         
  14   7   2        758.79        981.64        46.40 o                         
  15   7   2        476.08        508.22        64.46 o                         
 -16   8   2        114.24        138.28        24.07 o                         
 -15   8   2         58.79         72.15        22.56 o                         
 -14   8   2         18.41         37.77        18.47 o                         
 -13   8   2         62.26         61.78        17.85 o                         
 -12   8   2         92.75         78.71        18.18 o                         
 -11   8   2          8.10          9.23        13.91 o                         
 -10   8   2        288.72        263.37        20.37 o                         
  -9   8   2        300.09        296.17        22.56 o                         
  -8   8   2          2.76         18.46        13.13 o                         
  -7   8   2        440.43        388.56        28.32 o                         
  -6   8   2         95.59        103.88        12.51 o                         
  -5   8   2        286.32        261.21        17.87 o                         
  -4   8   2       4488.83       4507.83        60.09 o                         
  -3   8   2       1231.27       1245.74        26.96 o                         
  -2   8   2        517.37        523.25        17.21 o                         
  -1   8   2        495.58        508.95        19.73 o                         
   0   8   2        659.30        747.92        18.33 o                         
   1   8   2         14.09         20.49         7.48 o                         
   2   8   2       1177.96       1414.55        24.79 o                         
   3   8   2          4.52         14.59         8.09 o                         
   4   8   2         54.05         70.84        10.20 o                         
   5   8   2        466.48        477.23        18.85 o                         
   6   8   2        443.61        417.37        20.91 o                         
   7   8   2        195.80        175.87        14.63 o                         
   8   8   2        111.77         80.35        13.40 o                         
   9   8   2          4.92         -2.75        12.10 o                         
  10   8   2       1295.00       1389.76        35.26 o                         
  11   8   2        415.34        408.14        25.20 o                         
  12   8   2         59.00         47.64        17.28 o                         
  13   8   2          1.15         19.37        18.58 o                         
  14   8   2        306.17        297.26        29.30 o                         
  15   8   2          5.97         60.75        22.33 o                         
 -15   9   2          1.67         44.84        19.44 o                         
 -14   9   2         12.38          9.79        17.22 o                         
 -13   9   2        160.53        167.83        29.06 o                         
 -12   9   2         83.49         95.70        25.60 o                         
 -11   9   2          5.28         10.57        14.47 o                         
 -10   9   2        373.36        400.10        32.85 o                         
  -9   9   2         38.32         54.57        15.71 o                         
  -8   9   2        199.92        183.29        18.53 o                         
  -7   9   2        154.57        163.00        18.04 o                         
  -6   9   2        310.39        295.57        19.38 o                         
  -5   9   2         18.86         19.29         9.45 o                         
  -4   9   2        249.02        236.27        14.50 o                         
  -3   9   2        590.28        735.70        25.54 o                         
  -2   9   2         56.77         58.73         8.87 o                         
  -1   9   2          0.09         -3.20         7.02 o                         
   0   9   2         50.06         63.90         8.87 o                         
   1   9   2        165.79        143.15        12.59 o                         
   2   9   2         89.99        105.96        10.14 o                         
   3   9   2        990.85       1050.28        23.74 o                         
   4   9   2        237.62        213.60        15.19 o                         
   5   9   2          0.16          1.29        10.16 o                         
   6   9   2         14.37         26.79        11.43 o                         
   7   9   2         52.09         62.41        12.51 o                         
   8   9   2         10.22          0.73        11.43 o                         
   9   9   2        126.17         99.86        15.08 o                         
  10   9   2        370.69        371.84        21.31 o                         
  11   9   2        349.96        371.46        29.99 o                         
  12   9   2         20.41         22.89        18.40 o                         
  13   9   2         72.02         52.49        20.14 o                         
  14   9   2         16.53         29.57        20.34 o                         
 -15  10   2         65.25         67.46        22.88 o                         
 -14  10   2         52.54         18.99        18.85 o                         
 -13  10   2         39.32         33.40        18.29 o                         
 -12  10   2        349.71        361.01        29.28 o                         
 -11  10   2         25.17         17.24        16.11 o                         
 -10  10   2        161.99        190.48        20.95 o                         
  -9  10   2          4.28          6.40        14.69 o                         
  -8  10   2          7.02         18.33        14.79 o                         
  -7  10   2        105.32         71.51        15.78 o                         
  -6  10   2         50.18         44.32        12.85 o                         
  -5  10   2        282.55        274.55        19.40 o                         
  -4  10   2        379.54        377.00        18.73 o                         
  -3  10   2        153.95        159.58        13.13 o                         
  -2  10   2          5.57         17.40         9.70 o                         
  -1  10   2         46.74         45.16         9.08 o                         
   0  10   2         44.99         50.73        10.03 o                         
   1  10   2        610.81        645.69        24.20 o                         
   2  10   2          0.01         -8.94         8.96 o                         
   3  10   2         26.24         21.27         9.55 o                         
   4  10   2         15.02         25.32        10.37 o                         
   5  10   2         89.31        103.91        13.81 o                         
   6  10   2        131.39        131.53        14.25 o                         
   7  10   2       1014.64       1025.30        28.42 o                         
   8  10   2         67.74         62.23        13.31 o                         
   9  10   2        721.69        706.81        50.26 o                         
  10  10   2        174.46        172.54        18.93 o                         
  11  10   2         48.74         47.51        18.09 o                         
  12  10   2        408.94        423.45        42.00 o                         
  13  10   2         31.45         28.89        19.79 o                         
  14  10   2         80.75         83.02        24.11 o                         
 -14  11   2         51.30         58.32        21.79 o                         
 -13  11   2        191.36        202.86        24.57 o                         
 -12  11   2        455.04        480.18        31.07 o                         
 -11  11   2         47.05         37.92        18.46 o                         
 -10  11   2        256.33        264.94        23.77 o                         
  -9  11   2        131.96        128.82        18.18 o                         
  -8  11   2        378.40        344.84        23.55 o                         
  -7  11   2         24.64         22.38        14.88 o                         
  -6  11   2        256.56        250.48        17.83 o                         
  -5  11   2         12.65        -11.67        11.67 o                         
  -4  11   2         17.68         19.71        12.71 o                         
  -3  11   2          5.24         -2.36        14.18 o                         
  -2  11   2         11.37         36.86        10.89 o                         
  -1  11   2        103.72        107.06        12.06 o                         
   0  11   2        305.31        319.19        15.73 o                         
   1  11   2         69.30         60.16        11.43 o                         
   2  11   2        542.37        557.22        24.97 o                         
   3  11   2          4.34          8.30        10.04 o                         
   4  11   2        286.06        270.94        15.78 o                         
   5  11   2        121.70        111.30        13.89 o                         
   6  11   2         68.05         49.54        13.45 o                         
   7  11   2          9.73          7.81        11.50 o                         
   8  11   2        392.04        337.05        22.35 o                         
   9  11   2          5.54         -9.24        13.33 o                         
  10  11   2        684.72        678.51        60.48 o                         
  11  11   2         80.67         72.88        18.98 o                         
  12  11   2         12.17         18.09        18.29 o                         
  13  11   2         41.28         38.73        21.53 o                         
 -13  12   2        232.96        227.51        26.68 o                         
 -12  12   2        282.49        264.38        26.44 o                         
 -11  12   2         19.60        -15.93        15.93 o                         
 -10  12   2         81.00         62.92        17.93 o                         
  -9  12   2         22.76          1.70        15.24 o                         
  -8  12   2        302.17        288.30        23.66 o                         
  -7  12   2        174.45        156.63        20.18 o                         
  -6  12   2        576.09        532.61        30.94 o                         
  -5  12   2         46.23         37.69        13.85 o                         
  -4  12   2       1793.81       1978.59        43.42 o                         
  -3  12   2        361.93        329.38        20.59 o                         
  -2  12   2       1930.23       1961.95        42.54 o                         
  -1  12   2        491.24        442.83        19.99 o                         
   0  12   2       1439.11       1665.12        41.75 o                         
   1  12   2         39.92         43.79        11.50 o                         
   2  12   2       2021.46       2279.70        38.78 o                         
   3  12   2         20.23         26.98        11.13 o                         
   4  12   2        643.39        707.79        30.89 o                         
   5  12   2        138.09        143.09        14.61 o                         
   6  12   2       1224.92       1186.71        47.04 o                         
   7  12   2        204.05        167.25        19.12 o                         
   8  12   2          0.43        -11.43        13.94 o                         
   9  12   2         30.67         31.99        16.71 o                         
  10  12   2         56.25         50.89        18.30 o                         
  11  12   2          6.03          0.92        16.51 o                         
  12  12   2        421.95        454.85        32.65 o                         
  13  12   2         84.60         90.53        23.94 o                         
 -13  13   2         38.46         25.42        20.84 o                         
 -12  13   2         70.19         47.83        20.79 o                         
 -11  13   2         32.06         28.07        18.72 o                         
 -10  13   2         36.88         10.88        17.23 o                         
  -9  13   2        847.78        860.38        62.02 o                         
  -8  13   2         23.00          9.38        16.64 o                         
  -7  13   2       1563.05       1647.58        66.08 o                         
  -6  13   2          8.08          9.09        14.83 o                         
  -5  13   2        454.57        412.32        22.44 o                         
  -4  13   2         79.76         93.29        15.77 o                         
  -3  13   2         16.02          6.47        13.73 o                         
  -2  13   2          0.60         -7.22        13.56 o                         
  -1  13   2        371.19        438.36        23.10 o                         
   0  13   2         32.58         28.55        15.04 o                         
   1  13   2         69.46         50.11        12.21 o                         
   2  13   2        117.40        139.75        14.34 o                         
   3  13   2       1842.11       2317.92        40.07 o                         
   4  13   2         21.02         17.15        11.56 o                         
   5  13   2       1657.66       1669.71        38.07 o                         
   6  13   2         75.26         61.79        15.70 o                         
   7  13   2         22.26         16.73        13.89 o                         
   8  13   2         54.28         54.02        17.13 o                         
   9  13   2        305.79        257.89        23.44 o                         
  10  13   2         41.67         20.17        19.32 o                         
  11  13   2          0.49          5.07        18.44 o                         
  12  13   2         97.66        119.90        24.31 o                         
 -12  14   2        835.07        915.23        83.88 o                         
 -11  14   2        233.57        234.45        34.19 o                         
 -10  14   2        135.90        118.30        21.58 o                         
  -9  14   2         21.76         13.87        17.40 o                         
  -8  14   2        110.56         93.57        19.62 o                         
  -7  14   2         32.90         15.97        16.75 o                         
  -6  14   2        355.29        312.29        24.49 o                         
  -5  14   2         14.33          9.72        14.07 o                         
  -4  14   2        139.27        121.55        17.44 o                         
  -3  14   2         12.79         20.43        13.98 o                         
  -2  14   2         16.19          5.24        13.89 o                         
  -1  14   2        324.22        338.72        22.06 o                         
   0  14   2        278.72        245.08        25.23 o                         
   1  14   2          0.61         16.46        14.24 o                         
   2  14   2        727.29        783.33        39.95 o                         
   3  14   2       1755.76       1896.53        37.20 o                         
   4  14   2        118.74        125.20        16.40 o                         
   5  14   2        417.87        477.01        27.80 o                         
   6  14   2        226.85        225.38        20.96 o                         
   7  14   2         86.26         83.71        18.93 o                         
   8  14   2        198.11        182.24        25.42 o                         
   9  14   2          6.72         -6.60        16.14 o                         
  10  14   2          0.07        -16.38        16.38 o                         
  11  14   2         69.57         94.04        22.00 o                         
 -11  15   2         12.59         -9.99        20.16 o                         
 -10  15   2         47.87         24.70        20.06 o                         
  -9  15   2         29.93         26.18        19.89 o                         
  -8  15   2        508.03        526.09        32.52 o                         
  -7  15   2          8.87        -16.01        16.01 o                         
  -6  15   2         28.01         21.73        17.63 o                         
  -5  15   2         15.67         -0.51        16.46 o                         
  -4  15   2         14.53        -14.20        14.20 o                         
  -3  15   2         25.53          5.25        15.00 o                         
  -2  15   2         20.14         27.66        15.29 o                         
  -1  15   2          0.00        -14.19        14.19 o                         
   0  15   2        660.36        609.09        28.62 o                         
   1  15   2          0.99          2.06        14.30 o                         
   2  15   2         60.12         62.64        16.35 o                         
   3  15   2          0.13        -13.27        13.27 o                         
   4  15   2        483.61        451.39        26.97 o                         
   5  15   2          6.62        -13.95        13.95 o                         
   6  15   2        189.71        174.56        20.93 o                         
   7  15   2         20.73         -2.16        16.51 o                         
   8  15   2          1.26          6.11        17.14 o                         
   9  15   2         20.11         15.59        20.84 o                         
  10  15   2         48.34         79.82        26.80 o                         
  -9  16   2          1.07         -9.17        18.84 o                         
  -8  16   2        124.48         51.85        28.11 o                         
  -7  16   2          0.17        -10.42        17.85 o                         
  -6  16   2          6.05          4.89        17.63 o                         
  -5  16   2          3.96        -15.14        17.15 o                         
  -4  16   2         56.41         50.59        18.48 o                         
  -3  16   2         45.76         33.85        16.59 o                         
  -2  16   2        195.07        180.74        20.40 o                         
  -1  16   2         43.77         48.49        16.75 o                         
   0  16   2        107.89         97.87        18.46 o                         
   1  16   2          5.16        -15.41        15.41 o                         
   2  16   2         12.92         -3.35        15.70 o                         
   3  16   2          2.30         10.97        15.52 o                         
   4  16   2          1.88        -10.59        17.03 o                         
   5  16   2         45.92         16.18        18.81 o                         
   6  16   2         66.23         28.42        20.95 o                         
   7  16   2          0.04        -18.72        18.72 o                         
   8  16   2          2.45        -15.87        15.87 o                         
  -8  17   2         50.30         36.23        21.28 o                         
  -7  17   2        133.05         94.71        26.69 o                         
  -6  17   2          8.64          3.93        18.55 o                         
  -5  17   2         13.80         28.52        19.43 o                         
  -4  17   2          5.51        -16.67        16.67 o                         
  -3  17   2         80.78         69.34        19.29 o                         
  -2  17   2         18.04          1.16        16.60 o                         
  -1  17   2          0.74        -14.88        14.88 o                         
   0  17   2          5.72        -13.65        16.03 o                         
   1  17   2        108.82        136.74        22.49 o                         
   2  17   2          0.15        -16.54        16.54 o                         
   3  17   2         10.76         -2.68        27.20 o                         
   4  17   2          0.60        -17.34        17.34 o                         
   5  17   2        108.35         88.56        20.69 o                         
   6  17   2         11.55         -8.28        19.77 o                         
   7  17   2        172.52        156.98        26.70 o                         
  -6  18   2          4.77        -22.11        22.11 o                         
  -5  18   2         20.90         -7.20        18.91 o                         
  -4  18   2          9.65         -6.71        18.67 o                         
  -3  18   2          4.86        -18.07        18.07 o                         
  -2  18   2         72.46         44.29        19.34 o                         
  -1  18   2        127.47        166.59        22.18 o                         
   0  18   2         15.42        -10.94        18.14 o                         
   1  18   2         52.63         20.06        20.09 o                         
   2  18   2         62.77         73.86        22.11 o                         
   3  18   2         21.47          8.72        20.04 o                         
   4  18   2         47.72          1.90        23.89 o                         
   5  18   2          5.48        -13.11        19.24 o                         
   0  19   2          5.16          0.33        20.02 o                         
 -17   1   3          3.89         32.33        30.02 o                         
 -16   1   3          0.06        -16.51        19.86 o                         
 -15   1   3          9.04         -2.68        16.49 o                         
 -14   1   3          1.89          9.33        16.07 o                         
 -13   1   3        140.40        135.54        17.74 o                         
 -12   1   3         82.32         63.69        12.58 o                         
 -11   1   3        200.01        208.07        14.32 o                         
 -10   1   3        324.31        278.49        13.68 o                         
  -9   1   3       8775.40       8831.70        87.97 o                         
  -8   1   3       3535.81       3421.14        42.45 o                         
  -7   1   3        159.18        161.57         9.93 o                         
  -6   1   3        464.65        446.69        14.11 o                         
  -5   1   3          7.66          4.13         5.06 o                         
  -4   1   3         13.86          8.21         5.86 o                         
  -3   1   3        996.13        903.44        16.35 o                         
  -2   1   3        109.06        107.43         7.70 o                         
  -1   1   3       2037.48       1785.36        25.00 o                         
   0   1   3         19.28         15.10         6.58 o                         
   1   1   3         68.75         79.68         8.04 o                         
   2   1   3        152.36        171.10        10.74 o                         
   3   1   3         50.23         52.97         9.71 o                         
   4   1   3        267.78        277.19        16.13 o                         
   5   1   3       4099.70       4086.85        59.41 o                         
   6   1   3        594.58        594.38        22.49 o                         
   7   1   3        457.02        440.58        20.99 o                         
   8   1   3        252.50        239.02        25.67 o                         
   9   1   3          8.40          4.88        10.40 o                         
  10   1   3        100.00         86.63        14.30 o                         
  11   1   3        224.10        189.39        18.16 o                         
  12   1   3        375.41        354.73        25.60 o                         
  13   1   3        232.73        225.75        23.09 o                         
  14   1   3        639.56        612.69        34.14 o                         
  15   1   3        600.63        655.17        37.42 o                         
  16   1   3        246.53        253.94        30.46 o                         
 -17   2   3          2.38        -12.12        20.97 o                         
 -16   2   3         61.58         13.87        20.27 o                         
 -15   2   3         10.89         29.97        19.26 o                         
 -14   2   3          4.51          7.19        15.23 o                         
 -13   2   3         90.81         76.52        17.05 o                         
 -12   2   3         62.48         46.45        14.33 o                         
 -11   2   3        148.13        158.96        18.57 o                         
 -10   2   3        489.21        470.58        23.20 o                         
  -9   2   3        428.66        400.67        20.19 o                         
  -8   2   3      12437.36      12609.43       128.34 o                         
  -7   2   3        229.99        220.03        12.00 o                         
  -6   2   3         69.22         59.13        11.14 o                         
  -5   2   3         60.11         58.06         8.54 o                         
  -4   2   3         47.46         43.65         6.84 o                         
  -3   2   3        270.93        259.66        10.79 o                         
  -2   2   3       1294.36       1108.83        18.80 o                         
  -1   2   3         21.99         14.35         9.40 o                         
   0   2   3         29.80         46.83         8.06 o                         
   1   2   3         59.12         68.64         7.24 o                         
   2   2   3        325.03        348.42        15.28 o                         
   3   2   3          9.36         11.94         7.07 o                         
   4   2   3       3515.65       3852.30        55.70 o                         
   5   2   3         29.44         26.84         8.85 o                         
   6   2   3       3236.21       3275.92        53.46 o                         
   7   2   3        129.74         92.73        12.82 o                         
   8   2   3        139.41        162.46        16.49 o                         
   9   2   3         46.79         53.20        14.16 o                         
  10   2   3         37.22         35.41        14.38 o                         
  11   2   3         48.37         39.91        15.01 o                         
  12   2   3        434.98        371.75        25.87 o                         
  13   2   3         56.48         46.51        16.82 o                         
  14   2   3        337.54        339.91        27.98 o                         
  15   2   3          0.46         -4.97        18.15 o                         
  16   2   3        344.00        322.75        30.45 o                         
 -17   3   3         13.26        -10.61        20.58 o                         
 -16   3   3         14.87         29.69        21.93 o                         
 -15   3   3         28.91         22.87        16.54 o                         
 -14   3   3         21.78         45.45        23.08 o                         
 -13   3   3        290.32        306.08        30.25 o                         
 -12   3   3        985.26       1076.75        33.19 o                         
 -11   3   3        783.67        884.83        25.97 o                         
 -10   3   3         27.17         13.62        11.59 o                         
  -9   3   3         33.75         35.80        10.23 o                         
  -8   3   3       2991.78       3113.63        46.34 o                         
  -7   3   3        505.27        459.76        22.57 o                         
  -6   3   3        131.45        122.92        12.41 o                         
  -5   3   3        670.08        660.07        19.41 o                         
  -4   3   3       1143.05       1067.20        24.65 o                         
  -3   3   3         15.07          3.12         8.90 o                         
  -2   3   3         41.05         27.27         6.94 o                         
  -1   3   3       1393.40       1347.89        25.05 o                         
   0   3   3         51.36         52.40         7.69 o                         
   1   3   3       1316.83       1238.59        22.17 o                         
   2   3   3       1363.89       1475.04        26.50 o                         
   3   3   3       1748.67       2084.15        36.55 o                         
   4   3   3       2372.55       2542.50        42.99 o                         
   5   3   3       1678.28       1808.32        36.23 o                         
   6   3   3        239.37        231.32        15.71 o                         
   7   3   3        432.70        492.78        27.46 o                         
   8   3   3         19.05         25.38        12.61 o                         
   9   3   3        273.88        261.34        20.32 o                         
  10   3   3        129.98        129.25        18.50 o                         
  11   3   3         29.45         21.27        14.46 o                         
  12   3   3        113.37        121.45        19.02 o                         
  13   3   3        260.12        233.65        23.70 o                         
  14   3   3         58.94         39.53        18.53 o                         
  15   3   3        113.81        108.75        22.81 o                         
  16   3   3          0.12         -3.79        22.47 o                         
 -17   4   3         92.15         87.95        26.58 o                         
 -16   4   3         56.93         69.21        24.99 o                         
 -15   4   3          1.74         24.71        20.89 o                         
 -14   4   3          0.50         -1.66        15.11 o                         
 -13   4   3         41.23         61.74        14.47 o                         
 -12   4   3         35.51         13.25        13.49 o                         
 -11   4   3         34.22         37.72        12.64 o                         
 -10   4   3          0.03          6.96        10.91 o                         
  -9   4   3          3.07          9.08        10.02 o                         
  -8   4   3          0.94         -8.91         8.91 o                         
  -7   4   3        102.83         90.02        12.82 o                         
  -6   4   3         25.47         21.65         9.10 o                         
  -5   4   3        763.46        687.45        21.35 o                         
  -4   4   3        119.75        104.90        10.53 o                         
  -3   4   3        187.68        163.10        12.82 o                         
  -2   4   3        547.60        535.18        15.24 o                         
  -1   4   3       1371.65       1235.10        25.10 o                         
   0   4   3          0.53         -0.50         6.82 o                         
   1   4   3       2828.72       2886.71        42.45 o                         
   2   4   3        187.31        210.50        15.90 o                         
   3   4   3       3907.17       4143.18        54.79 o                         
   4   4   3         43.04         45.69         9.87 o                         
   5   4   3        228.06        220.83        17.81 o                         
   6   4   3          4.19          7.10         9.10 o                         
   7   4   3         14.35          8.29        10.75 o                         
   8   4   3        233.75        220.96        18.87 o                         
   9   4   3        268.11        268.80        28.59 o                         
  10   4   3          4.27          2.27        13.88 o                         
  11   4   3         34.04         27.98        15.93 o                         
  12   4   3          6.06         -2.13        15.16 o                         
  13   4   3         67.21         91.57        19.59 o                         
  14   4   3        143.04        141.50        23.38 o                         
  15   4   3          0.11         11.31        18.09 o                         
 -17   5   3          0.11        -21.81        21.81 o                         
 -16   5   3         63.73         51.78        21.67 o                         
 -15   5   3         19.61         40.57        19.17 o                         
 -14   5   3         54.20         59.72        17.43 o                         
 -13   5   3          1.14         14.04        14.54 o                         
 -12   5   3        209.21        195.81        18.05 o                         
 -11   5   3        852.84        905.56        30.75 o                         
 -10   5   3        148.83        123.63        15.89 o                         
  -9   5   3       1089.19       1042.01        28.88 o                         
  -8   5   3         47.56         32.63        12.41 o                         
  -7   5   3       1161.34       1104.23        31.90 o                         
  -6   5   3          3.85         -9.26         9.26 o                         
  -5   5   3       1740.42       1611.43        31.98 o                         
  -4   5   3        394.42        391.86        16.94 o                         
  -3   5   3       3680.48       3417.01        48.29 o                         
  -2   5   3       4263.66       4061.93        47.52 o                         
  -1   5   3         17.32         10.02         5.33 o                         
   0   5   3       1313.23       1365.53        23.92 o                         
   1   5   3       2100.44       2355.39        33.63 o                         
   2   5   3        511.83        705.58        19.51 o                         
   3   5   3         97.50        133.40        11.15 o                         
   4   5   3        622.20        775.99        22.63 o                         
   5   5   3        939.02       1020.02        26.58 o                         
   6   5   3        157.79        170.08        15.42 o                         
   7   5   3        776.76        788.96        30.45 o                         
   8   5   3        266.87        245.56        19.98 o                         
   9   5   3          9.30         -7.80        13.46 o                         
  10   5   3          7.88         -5.19        15.16 o                         
  11   5   3        688.90        775.98        52.71 o                         
  12   5   3         12.41         23.69        16.82 o                         
  13   5   3        140.40        149.06        20.54 o                         
  14   5   3        367.49        406.65        29.02 o                         
  15   5   3        491.24        536.78        34.01 o                         
 -16   6   3         59.67         60.99        23.06 o                         
 -15   6   3         64.92         48.47        21.37 o                         
 -14   6   3         16.67         36.63        17.36 o                         
 -13   6   3          7.65         -2.46        14.23 o                         
 -12   6   3         37.84          4.32        13.35 o                         
 -11   6   3          3.86        -10.02        12.38 o                         
 -10   6   3         79.70         53.15        13.17 o                         
  -9   6   3        114.98        120.31        14.42 o                         
  -8   6   3         18.86         27.36        12.97 o                         
  -7   6   3         92.93        103.29        14.82 o                         
  -6   6   3       1415.38       1411.76        35.50 o                         
  -5   6   3        100.67         93.92        13.13 o                         
  -4   6   3       1801.04       1741.46        33.61 o                         
  -3   6   3        276.02        272.79        17.56 o                         
  -2   6   3       1584.38       1624.20        27.74 o                         
  -1   6   3        231.32        206.29         9.98 o                         
   0   6   3        701.13        669.65        15.86 o                         
   1   6   3        237.58        272.58        12.13 o                         
   2   6   3       1399.03       1521.48        25.39 o                         
   3   6   3        132.27        155.69        11.12 o                         
   4   6   3       3432.82       4073.33        53.00 o                         
   5   6   3         25.20         20.07        10.18 o                         
   6   6   3       1834.60       1819.50        37.67 o                         
   7   6   3          9.70          6.19        12.75 o                         
   8   6   3        125.81        131.33        16.90 o                         
   9   6   3          0.61        -12.19        12.19 o                         
  10   6   3        295.61        263.38        20.73 o                         
  11   6   3         24.61         40.08        14.79 o                         
  12   6   3        365.76        352.26        24.98 o                         
  13   6   3        102.73        105.25        20.05 o                         
  14   6   3         38.93         34.32        18.66 o                         
  15   6   3          5.63         22.48        22.00 o                         
 -16   7   3          0.03          1.61        25.59 o                         
 -15   7   3        267.49        257.52        25.71 o                         
 -14   7   3         12.88         33.65        17.60 o                         
 -13   7   3        265.34        280.09        23.79 o                         
 -12   7   3         11.95        -13.45        13.45 o                         
 -11   7   3        136.73        127.44        20.50 o                         
 -10   7   3         99.43        103.81        15.69 o                         
  -9   7   3        869.14        857.16        35.06 o                         
  -8   7   3        459.35        458.46        44.48 o                         
  -7   7   3         60.98         48.59        15.09 o                         
  -6   7   3        146.32        130.84        16.22 o                         
  -5   7   3        501.12        488.76        27.51 o                         
  -4   7   3         34.50         47.65        10.71 o                         
  -3   7   3       2554.92       2717.81        38.86 o                         
  -2   7   3       1149.28       1185.64        22.36 o                         
  -1   7   3        506.94        596.60        22.50 o                         
   0   7   3          0.66          3.50         6.42 o                         
   1   7   3       3436.48       4022.60        45.41 o                         
   2   7   3          1.08          9.86         7.36 o                         
   3   7   3        978.96       1258.51        26.35 o                         
   4   7   3        785.10        919.69        23.90 o                         
   5   7   3          5.86          5.50         9.16 o                         
   6   7   3          0.00         -0.83         9.69 o                         
   7   7   3        118.30         79.94        14.41 o                         
   8   7   3        170.70        163.87        15.23 o                         
   9   7   3       1508.84       1592.07        46.57 o                         
  10   7   3        181.35        201.02        19.44 o                         
  11   7   3       1495.09       1576.10        43.65 o                         
  12   7   3          0.25         -4.84        15.46 o                         
  13   7   3        930.08        956.20        53.68 o                         
  14   7   3          0.47          4.81        19.56 o                         
  15   7   3        755.47        858.39        76.97 o                         
 -16   8   3          5.33          8.08        20.35 o                         
 -15   8   3        154.18        164.61        29.95 o                         
 -14   8   3          2.89          9.22        17.18 o                         
 -13   8   3          8.89         30.73        17.14 o                         
 -12   8   3          0.65          5.35        14.63 o                         
 -11   8   3        160.62        141.54        18.51 o                         
 -10   8   3         40.83         53.05        15.55 o                         
  -9   8   3       1133.47       1130.28        57.09 o                         
  -8   8   3          7.06         -2.61        13.89 o                         
  -7   8   3        229.47        246.44        25.33 o                         
  -6   8   3        158.10        175.00        22.27 o                         
  -5   8   3       5449.31       5553.42       109.01 o                         
  -4   8   3        668.78        653.55        24.60 o                         
  -3   8   3        473.26        454.82        31.10 o                         
  -2   8   3          9.32         -3.62         7.66 o                         
  -1   8   3        182.55        199.01        11.26 o                         
   0   8   3        259.99        272.34        17.20 o                         
   1   8   3          0.32          2.74         7.55 o                         
   2   8   3          0.94         -5.78         7.51 o                         
   3   8   3        371.61        457.89        18.91 o                         
   4   8   3         46.73         50.01        11.23 o                         
   5   8   3         87.69         81.37        11.79 o                         
   6   8   3        145.88        118.13        12.89 o                         
   7   8   3       1870.09       2004.12        38.22 o                         
   8   8   3          5.22          2.48        11.99 o                         
   9   8   3       1482.36       1456.79        43.20 o                         
  10   8   3        103.84         86.13        14.69 o                         
  11   8   3         42.30          7.35        14.09 o                         
  12   8   3         17.20         17.14        16.74 o                         
  13   8   3          4.04         19.43        18.08 o                         
  14   8   3        163.50        125.91        30.03 o                         
 -15   9   3          0.16        -18.02        18.02 o                         
 -14   9   3         37.71          4.24        18.08 o                         
 -13   9   3         16.05          3.67        17.08 o                         
 -12   9   3          0.01        -13.71        14.69 o                         
 -11   9   3        137.06         95.47        17.11 o                         
 -10   9   3         78.24         67.13        16.12 o                         
  -9   9   3        499.20        492.71        32.73 o                         
  -8   9   3         47.80         27.67        18.02 o                         
  -7   9   3        370.07        356.99        30.71 o                         
  -6   9   3          1.93         -4.65        13.41 o                         
  -5   9   3        156.33        153.58        20.09 o                         
  -4   9   3        377.94        339.09        19.41 o                         
  -3   9   3        150.65        150.22        12.35 o                         
  -2   9   3         76.51         71.99         9.16 o                         
  -1   9   3          5.08         -4.23         7.42 o                         
   0   9   3       1333.66       1472.67        26.67 o                         
   1   9   3         87.96         92.38        10.28 o                         
   2   9   3       1267.70       1428.96        29.20 o                         
   3   9   3         10.12         12.79         9.78 o                         
   4   9   3         37.88         36.85        10.70 o                         
   5   9   3        517.61        547.36        22.55 o                         
   6   9   3        202.68        183.77        15.23 o                         
   7   9   3        897.92        925.74        28.00 o                         
   8   9   3       2604.90       2718.68        50.59 o                         
   9   9   3         74.10         41.49        13.53 o                         
  10   9   3         88.71        100.90        15.75 o                         
  11   9   3        162.24        174.78        18.84 o                         
  12   9   3         18.73         -4.91        16.20 o                         
  13   9   3        115.64        132.01        23.38 o                         
  14   9   3         42.13         59.80        22.65 o                         
 -15  10   3          2.97        -18.69        18.69 o                         
 -14  10   3          3.14          1.51        17.12 o                         
 -13  10   3          9.46         -0.51        16.70 o                         
 -12  10   3          6.29         -3.83        15.82 o                         
 -11  10   3          8.70         18.43        15.60 o                         
 -10  10   3        240.50        237.82        26.17 o                         
  -9  10   3        265.05        220.00        24.61 o                         
  -8  10   3         27.36         11.76        19.74 o                         
  -7  10   3        183.01        148.01        20.68 o                         
  -6  10   3        233.54        227.01        18.64 o                         
  -5  10   3         65.55         63.67        12.76 o                         
  -4  10   3         39.24         26.45        11.77 o                         
  -3  10   3        143.16        152.65        13.01 o                         
  -2  10   3        922.99        930.43        38.99 o                         
  -1  10   3         42.05         56.09        10.04 o                         
   0  10   3         48.86         64.91        10.44 o                         
   1  10   3         39.35         33.51         9.88 o                         
   2  10   3        191.18        200.97        13.48 o                         
   3  10   3         51.73         62.09        11.31 o                         
   4  10   3        734.17        803.64        30.82 o                         
   5  10   3        543.70        535.75        33.04 o                         
   6  10   3       1275.58       1448.44        34.55 o                         
   7  10   3         15.90          9.48        12.49 o                         
   8  10   3       1924.13       2045.77        53.95 o                         
   9  10   3          2.33        -12.10        12.10 o                         
  10  10   3       1096.74       1129.43        37.37 o                         
  11  10   3          5.97          9.09        15.96 o                         
  12  10   3         15.08         22.41        19.24 o                         
  13  10   3         92.53        113.80        23.64 o                         
 -14  11   3          1.46          6.38        18.30 o                         
 -13  11   3         13.99          1.08        18.99 o                         
 -12  11   3          1.54        -16.95        16.95 o                         
 -11  11   3        205.30        211.13        23.45 o                         
 -10  11   3         56.65         65.59        17.60 o                         
  -9  11   3          9.09        -13.46        14.16 o                         
  -8  11   3          1.48         -0.78        13.47 o                         
  -7  11   3          6.38         30.67        15.12 o                         
  -6  11   3          0.57        -13.15        13.87 o                         
  -5  11   3        178.54        178.43        27.84 o                         
  -4  11   3          9.38         28.17        12.27 o                         
  -3  11   3       2017.93       2038.26        45.49 o                         
  -2  11   3        228.15        209.46        15.51 o                         
  -1  11   3        773.50        815.01        25.83 o                         
   0  11   3         70.85         65.98        11.27 o                         
   1  11   3         99.75        106.74        12.09 o                         
   2  11   3          6.72          2.43         9.86 o                         
   3  11   3          1.69         -4.92        10.34 o                         
   4  11   3         14.90         15.50        11.56 o                         
   5  11   3       1399.00       1471.12        51.83 o                         
   6  11   3         31.22         40.60        13.44 o                         
   7  11   3       1150.70       1157.58        32.38 o                         
   8  11   3        110.88        135.01        18.72 o                         
   9  11   3        558.97        509.12        27.20 o                         
  10  11   3         59.09         59.97        17.08 o                         
  11  11   3          1.87        -16.31        16.69 o                         
  12  11   3         25.81         11.86        18.72 o                         
  13  11   3         49.85         11.68        23.38 o                         
 -13  12   3          1.39        -19.26        19.26 o                         
 -12  12   3         39.41         18.51        18.12 o                         
 -11  12   3         43.15         42.65        18.12 o                         
 -10  12   3         94.46         65.05        19.06 o                         
  -9  12   3          0.22          3.25        14.97 o                         
  -8  12   3        138.33        135.86        19.43 o                         
  -7  12   3          3.02         -5.01        13.92 o                         
  -6  12   3        972.21       1077.72        39.40 o                         
  -5  12   3        591.72        546.44        24.22 o                         
  -4  12   3        522.84        465.92        24.14 o                         
  -3  12   3        554.96        522.30        23.84 o                         
  -2  12   3       1405.01       1488.06        34.44 o                         
  -1  12   3        150.90        145.98        15.84 o                         
   0  12   3        705.79        738.20        25.86 o                         
   1  12   3         59.42         58.26        13.26 o                         
   2  12   3        163.74        210.33        17.29 o                         
   3  12   3         38.02         26.78        11.88 o                         
   4  12   3        750.17        793.40        44.83 o                         
   5  12   3       1237.03       1327.32        33.24 o                         
   6  12   3        133.24        181.33        22.07 o                         
   7  12   3        396.82        397.54        22.66 o                         
   8  12   3        512.31        457.17        24.93 o                         
   9  12   3         11.51         32.64        15.80 o                         
  10  12   3         10.69         27.33        17.89 o                         
  11  12   3         94.96         76.01        20.56 o                         
  12  12   3         35.94         12.12        20.03 o                         
 -12  13   3        883.98        929.35        52.10 o                         
 -11  13   3          3.41        -14.48        16.26 o                         
 -10  13   3        131.70        111.22        21.15 o                         
  -9  13   3          2.95         -0.82        15.79 o                         
  -8  13   3        226.09        216.83        22.13 o                         
  -7  13   3         51.06         48.88        17.01 o                         
  -6  13   3        143.97        120.51        21.35 o                         
  -5  13   3         56.65         65.86        16.58 o                         
  -4  13   3        640.68        599.14        28.58 o                         
  -3  13   3          0.69        -12.67        12.67 o                         
  -2  13   3        630.73        589.19        45.59 o                         
  -1  13   3          1.79        -12.64        12.64 o                         
   0  13   3       6170.33       6833.48        84.22 o                         
   1  13   3         13.48         37.82        18.02 o                         
   2  13   3         11.33         26.07        12.89 o                         
   3  13   3         57.84         51.43        13.78 o                         
   4  13   3        199.75        201.09        19.42 o                         
   5  13   3         91.28         91.73        14.39 o                         
   6  13   3        119.60        124.67        17.01 o                         
   7  13   3        206.88        200.18        19.60 o                         
   8  13   3          2.94         -0.92        15.40 o                         
   9  13   3        140.30        100.65        20.26 o                         
  10  13   3          0.63         11.83        18.50 o                         
  11  13   3         61.84         31.12        19.81 o                         
 -11  14   3         13.66        -22.40        22.40 o                         
 -10  14   3        402.14        369.83        28.19 o                         
  -9  14   3          1.52        -15.68        15.68 o                         
  -8  14   3        180.02        132.10        21.26 o                         
  -7  14   3         56.77         40.99        17.66 o                         
  -6  14   3         54.12         55.67        18.11 o                         
  -5  14   3         23.39         33.57        16.77 o                         
  -4  14   3         94.74         90.96        18.39 o                         
  -3  14   3        786.84        849.00        31.80 o                         
  -2  14   3          3.62          5.65        13.72 o                         
  -1  14   3         32.86         12.14        14.30 o                         
   0  14   3        918.34        984.49        32.57 o                         
   1  14   3       1460.22       1686.23        38.51 o                         
   2  14   3          1.79         -6.62        12.80 o                         
   3  14   3        292.20        353.60        25.68 o                         
   4  14   3        668.56        701.46        26.82 o                         
   5  14   3          5.44        -14.86        14.86 o                         
   6  14   3         59.53         49.06        17.82 o                         
   7  14   3         17.11          1.02        14.92 o                         
   8  14   3        167.14        165.69        23.33 o                         
   9  14   3          2.85          7.36        17.25 o                         
  10  14   3          9.98          3.85        18.91 o                         
 -10  15   3         91.57         62.17        24.01 o                         
  -9  15   3        118.46        108.19        21.53 o                         
  -8  15   3         48.66        -13.22        16.93 o                         
  -7  15   3        189.29        161.85        21.81 o                         
  -6  15   3          6.98         -6.20        16.71 o                         
  -5  15   3        432.98        431.72        49.87 o                         
  -4  15   3         20.37         -4.15        16.44 o                         
  -3  15   3        326.54        342.70        23.14 o                         
  -2  15   3         34.13         44.97        16.05 o                         
  -1  15   3        393.18        368.49        29.02 o                         
   0  15   3         32.25          3.21        14.89 o                         
   1  15   3        329.82        360.81        22.72 o                         
   2  15   3          1.15         -6.63        12.89 o                         
   3  15   3          0.49        -12.99        12.99 o                         
   4  15   3          3.16        -14.59        14.59 o                         
   5  15   3          1.22         -3.43        16.22 o                         
   6  15   3         25.52        -16.26        16.29 o                         
   7  15   3         18.96         -7.73        18.64 o                         
   8  15   3          1.94        -18.64        18.64 o                         
   9  15   3        204.44        134.80        24.61 o                         
  -9  16   3          0.02         -2.66        21.23 o                         
  -8  16   3          9.09        -12.09        18.01 o                         
  -7  16   3         23.44        -17.71        17.71 o                         
  -6  16   3         14.78        -17.66        17.66 o                         
  -5  16   3          0.00        -17.30        17.30 o                         
  -4  16   3        119.46         86.92        20.34 o                         
  -3  16   3          1.15          1.82        17.44 o                         
  -2  16   3         25.48          2.09        15.46 o                         
  -1  16   3         11.16          9.12        15.08 o                         
   0  16   3          6.74         -9.69        15.00 o                         
   1  16   3          0.05        -14.72        14.72 o                         
   2  16   3          0.35        -13.63        13.63 o                         
   3  16   3          1.64         -8.02        15.31 o                         
   4  16   3         41.09         -8.66        16.37 o                         
   5  16   3          4.71        -17.92        17.92 o                         
   6  16   3        173.67        244.78        28.15 o                         
   7  16   3         92.89         56.66        27.07 o                         
   8  16   3         66.59         29.05        23.69 o                         
  -7  17   3          7.23        -18.15        18.15 o                         
  -6  17   3          7.52         -6.02        18.23 o                         
  -5  17   3          0.49        -17.52        17.52 o                         
  -4  17   3        146.31        100.06        22.28 o                         
  -3  17   3          1.38        -17.32        17.32 o                         
  -2  17   3        321.03        364.21        33.14 o                         
  -1  17   3          0.68        -15.49        15.99 o                         
   0  17   3        124.99         92.56        19.44 o                         
   1  17   3          0.06        -15.89        15.89 o                         
   2  17   3        372.08        431.96        33.35 o                         
   3  17   3          1.21        -15.12        15.12 o                         
   4  17   3          3.48        -16.90        16.90 o                         
   5  17   3         10.43        -19.68        19.68 o                         
   6  17   3         40.67         29.31        28.06 o                         
  -5  18   3          0.00        -19.43        19.43 o                         
  -4  18   3          0.00        -18.95        18.95 o                         
  -3  18   3          1.58         -7.74        18.59 o                         
  -2  18   3         23.74         -4.35        20.33 o                         
  -1  18   3        244.41        326.94        28.66 o                         
   0  18   3         27.61         27.20        18.40 o                         
   1  18   3         15.30         -5.32        17.64 o                         
   2  18   3         34.07         18.00        19.67 o                         
   3  18   3          1.83        -17.93        17.93 o                         
 -17   0   4         84.59        139.57       104.01 o                         
 -16   0   4         58.46        121.86        46.04 o                         
 -15   0   4          4.17         -9.01        29.81 o                         
 -14   0   4        380.97        479.20        51.15 o                         
 -13   0   4        325.19        337.90        40.28 o                         
 -12   0   4       3188.95       3373.97       109.65 o                         
 -11   0   4        181.50        150.75        19.23 o                         
 -10   0   4       1982.79       2047.22        51.36 o                         
  -9   0   4       2130.74       2181.18        43.99 o                         
  -8   0   4      29216.45      28018.53       410.02 o                         
  -7   0   4        274.40        236.14        15.75 o                         
  -6   0   4       1003.23        974.29        25.25 o                         
  -5   0   4         12.27          5.60         8.39 o                         
  -4   0   4       8544.60       7638.71       102.82 o                         
  -3   0   4         18.95         20.20        10.48 o                         
  -2   0   4       4962.68       4401.97        97.45 o                         
  -1   0   4        192.58        173.27        14.11 o                         
   0   0   4      19128.89      19588.64       247.18 o                         
   1   0   4          0.05        -10.25        10.25 o                         
   2   0   4        178.17        206.39        17.50 o                         
   3   0   4         44.13         23.87        14.47 o                         
   4   0   4       7560.23       8195.64       162.75 o                         
   5   0   4        121.62        123.42        32.40 o                         
   6   0   4       2288.03       2681.01        74.75 o                         
   7   0   4          0.23         -8.53        19.29 o                         
   8   0   4       1155.25       1058.74        54.21 o                         
   9   0   4          0.04        -15.23        15.23 o                         
  10   0   4        231.40        206.51        36.62 o                         
  11   0   4         53.97         37.38        19.42 o                         
  12   0   4         63.34         44.91        20.94 o                         
  13   0   4         61.50         74.50        31.07 o                         
  14   0   4          1.96         -8.53        28.93 o                         
  15   0   4          7.98         40.55        33.50 o                         
 -17   1   4         59.97         59.63        25.20 o                         
 -16   1   4        143.12        196.58        33.96 o                         
 -15   1   4         10.60         45.45        21.67 o                         
 -14   1   4        142.85        165.51        24.79 o                         
 -13   1   4        154.43        145.21        22.65 o                         
 -12   1   4       1434.96       1502.99        51.34 o                         
 -11   1   4         82.59         55.31        13.77 o                         
 -10   1   4         72.80         48.72        11.64 o                         
  -9   1   4       3369.32       3356.85        39.69 o                         
  -8   1   4       4008.94       3810.48        75.06 o                         
  -7   1   4       5719.12       5462.04        62.87 o                         
  -6   1   4         23.81         24.63         6.92 o                         
  -5   1   4          2.70          2.04         7.41 o                         
  -4   1   4         66.73         62.38         7.47 o                         
  -3   1   4         19.52         14.32         7.09 o                         
  -2   1   4        290.48        253.92        13.62 o                         
  -1   1   4          0.00         -7.64         7.64 o                         
   0   1   4        625.07        634.28        16.95 o                         
   1   1   4        565.64        525.50        15.92 o                         
   2   1   4        450.60        479.82        16.92 o                         
   3   1   4       2874.16       3165.22        48.17 o                         
   4   1   4       1107.79       1144.35        30.69 o                         
   5   1   4         74.05         81.19        14.58 o                         
   6   1   4          2.26         -4.42        18.41 o                         
   7   1   4        264.46        225.49        20.46 o                         
   8   1   4         65.29         41.11        17.03 o                         
   9   1   4        481.61        495.92        26.32 o                         
  10   1   4          0.25          1.11        12.88 o                         
  11   1   4         98.57         90.13        16.96 o                         
  12   1   4          7.26          2.07        15.12 o                         
  13   1   4         97.33         79.46        27.18 o                         
  14   1   4        142.75        130.94        25.03 o                         
  15   1   4         42.64         58.32        23.32 o                         
 -17   2   4          5.93          1.16        24.12 o                         
 -16   2   4         28.41         47.90        23.23 o                         
 -15   2   4         31.53         42.98        18.95 o                         
 -14   2   4          8.35          9.63        16.60 o                         
 -13   2   4        187.36        170.21        21.60 o                         
 -12   2   4          0.19        -12.52        12.52 o                         
 -11   2   4       1642.93       1584.22        34.31 o                         
 -10   2   4        111.23        112.34        14.90 o                         
  -9   2   4         21.27         23.31        10.24 o                         
  -8   2   4          2.50         -5.99        10.21 o                         
  -7   2   4       2170.31       2056.99        37.36 o                         
  -6   2   4          9.94          8.37         7.14 o                         
  -5   2   4       1482.39       1457.72        23.97 o                         
  -4   2   4          7.42          5.89         6.57 o                         
  -3   2   4          5.94          6.25         6.66 o                         
  -2   2   4          0.22          9.15         7.41 o                         
  -1   2   4        249.20        268.92        12.13 o                         
   0   2   4          0.76         12.25         6.87 o                         
   1   2   4         26.96         31.15         8.98 o                         
   2   2   4         12.94         28.03         7.90 o                         
   3   2   4       4074.72       4530.13        62.76 o                         
   4   2   4         47.20         49.67        11.75 o                         
   5   2   4        403.30        447.50        23.32 o                         
   6   2   4          1.16         -6.60        12.30 o                         
   7   2   4        142.48        166.93        19.02 o                         
   8   2   4         24.21         14.88        12.34 o                         
   9   2   4       1726.22       1752.70        45.27 o                         
  10   2   4          2.91          2.31        14.16 o                         
  11   2   4        518.92        499.27        33.22 o                         
  12   2   4         42.42         43.58        16.96 o                         
  13   2   4         19.20          6.68        16.61 o                         
  14   2   4         15.34         43.67        22.45 o                         
  15   2   4        141.43        117.74        26.77 o                         
 -17   3   4          3.00         -3.54        21.03 o                         
 -16   3   4         51.87         92.22        20.74 o                         
 -15   3   4        168.06        204.10        27.71 o                         
 -14   3   4        160.83        177.50        19.84 o                         
 -13   3   4        373.72        321.06        23.29 o                         
 -12   3   4        417.19        409.79        26.90 o                         
 -11   3   4        782.43        848.20        28.78 o                         
 -10   3   4        691.39        730.16        25.83 o                         
  -9   3   4        166.12        185.07        17.24 o                         
  -8   3   4       1085.46       1050.31        31.46 o                         
  -7   3   4       1361.26       1320.50        32.68 o                         
  -6   3   4          2.99         -7.91         7.91 o                         
  -5   3   4        155.92        161.60        10.62 o                         
  -4   3   4       1124.91       1041.89        20.20 o                         
  -3   3   4        226.73        225.47        11.29 o                         
  -2   3   4          4.81          2.42         7.99 o                         
  -1   3   4        166.83        150.75        13.00 o                         
   0   3   4       3365.54       3424.36        43.11 o                         
   1   3   4       2182.02       2317.03        31.03 o                         
   2   3   4       4280.81       4525.24        58.40 o                         
   3   3   4        494.49        574.38        19.67 o                         
   4   3   4        623.88        764.80        24.59 o                         
   5   3   4          0.01         -3.24         9.40 o                         
   6   3   4         19.43         -2.35        10.01 o                         
   7   3   4         12.42          1.73        13.13 o                         
   8   3   4        532.55        534.53        27.18 o                         
   9   3   4          1.29         -3.84        13.45 o                         
  10   3   4        578.49        596.46        30.78 o                         
  11   3   4         28.17         32.79        15.64 o                         
  12   3   4        738.16        720.50        37.27 o                         
  13   3   4        211.45        197.94        23.64 o                         
  14   3   4        308.36        293.37        27.31 o                         
  15   3   4        371.77        427.52        35.94 o                         
 -17   4   4          2.08         13.27        22.55 o                         
 -16   4   4        167.66        139.04        26.45 o                         
 -15   4   4         93.93        109.96        24.12 o                         
 -14   4   4        325.92        299.83        41.29 o                         
 -13   4   4         73.88         46.40        21.62 o                         
 -12   4   4          0.28         -2.00        12.68 o                         
 -11   4   4         41.52         63.63        16.16 o                         
 -10   4   4        144.88        155.97        18.67 o                         
  -9   4   4        131.34        141.01        16.41 o                         
  -8   4   4        197.36        208.07        17.12 o                         
  -7   4   4        888.21        881.76        29.16 o                         
  -6   4   4        834.10        780.31        25.84 o                         
  -5   4   4         97.59         86.38        10.81 o                         
  -4   4   4        127.85        152.16        11.54 o                         
  -3   4   4          0.20         -3.01         6.58 o                         
  -2   4   4        142.92        119.36         9.26 o                         
  -1   4   4         24.43         19.87         9.99 o                         
   0   4   4       4149.66       4141.44        45.44 o                         
   1   4   4          0.43         -1.19         6.59 o                         
   2   4   4       3168.33       3373.04        48.19 o                         
   3   4   4          7.81         22.67         8.75 o                         
   4   4   4        675.78        805.46        24.31 o                         
   5   4   4         19.47         11.54        10.58 o                         
   6   4   4       3321.17       3271.44        57.37 o                         
   7   4   4        129.74        152.45        19.54 o                         
   8   4   4          5.95          8.41        13.21 o                         
   9   4   4         16.81         15.86        14.55 o                         
  10   4   4         48.91         49.86        18.88 o                         
  11   4   4        156.34        117.08        19.36 o                         
  12   4   4        479.01        399.79        29.51 o                         
  13   4   4         17.45         32.15        18.78 o                         
  14   4   4         53.81         62.02        20.76 o                         
  15   4   4          0.06         42.38        23.69 o                         
 -16   5   4         11.96         17.84        22.69 o                         
 -15   5   4        145.19        131.15        21.37 o                         
 -14   5   4        240.48        289.14        25.50 o                         
 -13   5   4         10.45          1.86        17.58 o                         
 -12   5   4          0.16         -9.49        13.84 o                         
 -11   5   4        326.08        319.73        25.33 o                         
 -10   5   4         33.79         27.62        14.59 o                         
  -9   5   4        403.83        376.50        41.74 o                         
  -8   5   4         41.92         54.14        14.49 o                         
  -7   5   4        545.62        642.77        30.52 o                         
  -6   5   4         60.80         57.56        11.99 o                         
  -5   5   4       1050.65       1065.81        27.91 o                         
  -4   5   4        144.86        126.34        12.16 o                         
  -3   5   4         10.54         14.37         7.32 o                         
  -2   5   4        115.59         97.83         9.28 o                         
  -1   5   4       4411.83       4663.13        59.07 o                         
   0   5   4        180.50        203.70        11.12 o                         
   1   5   4        361.66        366.52        21.87 o                         
   2   5   4        161.54        185.28        12.78 o                         
   3   5   4        144.35        232.03        17.56 o                         
   4   5   4          1.31         -5.07         9.14 o                         
   5   5   4         17.83         28.70        10.48 o                         
   6   5   4         24.88         14.72        11.46 o                         
   7   5   4        817.77        804.40        32.14 o                         
   8   5   4         49.41         43.43        18.50 o                         
   9   5   4        762.48        747.52        33.53 o                         
  10   5   4        261.64        244.91        21.56 o                         
  11   5   4       1963.34       2064.86        55.03 o                         
  12   5   4         14.30         22.22        19.11 o                         
  13   5   4       1804.30       1897.58        56.42 o                         
  14   5   4        126.26        105.49        23.05 o                         
  15   5   4         51.79         79.49        23.10 o                         
 -16   6   4          0.00        -24.42        24.42 o                         
 -15   6   4         28.23         54.01        19.47 o                         
 -14   6   4          9.21         -5.88        16.46 o                         
 -13   6   4        281.51        305.85        22.38 o                         
 -12   6   4          6.42         18.10        15.60 o                         
 -11   6   4        148.68        156.30        20.38 o                         
 -10   6   4          0.63         -0.39        14.45 o                         
  -9   6   4          3.53         15.02        15.89 o                         
  -8   6   4         46.30         41.18        15.28 o                         
  -7   6   4        242.03        235.07        25.55 o                         
  -6   6   4          0.08         -1.62        10.85 o                         
  -5   6   4       1281.07       1306.76        31.79 o                         
  -4   6   4         53.86         52.19        11.19 o                         
  -3   6   4       2056.57       1970.64        31.67 o                         
  -2   6   4        365.26        299.06        14.19 o                         
  -1   6   4       2934.96       3053.47        37.37 o                         
   0   6   4        247.61        240.89        11.15 o                         
   1   6   4        681.97        805.19        22.34 o                         
   2   6   4        310.83        366.96        21.10 o                         
   3   6   4        806.23        846.85        24.45 o                         
   4   6   4        300.80        311.63        17.62 o                         
   5   6   4         15.59          9.93        11.15 o                         
   6   6   4         48.41         56.95        13.57 o                         
   7   6   4        173.69        166.26        16.91 o                         
   8   6   4        165.79        172.82        19.75 o                         
   9   6   4        127.52        138.88        19.33 o                         
  10   6   4          0.43        -12.44        15.46 o                         
  11   6   4       1444.09       1519.59        55.37 o                         
  12   6   4         44.46         43.44        18.50 o                         
  13   6   4         61.58         79.54        19.13 o                         
  14   6   4        130.75        119.42        22.15 o                         
 -16   7   4         32.23         74.03        22.86 o                         
 -15   7   4         57.33         33.22        23.39 o                         
 -14   7   4         31.97        -14.08        17.23 o                         
 -13   7   4         18.49         30.05        18.97 o                         
 -12   7   4         74.30         41.15        17.54 o                         
 -11   7   4         36.80         43.89        18.46 o                         
 -10   7   4          3.82         18.96        19.29 o                         
  -9   7   4        220.97        235.57        23.22 o                         
  -8   7   4        366.95        389.83        30.80 o                         
  -7   7   4         42.01         55.87        15.41 o                         
  -6   7   4        335.36        335.26        22.74 o                         
  -5   7   4        199.59        194.18        16.48 o                         
  -4   7   4        806.76        763.05        27.80 o                         
  -3   7   4         87.34         77.68        10.90 o                         
  -2   7   4         22.51         30.99         9.12 o                         
  -1   7   4          0.21          1.74         7.32 o                         
   0   7   4         26.77         19.66         7.16 o                         
   1   7   4        292.41        346.40        17.37 o                         
   2   7   4       5186.22       5897.70        70.33 o                         
   3   7   4         11.21          0.38         8.86 o                         
   4   7   4         18.92         24.62        10.35 o                         
   5   7   4          8.10         -1.80        10.09 o                         
   6   7   4         29.69         29.77        11.71 o                         
   7   7   4         44.10         47.51        12.94 o                         
   8   7   4         83.59         61.41        14.32 o                         
   9   7   4        370.79        346.26        21.26 o                         
  10   7   4        589.18        614.93        29.42 o                         
  11   7   4        867.13        856.38        50.65 o                         
  12   7   4         33.18         34.80        17.67 o                         
  13   7   4          3.98         17.36        17.13 o                         
  14   7   4         44.36         19.81        18.62 o                         
 -15   8   4          0.42          3.92        24.74 o                         
 -14   8   4         39.17         30.84        23.30 o                         
 -13   8   4         14.72         13.55        19.80 o                         
 -12   8   4          0.34          4.79        16.75 o                         
 -11   8   4         46.65         39.69        17.71 o                         
 -10   8   4         25.58         -3.66        16.31 o                         
  -9   8   4        132.43        126.73        20.32 o                         
  -8   8   4        899.38        995.64        50.82 o                         
  -7   8   4        409.21        400.08        28.53 o                         
  -6   8   4        965.54       1063.82        37.86 o                         
  -5   8   4          0.66         -2.60        12.27 o                         
  -4   8   4        623.88        644.06        42.01 o                         
  -3   8   4        285.71        256.22        22.03 o                         
  -2   8   4        423.21        430.85        21.81 o                         
  -1   8   4         42.53         39.45         8.02 o                         
   0   8   4          0.70         14.60         7.54 o                         
   1   8   4          5.86          0.75         8.10 o                         
   2   8   4        126.91        102.22        14.52 o                         
   3   8   4         32.57         37.39        11.26 o                         
   4   8   4        919.99        922.42        27.04 o                         
   5   8   4         30.49         24.44        11.33 o                         
   6   8   4       2409.36       2346.31        42.92 o                         
   7   8   4        770.71        791.82        27.93 o                         
   8   8   4        327.79        360.39        21.06 o                         
   9   8   4         14.19          9.73        12.37 o                         
  10   8   4        430.88        421.77        23.62 o                         
  11   8   4          0.08          7.45        14.37 o                         
  12   8   4         60.10         42.39        16.67 o                         
  13   8   4         18.23         40.73        16.85 o                         
  14   8   4         74.58         67.62        21.52 o                         
 -15   9   4         52.32         21.21        27.00 o                         
 -14   9   4        215.36        258.09        31.37 o                         
 -13   9   4         10.12         30.82        21.37 o                         
 -12   9   4        115.81         91.88        22.78 o                         
 -11   9   4        266.82        291.25        33.28 o                         
 -10   9   4        268.19        354.11        30.98 o                         
  -9   9   4        165.18        162.87        23.95 o                         
  -8   9   4         64.49         66.09        18.91 o                         
  -7   9   4        501.88        556.60        43.91 o                         
  -6   9   4         83.54         75.36        18.35 o                         
  -5   9   4          6.67          3.67        13.66 o                         
  -4   9   4         94.23         95.27        13.13 o                         
  -3   9   4        205.84        167.86        15.11 o                         
  -2   9   4        177.92        179.66        12.96 o                         
  -1   9   4        581.35        570.27        25.62 o                         
   0   9   4         54.23         51.57         9.73 o                         
   1   9   4          4.30          2.60         9.07 o                         
   2   9   4          4.43          4.72         9.80 o                         
   3   9   4        369.65        404.25        20.44 o                         
   4   9   4        197.74        215.19        16.23 o                         
   5   9   4        182.76        182.51        15.81 o                         
   6   9   4        387.87        398.83        20.69 o                         
   7   9   4       1210.18       1293.35        34.04 o                         
   8   9   4         32.17         42.73        13.42 o                         
   9   9   4        274.62        265.30        29.00 o                         
  10   9   4         75.17         87.68        16.51 o                         
  11   9   4        282.52        269.92        21.88 o                         
  12   9   4         42.93         27.31        16.45 o                         
  13   9   4          0.29          7.71        18.70 o                         
 -14  10   4         61.71         66.30        25.20 o                         
 -13  10   4         18.90         16.70        29.53 o                         
 -12  10   4         18.31         -3.64        22.64 o                         
 -11  10   4        108.97         93.49        23.41 o                         
 -10  10   4         10.12          4.21        17.58 o                         
  -9  10   4        855.06        905.47        41.10 o                         
  -8  10   4        565.33        569.73        55.27 o                         
  -7  10   4        325.82        375.55        37.11 o                         
  -6  10   4         51.90         38.76        17.75 o                         
  -5  10   4          5.19         -9.02        15.39 o                         
  -4  10   4         22.21         14.34        12.67 o                         
  -3  10   4        301.60        273.72        18.38 o                         
  -2  10   4        472.73        466.13        22.72 o                         
  -1  10   4        151.18        166.37        17.65 o                         
   0  10   4        186.96        198.66        14.84 o                         
   1  10   4          6.97         -0.38         9.77 o                         
   2  10   4        223.75        223.98        14.49 o                         
   3  10   4       3069.14       3343.77        51.58 o                         
   4  10   4        680.63        760.33        38.89 o                         
   5  10   4         72.80         57.16        13.70 o                         
   6  10   4        770.90        790.69        28.71 o                         
   7  10   4        106.57         69.11        14.50 o                         
   8  10   4       1020.65       1119.51        33.62 o                         
   9  10   4        334.50        307.80        20.92 o                         
  10  10   4         34.99         53.24        15.46 o                         
  11  10   4        669.54        610.80        31.58 o                         
  12  10   4         52.50         71.46        20.86 o                         
  13  10   4          8.67        -20.10        20.10 o                         
 -14  11   4         67.05         63.50        26.57 o                         
 -13  11   4         95.79         55.18        24.12 o                         
 -12  11   4        160.88        148.31        27.47 o                         
 -11  11   4         67.22         46.42        46.76 o                         
 -10  11   4        273.14        270.33        30.29 o                         
  -9  11   4         15.22         26.57        19.71 o                         
  -8  11   4        114.12        109.25        20.75 o                         
  -7  11   4         13.25         23.43        17.05 o                         
  -6  11   4          7.49          7.90        17.73 o                         
  -5  11   4         19.11         33.39        19.31 o                         
  -4  11   4        688.18        678.20        28.16 o                         
  -3  11   4         17.45         18.25        11.31 o                         
  -2  11   4        320.75        288.18        17.11 o                         
  -1  11   4        201.31        177.26        15.10 o                         
   0  11   4          2.65          8.55        11.32 o                         
   1  11   4         78.03         76.66        13.15 o                         
   2  11   4        147.28        167.03        15.68 o                         
   3  11   4         94.27         96.39        12.73 o                         
   4  11   4       1188.24       1223.63        31.64 o                         
   5  11   4         18.76          8.83        12.57 o                         
   6  11   4        619.30        634.10        26.64 o                         
   7  11   4         56.33         53.19        14.39 o                         
   8  11   4        151.93        149.22        17.23 o                         
   9  11   4         20.37         15.25        13.67 o                         
  10  11   4         40.52         13.11        15.98 o                         
  11  11   4          1.00        -12.60        16.15 o                         
  12  11   4         60.55         78.33        21.49 o                         
 -13  12   4        172.12        212.49        33.08 o                         
 -12  12   4         42.74         55.83        23.97 o                         
 -11  12   4        200.38        291.56        32.26 o                         
 -10  12   4         96.01         86.30        24.27 o                         
  -9  12   4        247.26        257.73        28.60 o                         
  -8  12   4        397.24        333.20        30.24 o                         
  -7  12   4        229.90        259.47        35.09 o                         
  -6  12   4        481.82        402.68        31.49 o                         
  -5  12   4        845.97        856.97        85.02 o                         
  -4  12   4       1565.93       1689.04        54.98 o                         
  -3  12   4          0.38         -1.34        11.44 o                         
  -2  12   4       1415.35       1437.11        34.10 o                         
  -1  12   4         11.09          2.55        11.80 o                         
   0  12   4        277.30        286.22        18.21 o                         
   1  12   4        216.33        213.76        18.53 o                         
   2  12   4       1787.38       1927.80        39.32 o                         
   3  12   4        352.40        388.89        26.44 o                         
   4  12   4         75.74         72.77        14.70 o                         
   5  12   4        112.32        125.88        15.81 o                         
   6  12   4        137.75        130.94        17.19 o                         
   7  12   4          3.03         -3.71        14.21 o                         
   8  12   4        258.31        249.29        20.17 o                         
   9  12   4        282.65        260.73        23.93 o                         
  10  12   4         29.40         24.19        16.49 o                         
  11  12   4        139.43        125.58        22.98 o                         
 -12  13   4         31.16         48.27        26.11 o                         
 -11  13   4        465.58        503.08        44.17 o                         
 -10  13   4          7.17         -9.19        21.76 o                         
  -9  13   4        212.30        221.16        29.60 o                         
  -8  13   4         11.26          0.33        20.44 o                         
  -7  13   4          1.54         12.69        20.26 o                         
  -6  13   4          8.66         -7.08        19.35 o                         
  -5  13   4         42.74         42.99        19.92 o                         
  -4  13   4         14.41         11.91        14.99 o                         
  -3  13   4        176.00        208.17        28.52 o                         
  -2  13   4         57.55         64.29        14.12 o                         
  -1  13   4       1264.53       1500.32        35.87 o                         
   0  13   4         29.92          2.33        12.91 o                         
   1  13   4        971.84        959.67        37.22 o                         
   2  13   4         16.22         14.27        12.39 o                         
   3  13   4         43.26         21.63        13.24 o                         
   4  13   4          8.27          4.38        16.56 o                         
   5  13   4        439.98        402.02        25.21 o                         
   6  13   4         24.82         13.33        15.21 o                         
   7  13   4         98.22         88.62        21.91 o                         
   8  13   4          8.80          6.28        16.96 o                         
   9  13   4        103.82        104.65        20.50 o                         
  10  13   4          1.02         14.29        18.64 o                         
 -11  14   4          0.47          2.08        23.94 o                         
 -10  14   4        142.79        132.79        29.71 o                         
  -9  14   4         47.22         42.94        23.99 o                         
  -8  14   4        411.76        399.22        34.16 o                         
  -7  14   4          6.75        -21.15        21.15 o                         
  -6  14   4          5.32        -11.01        19.35 o                         
  -5  14   4         96.28         65.21        17.65 o                         
  -4  14   4        259.65        267.02        22.98 o                         
  -3  14   4         58.77         44.70        17.10 o                         
  -2  14   4        131.99         88.49        15.68 o                         
  -1  14   4       1494.58       1514.86        37.43 o                         
   0  14   4         73.36         72.60        14.78 o                         
   1  14   4        286.34        326.65        21.84 o                         
   2  14   4        379.74        429.58        42.05 o                         
   3  14   4          9.94         -0.32        13.01 o                         
   4  14   4         83.30         76.18        23.93 o                         
   5  14   4          4.83          2.13        15.20 o                         
   6  14   4        293.09        290.47        34.04 o                         
   7  14   4         42.14         21.17        18.15 o                         
   8  14   4         54.86         48.33        20.88 o                         
   9  14   4          4.49        -19.89        19.89 o                         
 -10  15   4         13.92        -22.46        22.46 o                         
  -9  15   4          1.64          6.00        23.83 o                         
  -8  15   4         41.50         32.09        24.09 o                         
  -7  15   4         31.25         19.11        22.51 o                         
  -6  15   4         12.22         10.28        21.22 o                         
  -5  15   4          0.06        -15.55        15.55 o                         
  -4  15   4        519.12        451.14        38.02 o                         
  -3  15   4          1.11         -6.53        16.00 o                         
  -2  15   4         10.79        -14.83        14.83 o                         
  -1  15   4         34.39         21.44        14.35 o                         
   0  15   4        100.81         46.69        14.92 o                         
   1  15   4          3.59         -9.14        13.39 o                         
   2  15   4        203.08        205.22        19.19 o                         
   3  15   4          0.07        -13.61        13.61 o                         
   4  15   4          9.48          9.92        15.20 o                         
   5  15   4         10.23        -11.93        22.34 o                         
   6  15   4        106.70        106.49        22.13 o                         
   7  15   4         51.88         78.71        21.15 o                         
   8  15   4         44.09         54.53        23.57 o                         
  -8  16   4         58.65         36.79        26.45 o                         
  -7  16   4         39.80         30.76        25.96 o                         
  -6  16   4         74.84         49.68        19.82 o                         
  -5  16   4          0.01        -16.62        17.01 o                         
  -4  16   4          0.64        -15.33        16.41 o                         
  -3  16   4          3.78        -15.94        15.94 o                         
  -2  16   4          0.77        -14.60        16.88 o                         
  -1  16   4         20.60          3.86        15.11 o                         
   0  16   4          3.37         -3.88        14.16 o                         
   1  16   4          0.10        -13.84        13.84 o                         
   2  16   4          5.34        -13.86        13.86 o                         
   3  16   4         11.98         -1.92        17.13 o                         
   4  16   4        126.85        151.72        23.91 o                         
   5  16   4        124.71        158.27        25.03 o                         
   6  16   4          2.36         -5.68        17.90 o                         
   7  16   4          0.06        -16.09        20.17 o                         
  -6  17   4         48.14         37.84        30.66 o                         
  -5  17   4         52.96         31.51        19.65 o                         
  -4  17   4         25.47        -11.98        17.47 o                         
  -3  17   4        284.04        309.63        43.97 o                         
  -2  17   4          0.27        -17.30        17.30 o                         
  -1  17   4         11.85        -11.92        18.38 o                         
   0  17   4         23.21         -1.31        16.83 o                         
   1  17   4         13.16         -4.74        15.05 o                         
   2  17   4          1.76        -16.33        16.33 o                         
   3  17   4        321.49        368.80        27.57 o                         
   4  17   4          0.39         -9.64        19.64 o                         
   5  17   4        128.00        149.62        27.87 o                         
  -3  18   4         13.70        -17.61        18.73 o                         
  -2  18   4          0.22        -16.17        19.58 o                         
  -1  18   4         10.83        -15.99        18.58 o                         
   0  18   4         68.79         59.66        20.98 o                         
   1  18   4          0.02        -16.59        16.59 o                         
 -17   1   5        163.84        225.24        29.41 o                         
 -16   1   5         59.81        110.83        25.53 o                         
 -15   1   5         24.41         72.19        22.47 o                         
 -14   1   5          2.42         -7.00        22.15 o                         
 -13   1   5       1666.34       2066.32        54.29 o                         
 -12   1   5       1858.11       2093.04        53.20 o                         
 -11   1   5        123.68        103.18        15.62 o                         
 -10   1   5        166.10        159.68        15.27 o                         
  -9   1   5        113.17         97.42        12.63 o                         
  -8   1   5         29.54          5.68        10.94 o                         
  -7   1   5        851.21        809.82        22.77 o                         
  -6   1   5        212.63        197.92        12.48 o                         
  -5   1   5          4.77          4.29         8.13 o                         
  -4   1   5        225.31        221.12        12.42 o                         
  -3   1   5          1.18         -1.84         9.14 o                         
  -2   1   5         23.90         27.46        10.00 o                         
  -1   1   5         16.28         17.12         8.06 o                         
   0   1   5        441.21        513.66        16.27 o                         
   1   1   5       1264.73       1375.73        26.04 o                         
   2   1   5       1817.99       2000.02        34.59 o                         
   3   1   5         86.82         99.13        13.96 o                         
   4   1   5         31.14         45.20        13.00 o                         
   5   1   5         92.33         98.69        16.13 o                         
   6   1   5         64.13         98.41        21.66 o                         
   7   1   5        429.67        483.18        28.46 o                         
   8   1   5        369.82        331.49        25.49 o                         
   9   1   5        581.65        518.34        31.51 o                         
  10   1   5        545.46        543.71        34.04 o                         
  11   1   5        800.60        742.96        69.28 o                         
  12   1   5         48.12         80.35        22.78 o                         
  13   1   5         49.60         47.56        21.61 o                         
  14   1   5        155.53        191.62        46.46 o                         
 -17   2   5         23.94         18.09        24.00 o                         
 -16   2   5         21.51         45.92        28.02 o                         
 -15   2   5        153.64        181.35        26.26 o                         
 -14   2   5         99.36        124.81        25.37 o                         
 -13   2   5         86.04         79.22        18.30 o                         
 -12   2   5       2935.94       3211.87        55.27 o                         
 -11   2   5          1.49        -11.18        11.18 o                         
 -10   2   5         14.78         32.91        11.84 o                         
  -9   2   5         16.68         11.76        11.89 o                         
  -8   2   5         45.02         30.24        11.89 o                         
  -7   2   5        117.05        111.06        11.35 o                         
  -6   2   5        209.24        178.34        12.02 o                         
  -5   2   5          3.66         -1.86         7.59 o                         
  -4   2   5        400.93        355.06        14.17 o                         
  -3   2   5        472.93        436.57        17.69 o                         
  -2   2   5         13.35         18.69        10.94 o                         
  -1   2   5          0.86          5.27         9.39 o                         
   0   2   5        438.44        550.35        17.80 o                         
   1   2   5          6.76         -5.39        10.03 o                         
   2   2   5       2485.10       2776.86        39.38 o                         
   3   2   5          1.67          7.63        10.41 o                         
   4   2   5        281.58        332.18        21.61 o                         
   5   2   5         10.99         35.20        14.42 o                         
   6   2   5        359.14        395.39        27.51 o                         
   7   2   5         29.89         38.19        16.45 o                         
   8   2   5       1126.20       1140.01        41.27 o                         
   9   2   5          4.62          4.26        17.05 o                         
  10   2   5       2384.09       2378.39        81.21 o                         
  11   2   5        101.97         90.83        22.56 o                         
  12   2   5       1238.04       1254.29        49.86 o                         
  13   2   5        111.99        160.17        25.88 o                         
  14   2   5         30.01         45.73        22.07 o                         
 -17   3   5         81.13         76.89        39.02 o                         
 -16   3   5        667.13        919.71        53.65 o                         
 -15   3   5        329.29        348.55        47.81 o                         
 -14   3   5          7.86         24.89        20.90 o                         
 -13   3   5         78.73         41.50        18.36 o                         
 -12   3   5       1613.11       1816.46        48.62 o                         
 -11   3   5          0.41         -9.05        15.46 o                         
 -10   3   5         88.20         94.25        17.00 o                         
  -9   3   5          1.32         -5.20        12.30 o                         
  -8   3   5        230.13        227.74        17.48 o                         
  -7   3   5          3.47         -8.95         8.95 o                         
  -6   3   5          4.42         -8.66         8.66 o                         
  -5   3   5        286.99        306.40        13.91 o                         
  -4   3   5         12.78         14.67         8.45 o                         
  -3   3   5        858.30        803.54        20.31 o                         
  -2   3   5       2164.04       2163.89        34.11 o                         
  -1   3   5       1469.76       1529.63        28.66 o                         
   0   3   5       1074.92       1056.64        22.37 o                         
   1   3   5        388.88        438.46        17.40 o                         
   2   3   5        332.78        441.84        17.60 o                         
   3   3   5          7.68         30.31        11.26 o                         
   4   3   5          0.17         -4.34        11.62 o                         
   5   3   5        527.87        567.68        28.24 o                         
   6   3   5        218.99        237.09        22.38 o                         
   7   3   5        194.92        161.62        32.38 o                         
   8   3   5        934.50       1000.64        36.49 o                         
   9   3   5        357.00        350.53        24.16 o                         
  10   3   5        246.38        213.84        22.35 o                         
  11   3   5          0.00         -4.14        16.44 o                         
  12   3   5         99.23         72.06        22.38 o                         
  13   3   5         17.53         12.46        21.70 o                         
  14   3   5         70.00         97.62        26.94 o                         
 -16   4   5          0.42          9.97        20.77 o                         
 -15   4   5        145.97        143.23        21.96 o                         
 -14   4   5          6.64         23.59        16.27 o                         
 -13   4   5        142.52        156.45        29.37 o                         
 -12   4   5         54.09         40.86        18.86 o                         
 -11   4   5        192.75        242.50        24.59 o                         
 -10   4   5        243.41        231.69        19.76 o                         
  -9   4   5         34.81         20.51        14.01 o                         
  -8   4   5        321.59        314.88        20.66 o                         
  -7   4   5        250.04        293.39        17.40 o                         
  -6   4   5        793.49        817.52        25.62 o                         
  -5   4   5       1274.30       1282.25        30.14 o                         
  -4   4   5         16.99         16.50         8.91 o                         
  -3   4   5       1892.44       1806.84        31.72 o                         
  -2   4   5        769.55        766.52        21.47 o                         
  -1   4   5        794.18        727.69        33.45 o                         
   0   4   5        164.09        169.21        11.88 o                         
   1   4   5        208.08        219.21        12.33 o                         
   2   4   5         10.11         19.93         9.57 o                         
   3   4   5         84.67        119.60        12.86 o                         
   4   4   5        228.92        221.57        17.27 o                         
   5   4   5       1074.29       1139.42        31.16 o                         
   6   4   5          3.65          7.83        11.97 o                         
   7   4   5        714.10        716.33        30.88 o                         
   8   4   5         44.13         32.87        14.87 o                         
   9   4   5         43.01         55.55        16.69 o                         
  10   4   5        146.31        149.71        25.61 o                         
  11   4   5         20.03         28.31        15.65 o                         
  12   4   5          0.01          9.90        20.85 o                         
  13   4   5         55.56         95.27        23.88 o                         
  14   4   5          4.75         28.49        23.20 o                         
 -16   5   5        109.31        121.12        45.43 o                         
 -15   5   5        113.06        138.32        36.98 o                         
 -14   5   5          8.53         17.26        19.92 o                         
 -13   5   5        122.74         65.61        22.44 o                         
 -12   5   5         73.67         54.29        22.64 o                         
 -11   5   5        187.14        182.82        21.69 o                         
 -10   5   5         31.14         23.91        15.44 o                         
  -9   5   5        628.91        632.45        39.74 o                         
  -8   5   5        295.11        344.47        22.72 o                         
  -7   5   5        642.15        623.54        26.22 o                         
  -6   5   5        827.43        812.92        26.76 o                         
  -5   5   5         11.01         14.27        10.43 o                         
  -4   5   5        584.03        559.89        21.83 o                         
  -3   5   5        324.65        342.81        20.15 o                         
  -2   5   5       1682.93       1703.02        35.79 o                         
  -1   5   5         17.91         13.57        12.03 o                         
   0   5   5        154.65        161.38        11.80 o                         
   1   5   5        195.12        186.82        12.79 o                         
   2   5   5        415.36        378.35        18.34 o                         
   3   5   5         43.44         42.19        11.43 o                         
   4   5   5         47.40         36.56        11.59 o                         
   5   5   5         50.98         38.01        12.72 o                         
   6   5   5         17.97         12.03        11.84 o                         
   7   5   5        451.25        411.36        24.92 o                         
   8   5   5         89.05         75.05        16.86 o                         
   9   5   5        286.38        244.33        22.35 o                         
  10   5   5       1482.79       1587.61        48.00 o                         
  11   5   5        553.16        455.21        30.13 o                         
  12   5   5          4.88         11.92        25.75 o                         
  13   5   5          1.51        -10.14        20.15 o                         
  14   5   5          9.42         23.32        23.69 o                         
 -16   6   5         20.34         29.60        30.07 o                         
 -15   6   5          2.35        -27.28        27.28 o                         
 -14   6   5          5.07          0.90        20.99 o                         
 -13   6   5         43.45         15.70        19.78 o                         
 -12   6   5          0.01        -18.52        18.52 o                         
 -11   6   5          2.12        -15.11        15.11 o                         
 -10   6   5        215.99        220.22        24.46 o                         
  -9   6   5         40.85         29.63        15.63 o                         
  -8   6   5        133.29        126.16        18.34 o                         
  -7   6   5         14.10         25.45        13.33 o                         
  -6   6   5         54.63         20.47        13.15 o                         
  -5   6   5         18.67         20.43        11.41 o                         
  -4   6   5        113.07        118.88        13.45 o                         
  -3   6   5        639.60        661.59        18.79 o                         
  -2   6   5       1280.67       1275.17        27.44 o                         
  -1   6   5         29.94          7.96        13.05 o                         
   0   6   5       2743.72       2981.13        38.85 o                         
   1   6   5         62.09         59.07        11.53 o                         
   2   6   5       2356.54       2348.50        42.19 o                         
   3   6   5          1.91          2.74        10.17 o                         
   4   6   5        242.52        287.00        18.51 o                         
   5   6   5         29.72         30.64        12.68 o                         
   6   6   5        496.53        522.81        25.08 o                         
   7   6   5          0.01          6.07        13.30 o                         
   8   6   5        600.73        546.92        26.75 o                         
   9   6   5        238.13        233.18        22.29 o                         
  10   6   5        331.88        306.21        26.87 o                         
  11   6   5         19.52         34.92        18.15 o                         
  12   6   5        179.20        203.66        24.98 o                         
  13   6   5         37.92         57.47        23.62 o                         
 -15   7   5         10.12        -21.93        21.93 o                         
 -14   7   5         69.19         60.44        24.30 o                         
 -13   7   5         93.07         78.36        23.10 o                         
 -12   7   5        142.54        106.88        22.81 o                         
 -11   7   5        123.19        115.28        28.37 o                         
 -10   7   5         67.35         80.17        18.25 o                         
  -9   7   5        132.23        144.55        20.68 o                         
  -8   7   5         22.58         46.23        15.53 o                         
  -7   7   5        235.08        248.09        25.80 o                         
  -6   7   5        139.69        142.50        16.98 o                         
  -5   7   5         82.09         92.41        15.27 o                         
  -4   7   5         12.78         17.56        11.75 o                         
  -3   7   5       1279.95       1336.66        28.50 o                         
  -2   7   5        110.53         91.28        10.94 o                         
  -1   7   5        137.32        148.15        14.64 o                         
   0   7   5        786.62        839.29        22.89 o                         
   1   7   5         52.12         25.45        10.17 o                         
   2   7   5          9.37          1.09        10.56 o                         
   3   7   5         26.62         25.19        13.98 o                         
   4   7   5          1.92         12.31        12.61 o                         
   5   7   5       1342.17       1510.72        37.81 o                         
   6   7   5          6.03          7.24        13.17 o                         
   7   7   5       1439.03       1426.09        38.98 o                         
   8   7   5          2.98         -8.47        13.19 o                         
   9   7   5       1549.51       1528.17        55.41 o                         
  10   7   5         75.92         77.04        17.09 o                         
  11   7   5        665.70        629.85        32.52 o                         
  12   7   5         47.29         49.29        18.41 o                         
  13   7   5        287.06        253.16        26.35 o                         
 -15   8   5          1.84          1.67        24.56 o                         
 -14   8   5         57.33         69.30        32.41 o                         
 -13   8   5        283.19        289.42        39.49 o                         
 -12   8   5          0.30        -16.84        16.84 o                         
 -11   8   5          1.51          4.33        16.13 o                         
 -10   8   5          3.74         34.59        17.78 o                         
  -9   8   5       1329.23       1524.78        56.56 o                         
  -8   8   5        646.44        711.33        35.22 o                         
  -7   8   5         75.50         58.35        17.58 o                         
  -6   8   5         16.31         26.84        14.87 o                         
  -5   8   5        227.27        207.52        18.27 o                         
  -4   8   5         37.44         58.11        14.73 o                         
  -3   8   5        296.36        289.76        16.07 o                         
  -2   8   5         26.31         18.29        10.78 o                         
  -1   8   5         14.51          7.38         9.89 o                         
   0   8   5         17.94          1.61        10.43 o                         
   1   8   5         25.87         32.55         9.97 o                         
   2   8   5         53.06         47.34        12.04 o                         
   3   8   5        500.18        551.61        21.62 o                         
   4   8   5        265.97        243.47        17.41 o                         
   5   8   5       4677.42       4969.69        68.17 o                         
   6   8   5        217.78        262.60        18.53 o                         
   7   8   5        167.59        156.44        16.60 o                         
   8   8   5         11.50         11.75        12.61 o                         
   9   8   5         81.97         83.55        15.63 o                         
  10   8   5        111.14        104.49        16.57 o                         
  11   8   5         10.66          6.58        15.33 o                         
  12   8   5         12.58          8.49        16.45 o                         
  13   8   5          3.43         33.70        17.94 o                         
 -14   9   5          6.44         32.88        25.18 o                         
 -13   9   5         88.93         68.62        28.02 o                         
 -12   9   5          7.40         19.69        19.70 o                         
 -11   9   5         71.46         78.31        21.49 o                         
 -10   9   5         56.62         58.22        18.00 o                         
  -9   9   5         27.75         52.00        19.10 o                         
  -8   9   5        209.66        215.32        23.20 o                         
  -7   9   5         10.67        -16.84        16.84 o                         
  -6   9   5         48.29         36.89        15.37 o                         
  -5   9   5          1.92         -8.41        13.43 o                         
  -4   9   5        736.05        807.56        41.93 o                         
  -3   9   5          2.31         -5.04        11.08 o                         
  -2   9   5        162.09        167.26        15.98 o                         
  -1   9   5        150.66        127.33        18.21 o                         
   0   9   5        188.77        204.81        15.73 o                         
   1   9   5         14.25         25.66        12.60 o                         
   2   9   5       2317.14       2438.31        47.40 o                         
   3   9   5         18.31         11.97        11.97 o                         
   4   9   5       1678.41       1905.31        39.05 o                         
   5   9   5         65.10         69.65        13.91 o                         
   6   9   5        335.05        329.19        20.12 o                         
   7   9   5         46.16         35.66        13.19 o                         
   8   9   5          4.36         16.79        13.11 o                         
   9   9   5         23.03         11.78        13.82 o                         
  10   9   5         88.70         64.36        16.57 o                         
  11   9   5          1.84         18.28        15.67 o                         
  12   9   5        139.76        150.45        20.19 o                         
 -14  10   5        106.05        105.11        31.16 o                         
 -13  10   5        113.73        123.54        26.88 o                         
 -12  10   5        106.42         82.79        23.41 o                         
 -11  10   5        199.81        208.69        27.01 o                         
 -10  10   5         76.24         90.61        21.72 o                         
  -9  10   5         82.20         98.65        21.06 o                         
  -8  10   5         22.96         12.22        18.61 o                         
  -7  10   5         32.79         24.19        18.15 o                         
  -6  10   5        782.60        845.81        37.62 o                         
  -5  10   5          1.65         -2.93        14.85 o                         
  -4  10   5         36.45         30.66        16.34 o                         
  -3  10   5         39.28         33.33        13.63 o                         
  -2  10   5        171.60        168.72        18.60 o                         
  -1  10   5         24.15         29.06        10.89 o                         
   0  10   5        304.93        316.78        18.99 o                         
   1  10   5        966.65        958.25        31.22 o                         
   2  10   5       4047.13       4586.62        90.69 o                         
   3  10   5         10.22          9.83        13.80 o                         
   4  10   5       2550.53       2639.15        56.65 o                         
   5  10   5         59.17         42.95        13.36 o                         
   6  10   5       2101.91       2088.79        42.86 o                         
   7  10   5        191.33        161.01        17.04 o                         
   8  10   5         10.98          8.25        13.43 o                         
   9  10   5        129.93        118.81        17.41 o                         
  10  10   5        142.82        118.09        18.68 o                         
  11  10   5          9.58          7.41        18.99 o                         
  12  10   5          1.02         10.94        20.48 o                         
 -13  11   5         50.28         59.54        24.61 o                         
 -12  11   5          0.00         -5.94        18.72 o                         
 -11  11   5          7.74         43.04        22.39 o                         
 -10  11   5         11.08         30.47        19.50 o                         
  -9  11   5        481.21        510.65        43.21 o                         
  -8  11   5          3.29          4.70        18.55 o                         
  -7  11   5        378.49        393.08        47.78 o                         
  -6  11   5        633.18        633.84        43.46 o                         
  -5  11   5         11.87         11.66        15.75 o                         
  -4  11   5         96.86        107.75        19.10 o                         
  -3  11   5         39.96         38.42        14.36 o                         
  -2  11   5          5.22          7.21        14.69 o                         
  -1  11   5         36.37         36.01        11.66 o                         
   0  11   5          3.88          3.82        11.67 o                         
   1  11   5       1761.41       1883.26        40.24 o                         
   2  11   5         51.41         35.14        14.20 o                         
   3  11   5       1456.41       1598.56        41.29 o                         
   4  11   5         30.08         35.29        17.03 o                         
   5  11   5        158.82        182.50        20.68 o                         
   6  11   5          0.19          4.97        16.52 o                         
   7  11   5          6.28         23.82        15.47 o                         
   8  11   5         55.63         38.64        15.03 o                         
   9  11   5          6.53         18.86        14.52 o                         
  10  11   5         75.04         90.76        17.80 o                         
  11  11   5          5.66          4.80        17.03 o                         
 -12  12   5         69.89         51.93        26.55 o                         
 -11  12   5          9.26         29.41        23.71 o                         
 -10  12   5        363.17        392.20        37.51 o                         
  -9  12   5        162.25        163.60        24.94 o                         
  -8  12   5        109.58        119.46        27.96 o                         
  -7  12   5        317.70        277.10        30.26 o                         
  -6  12   5        850.26        837.48        69.43 o                         
  -5  12   5        493.89        488.51        30.75 o                         
  -4  12   5        107.48         79.46        19.00 o                         
  -3  12   5        387.13        402.65        27.08 o                         
  -2  12   5         36.15         21.99        12.18 o                         
  -1  12   5        361.81        335.35        20.14 o                         
   0  12   5        550.37        516.25        22.54 o                         
   1  12   5        585.15        587.82        35.93 o                         
   2  12   5          0.08          9.73        13.46 o                         
   3  12   5        125.23        133.25        18.28 o                         
   4  12   5        141.05        160.39        19.38 o                         
   5  12   5          0.27          8.24        14.96 o                         
   6  12   5         16.69         24.58        16.98 o                         
   7  12   5        309.40        294.60        26.26 o                         
   8  12   5        195.76        242.93        22.84 o                         
   9  12   5         10.30        -14.92        14.92 o                         
  10  12   5         24.90        -17.54        17.54 o                         
 -12  13   5         62.96         22.29        25.63 o                         
 -11  13   5         17.68          9.37        24.26 o                         
 -10  13   5         98.11         45.75        24.42 o                         
  -9  13   5         10.32         15.10        22.81 o                         
  -8  13   5        232.69        222.33        40.10 o                         
  -7  13   5          8.14         27.48        21.37 o                         
  -6  13   5        541.28        550.82        38.71 o                         
  -5  13   5          8.52         38.35        20.74 o                         
  -4  13   5       2279.13       2506.70        59.99 o                         
  -3  13   5          0.01          8.50        17.24 o                         
  -2  13   5        117.68         91.53        15.15 o                         
  -1  13   5          7.29         -1.03        11.81 o                         
   0  13   5        431.75        411.71        26.50 o                         
   1  13   5         37.88         24.90        13.25 o                         
   2  13   5        293.78        323.80        21.29 o                         
   3  13   5          1.08        -12.16        14.72 o                         
   4  13   5          1.08          1.34        14.72 o                         
   5  13   5         11.06         -3.06        17.08 o                         
   6  13   5         37.07         26.73        16.36 o                         
   7  13   5          9.63          6.13        16.61 o                         
   8  13   5         27.69         -9.01        19.33 o                         
   9  13   5         16.10          8.80        20.74 o                         
 -10  14   5         36.97          7.62        24.06 o                         
  -9  14   5          0.64        -14.28        22.89 o                         
  -8  14   5         92.32         71.80        32.04 o                         
  -7  14   5        490.87        522.52        62.48 o                         
  -6  14   5        205.54        180.33        34.06 o                         
  -5  14   5        206.86        212.83        33.96 o                         
  -4  14   5        649.98        612.23        78.61 o                         
  -3  14   5        895.57        912.17        32.52 o                         
  -2  14   5          0.01        -13.89        14.51 o                         
  -1  14   5        263.40        292.88        29.00 o                         
   0  14   5        229.06        248.50        21.06 o                         
   1  14   5          7.24        -12.38        12.38 o                         
   2  14   5         39.12         21.34        14.97 o                         
   3  14   5         38.21         28.10        15.82 o                         
   4  14   5        532.54        529.83        29.45 o                         
   5  14   5         42.68         44.03        17.72 o                         
   6  14   5         42.20         60.64        17.96 o                         
   7  14   5          0.36         -2.57        18.18 o                         
   8  14   5          1.40          3.57        19.06 o                         
  -9  15   5         42.92         13.91        26.04 o                         
  -8  15   5         40.85         18.51        28.50 o                         
  -7  15   5          0.04         -7.86        23.47 o                         
  -6  15   5        231.77        255.49        32.42 o                         
  -5  15   5         99.47         75.51        25.06 o                         
  -4  15   5        103.82        102.28        25.79 o                         
  -3  15   5        822.22        816.66        64.05 o                         
  -2  15   5         88.80         66.51        17.92 o                         
  -1  15   5        109.72        113.46        18.47 o                         
   0  15   5          4.20         -4.65        14.27 o                         
   1  15   5         40.93         16.80        14.78 o                         
   2  15   5          6.24          6.62        15.85 o                         
   3  15   5         13.24         12.87        17.68 o                         
   4  15   5          1.30        -15.23        15.23 o                         
   5  15   5         48.91         40.00        17.37 o                         
   6  15   5          4.03         13.65        19.68 o                         
   7  15   5        178.67        230.46        27.05 o                         
  -7  16   5         34.04         14.99        25.32 o                         
  -6  16   5         14.36        -22.94        22.94 o                         
  -5  16   5         24.04         -8.36        23.39 o                         
  -4  16   5          6.57          5.53        21.89 o                         
  -3  16   5         71.28         56.93        19.06 o                         
  -2  16   5         47.49         27.81        17.96 o                         
  -1  16   5          1.16          2.77        15.12 o                         
   0  16   5          5.68         21.92        17.78 o                         
   1  16   5          5.54          8.71        15.55 o                         
   2  16   5        113.87        125.11        19.26 o                         
   3  16   5         91.42        116.72        20.65 o                         
   4  16   5         11.11         -2.05        18.16 o                         
   5  16   5         39.96         25.53        21.65 o                         
  -5  17   5          7.26        -23.85        23.85 o                         
  -4  17   5          1.27        -23.07        23.07 o                         
  -3  17   5         10.56         -6.98        17.03 o                         
  -2  17   5        285.82        305.43        26.97 o                         
  -1  17   5          9.63        -19.28        19.28 o                         
   0  17   5          5.40         10.54        18.92 o                         
   1  17   5          0.70          0.17        16.75 o                         
   2  17   5         52.44         73.80        18.95 o                         
   3  17   5          0.08        -10.43        19.83 o                         
 -16   0   6        556.04        580.94        55.71 o                         
 -15   0   6          2.79        -17.05        27.45 o                         
 -14   0   6        511.71        548.36        81.84 o                         
 -13   0   6        872.48       1108.61        59.87 o                         
 -12   0   6       1231.71       1130.40        66.50 o                         
 -11   0   6        154.44        160.36        44.33 o                         
 -10   0   6        218.72        229.87        30.50 o                         
  -9   0   6         10.36        -13.92        13.92 o                         
  -8   0   6        736.26        798.54        28.71 o                         
  -7   0   6         19.19         -0.82        34.37 o                         
  -6   0   6        276.13        277.42        22.61 o                         
  -5   0   6        553.02        567.55        31.80 o                         
  -4   0   6       4459.52       4249.73        70.82 o                         
  -3   0   6        353.77        331.61        21.53 o                         
  -2   0   6        179.68        199.98        17.48 o                         
  -1   0   6        832.04        889.40        31.09 o                         
   0   0   6       1778.65       1780.22        42.69 o                         
   1   0   6          6.97          6.77        20.69 o                         
   2   0   6        939.93       1133.88        42.19 o                         
   3   0   6         62.70         86.38        20.58 o                         
   4   0   6        415.16        571.39        40.78 o                         
   5   0   6          1.85        -20.46        21.70 o                         
   6   0   6        192.18        201.19        30.07 o                         
   7   0   6         45.84         14.45        25.23 o                         
   8   0   6        122.79         81.10        27.65 o                         
   9   0   6         38.60         13.64        24.11 o                         
  10   0   6         78.83         66.10        31.07 o                         
  11   0   6         20.71         -1.71        26.52 o                         
  12   0   6         13.79        -37.51        59.68 o                         
  13   0   6         69.88         46.60        56.27 o                         
  14   0   6        323.59        274.99        75.02 o                         
 -16   1   6        682.86        792.08        64.69 o                         
 -15   1   6          0.48         -7.25        19.61 o                         
 -14   1   6         19.70         44.95        20.42 o                         
 -13   1   6        778.95        984.89        45.28 o                         
 -12   1   6        820.22        944.61        37.52 o                         
 -11   1   6        679.91        667.63        31.60 o                         
 -10   1   6         16.18        -10.97        15.86 o                         
  -9   1   6         31.28          1.24        15.30 o                         
  -8   1   6          6.21         10.89        12.18 o                         
  -7   1   6         48.39         34.98        12.59 o                         
  -6   1   6        302.48        307.78        15.83 o                         
  -5   1   6        222.96        197.16        15.32 o                         
  -4   1   6        662.24        635.85        23.37 o                         
  -3   1   6       1263.48       1135.16        25.94 o                         
  -2   1   6        196.73        200.79        14.06 o                         
  -1   1   6       1797.32       1810.70        33.03 o                         
   0   1   6       2280.50       2301.15        34.47 o                         
   1   1   6          6.70          3.08        10.02 o                         
   2   1   6          4.05         -4.34        10.75 o                         
   3   1   6        145.53        157.16        16.52 o                         
   4   1   6         24.29          5.02        15.57 o                         
   5   1   6        728.91        708.16        33.16 o                         
   6   1   6         25.33         16.31        17.72 o                         
   7   1   6        215.71        261.74        24.26 o                         
   8   1   6          2.80        -15.57        15.57 o                         
   9   1   6         38.06         46.76        18.64 o                         
  10   1   6        267.35        234.67        26.31 o                         
  11   1   6        180.16        150.39        27.17 o                         
  12   1   6         46.39         33.06        21.70 o                         
  13   1   6          6.19          9.07        22.78 o                         
 -16   2   6          0.51         23.02        25.10 o                         
 -15   2   6        360.92        373.07        41.84 o                         
 -14   2   6         23.04         80.07        27.05 o                         
 -13   2   6          0.66         -1.85        23.07 o                         
 -12   2   6         14.96         -3.96        23.70 o                         
 -11   2   6       1063.25       1025.40        50.00 o                         
 -10   2   6         31.30         36.31        17.17 o                         
  -9   2   6         61.66         61.79        16.44 o                         
  -8   2   6          1.08         -8.55        10.77 o                         
  -7   2   6         33.63          9.97        11.97 o                         
  -6   2   6         21.83         31.96        11.64 o                         
  -5   2   6         77.39         76.55        12.49 o                         
  -4   2   6         60.78         51.60        13.31 o                         
  -3   2   6        155.73        171.74        15.49 o                         
  -2   2   6         33.74          0.95        13.33 o                         
  -1   2   6       3317.15       3298.34        42.24 o                         
   0   2   6          1.26         -9.74         9.74 o                         
   1   2   6          1.96          2.23        10.64 o                         
   2   2   6          0.24          3.59        10.90 o                         
   3   2   6       1461.46       1490.36        33.94 o                         
   4   2   6         11.90         -5.65        15.57 o                         
   5   2   6       2681.80       2703.90        58.27 o                         
   6   2   6         20.87         12.70        16.80 o                         
   7   2   6        542.49        535.67        32.21 o                         
   8   2   6         96.80         94.76        21.06 o                         
   9   2   6          1.87         13.66        18.70 o                         
  10   2   6         18.17         23.50        22.15 o                         
  11   2   6        477.25        447.08        35.33 o                         
  12   2   6         14.25         -0.19        20.35 o                         
  13   2   6          5.28         48.60        23.21 o                         
 -16   3   6        343.26        351.36        85.23 o                         
 -15   3   6        252.57        340.19        34.18 o                         
 -14   3   6        173.26        184.14        31.01 o                         
 -13   3   6         11.57          0.71        20.19 o                         
 -12   3   6         91.32         59.07        21.08 o                         
 -11   3   6         48.97         33.77        17.00 o                         
 -10   3   6         68.96         55.79        18.20 o                         
  -9   3   6         55.84         88.01        22.44 o                         
  -8   3   6        512.86        479.44        20.21 o                         
  -7   3   6        273.83        274.35        15.85 o                         
  -6   3   6          0.06          4.07         9.90 o                         
  -5   3   6         15.08         27.97        10.64 o                         
  -4   3   6       2201.03       2170.75        35.13 o                         
  -3   3   6       2436.81       2346.62        46.69 o                         
  -2   3   6        587.29        566.41        23.75 o                         
  -1   3   6        161.10        147.17        12.67 o                         
   0   3   6         85.24        104.43        12.38 o                         
   1   3   6        145.99        181.64        14.70 o                         
   2   3   6          2.87          2.67        11.58 o                         
   3   3   6        156.79        155.63        15.69 o                         
   4   3   6        291.32        322.15        20.54 o                         
   5   3   6         46.95         58.56        17.11 o                         
   6   3   6       3225.59       3150.11        66.40 o                         
   7   3   6         16.88          1.77        16.61 o                         
   8   3   6       1093.31       1123.23        44.30 o                         
   9   3   6        616.03        583.91        48.50 o                         
  10   3   6        639.22        607.94        36.94 o                         
  11   3   6        258.34        281.30        29.41 o                         
  12   3   6         81.15         60.55        22.14 o                         
  13   3   6        208.51        216.68        30.17 o                         
 -16   4   6          9.66         16.11        26.80 o                         
 -15   4   6         83.54         49.87        29.16 o                         
 -14   4   6         30.07         45.75        32.98 o                         
 -13   4   6         64.06         80.01        34.45 o                         
 -12   4   6        435.09        496.23        57.11 o                         
 -11   4   6        343.90        337.63        51.15 o                         
 -10   4   6        129.34        142.79        23.29 o                         
  -9   4   6        105.62         90.35        18.21 o                         
  -8   4   6        235.26        208.89        21.13 o                         
  -7   4   6          4.67          0.36        11.44 o                         
  -6   4   6          3.54         -1.79        10.67 o                         
  -5   4   6        255.67        260.49        15.94 o                         
  -4   4   6        594.67        568.74        21.27 o                         
  -3   4   6        812.13        779.64        25.26 o                         
  -2   4   6        472.61        475.39        22.99 o                         
  -1   4   6        287.10        321.97        17.98 o                         
   0   4   6        236.19        272.06        15.14 o                         
   1   4   6         85.28         83.38        12.07 o                         
   2   4   6       4142.99       4054.21        58.18 o                         
   3   4   6        130.89        129.63        20.11 o                         
   4   4   6        286.06        235.77        20.03 o                         
   5   4   6        157.66        164.28        19.22 o                         
   6   4   6        610.93        723.93        32.79 o                         
   7   4   6          3.42         25.82        17.60 o                         
   8   4   6        490.96        436.97        27.09 o                         
   9   4   6         16.08          4.29        18.64 o                         
  10   4   6         48.74         66.09        21.90 o                         
  11   4   6         30.99         54.14        22.07 o                         
  12   4   6        248.99        223.28        28.91 o                         
  13   4   6        123.15        153.02        28.74 o                         
 -16   5   6         39.29         81.87        29.14 o                         
 -15   5   6        115.21        117.16        29.51 o                         
 -14   5   6         24.59         49.44        39.87 o                         
 -13   5   6         79.56        117.47        22.86 o                         
 -12   5   6          9.25         -9.66        17.14 o                         
 -11   5   6         82.12         64.20        19.04 o                         
 -10   5   6         56.91         71.51        17.84 o                         
  -9   5   6        164.26        177.36        22.11 o                         
  -8   5   6          2.26          9.83        12.85 o                         
  -7   5   6         23.05          4.62        13.24 o                         
  -6   5   6          0.68        -10.69        14.66 o                         
  -5   5   6       1146.29       1175.44        28.28 o                         
  -4   5   6        289.72        285.47        16.35 o                         
  -3   5   6        613.77        560.11        22.12 o                         
  -2   5   6          0.68         -2.34        12.35 o                         
  -1   5   6         67.87         85.23        18.20 o                         
   0   5   6        102.12        127.91        18.00 o                         
   1   5   6        429.68        456.45        20.51 o                         
   2   5   6         66.92         58.62        13.23 o                         
   3   5   6        291.41        312.64        22.37 o                         
   4   5   6         15.22        -11.84        11.84 o                         
   5   5   6        634.66        645.14        35.17 o                         
   6   5   6         36.36         19.41        13.39 o                         
   7   5   6        987.93       1019.26        34.78 o                         
   8   5   6          3.57         -5.87        13.73 o                         
   9   5   6       3125.86       3087.77        79.28 o                         
  10   5   6        234.18        281.43        28.96 o                         
  11   5   6        181.70        169.53        25.61 o                         
  12   5   6         48.17         93.15        25.29 o                         
  13   5   6          1.11         13.01        23.88 o                         
 -15   6   6         15.32         30.87        26.00 o                         
 -14   6   6          0.89         -9.47        21.34 o                         
 -13   6   6         12.73          1.80        18.26 o                         
 -12   6   6          5.00          4.34        18.36 o                         
 -11   6   6         29.98         33.88        18.72 o                         
 -10   6   6         19.02         27.36        18.07 o                         
  -9   6   6        212.60        202.66        20.74 o                         
  -8   6   6        155.66        151.77        19.59 o                         
  -7   6   6        225.24        220.39        18.87 o                         
  -6   6   6         41.20         54.95        14.45 o                         
  -5   6   6       1562.48       1644.89        37.86 o                         
  -4   6   6         22.62         20.79        11.35 o                         
  -3   6   6          7.10         30.56        15.31 o                         
  -2   6   6          8.63         10.64        13.07 o                         
  -1   6   6       1116.52       1063.29        37.46 o                         
   0   6   6        112.14        115.43        15.66 o                         
   1   6   6        244.30        242.64        17.04 o                         
   2   6   6         11.88         10.21        12.53 o                         
   3   6   6       1167.83       1132.53        37.62 o                         
   4   6   6          5.71         13.20        13.54 o                         
   5   6   6         10.34         25.60        16.26 o                         
   6   6   6         35.59         37.60        14.45 o                         
   7   6   6       3628.79       3681.52        66.59 o                         
   8   6   6        150.66        149.23        18.81 o                         
   9   6   6          6.56         -2.85        14.47 o                         
  10   6   6         83.08         78.95        20.03 o                         
  11   6   6        120.10        110.74        21.93 o                         
  12   6   6          1.28          8.46        20.66 o                         
  13   6   6        518.71        505.69        39.71 o                         
 -15   7   6         33.78         38.69        40.47 o                         
 -14   7   6          1.48          5.99        22.42 o                         
 -13   7   6          0.24         -7.16        20.15 o                         
 -12   7   6         28.57         18.77        18.80 o                         
 -11   7   6         10.85         11.62        17.53 o                         
 -10   7   6        325.87        347.84        37.62 o                         
  -9   7   6          1.11          5.71        14.71 o                         
  -8   7   6          0.52          8.31        14.33 o                         
  -7   7   6         84.29         65.35        15.66 o                         
  -6   7   6         24.12         13.75        14.43 o                         
  -5   7   6        421.50        437.69        27.97 o                         
  -4   7   6        218.87        205.39        19.17 o                         
  -3   7   6        261.45        252.28        14.57 o                         
  -2   7   6       1039.76       1155.03        30.80 o                         
  -1   7   6        274.88        257.15        20.48 o                         
   0   7   6        171.44        191.09        25.16 o                         
   1   7   6         69.90         43.05        17.79 o                         
   2   7   6         58.66         52.82        16.57 o                         
   3   7   6        196.55        197.89        17.96 o                         
   4   7   6        656.03        706.00        30.18 o                         
   5   7   6        246.20        236.17        19.67 o                         
   6   7   6          8.46         30.19        14.66 o                         
   7   7   6        538.61        535.86        32.97 o                         
   8   7   6          1.63         -0.72        14.03 o                         
   9   7   6          4.17         23.87        15.76 o                         
  10   7   6         60.56         89.55        18.70 o                         
  11   7   6        284.19        258.73        26.30 o                         
  12   7   6        482.35        466.22        32.83 o                         
 -14   8   6         25.96         60.94        23.21 o                         
 -13   8   6         75.52         72.38        26.31 o                         
 -12   8   6        133.86        136.46        26.22 o                         
 -11   8   6         39.27         31.87        20.88 o                         
 -10   8   6        398.00        411.55        46.61 o                         
  -9   8   6         32.14         31.75        17.83 o                         
  -8   8   6        313.61        317.54        28.41 o                         
  -7   8   6        237.63        256.61        20.85 o                         
  -6   8   6          0.02         -0.18        14.91 o                         
  -5   8   6        198.65        184.15        18.26 o                         
  -4   8   6          5.71          1.54        13.43 o                         
  -3   8   6        518.22        527.24        19.69 o                         
  -2   8   6        184.16        189.49        16.84 o                         
  -1   8   6        451.12        448.65        22.39 o                         
   0   8   6        676.63        749.42        26.89 o                         
   1   8   6         10.71         14.69        13.29 o                         
   2   8   6       2990.36       2857.97        57.08 o                         
   3   8   6        493.41        540.74        29.09 o                         
   4   8   6       1397.55       1624.57        46.13 o                         
   5   8   6         22.64         15.38        14.75 o                         
   6   8   6        371.64        372.33        28.98 o                         
   7   8   6         10.41          5.33        14.13 o                         
   8   8   6         14.56         27.07        16.08 o                         
   9   8   6          1.89         15.35        15.62 o                         
  10   8   6          6.84          8.29        14.59 o                         
  11   8   6         28.64         37.19        18.20 o                         
  12   8   6          0.00         41.62        19.49 o                         
 -14   9   6         98.29        144.13        32.66 o                         
 -13   9   6        450.06        503.68        61.03 o                         
 -12   9   6          0.10        -14.25        20.53 o                         
 -11   9   6        205.12        206.30        25.80 o                         
 -10   9   6        117.91         89.32        21.32 o                         
  -9   9   6          7.42         37.37        18.97 o                         
  -8   9   6         30.65         22.90        17.83 o                         
  -7   9   6          7.73          0.91        15.27 o                         
  -6   9   6          7.76        -13.20        13.20 o                         
  -5   9   6         69.88         42.23        20.10 o                         
  -4   9   6          2.04          7.53        14.29 o                         
  -3   9   6         11.50         17.48        11.96 o                         
  -2   9   6          2.82          0.57        13.19 o                         
  -1   9   6        980.02       1016.95        42.80 o                         
   0   9   6        372.89        405.45        23.68 o                         
   1   9   6         13.66        -12.98        13.34 o                         
   2   9   6         75.17         86.51        16.15 o                         
   3   9   6       1301.08       1350.31        41.49 o                         
   4   9   6         37.71         34.20        20.33 o                         
   5   9   6        186.72        166.31        18.55 o                         
   6   9   6         11.86          5.85        14.43 o                         
   7   9   6         53.32         55.27        16.28 o                         
   8   9   6         33.03          9.41        14.47 o                         
   9   9   6         27.92         18.24        14.74 o                         
  10   9   6        110.10         84.89        20.07 o                         
  11   9   6         26.10         31.02        17.18 o                         
 -13  10   6        441.59        351.48        39.81 o                         
 -12  10   6        172.21        214.17        39.87 o                         
 -11  10   6        507.45        530.93        77.30 o                         
 -10  10   6          7.69         29.20        25.13 o                         
  -9  10   6          1.20        -17.10        20.47 o                         
  -8  10   6         89.34         92.44        20.94 o                         
  -7  10   6         11.93         21.02        16.22 o                         
  -6  10   6        384.65        407.31        38.67 o                         
  -5  10   6          3.18         -4.92        13.74 o                         
  -4  10   6         20.28         19.72        15.93 o                         
  -3  10   6        155.83        148.48        18.61 o                         
  -2  10   6         67.20         66.64        15.94 o                         
  -1  10   6       3325.55       3500.20        57.81 o                         
   0  10   6       1001.15       1041.55        32.03 o                         
   1  10   6        222.78        207.12        22.37 o                         
   2  10   6        659.88        646.90        28.95 o                         
   3  10   6        874.29        830.04        32.03 o                         
   4  10   6        459.55        497.66        29.31 o                         
   5  10   6       1032.69       1074.82        39.90 o                         
   6  10   6          1.44        -11.39        13.94 o                         
   7  10   6        817.88        818.97        58.97 o                         
   8  10   6         41.09         27.97        16.30 o                         
   9  10   6         13.04         -7.08        15.31 o                         
  10  10   6         13.96         15.10        17.06 o                         
  11  10   6        119.83         98.91        19.84 o                         
 -13  11   6         64.61         38.28        27.92 o                         
 -12  11   6        124.61         94.47        37.21 o                         
 -11  11   6         30.75         37.73        21.28 o                         
 -10  11   6         90.57        109.85        22.88 o                         
  -9  11   6          6.24         17.80        19.98 o                         
  -8  11   6        707.43        827.68        85.65 o                         
  -7  11   6        202.38        180.99        40.45 o                         
  -6  11   6         39.99         30.15        17.83 o                         
  -5  11   6        422.50        430.23        43.45 o                         
  -4  11   6         42.14         46.15        18.46 o                         
  -3  11   6        348.22        333.98        23.56 o                         
  -2  11   6         28.76         22.16        13.44 o                         
  -1  11   6        313.87        296.25        24.04 o                         
   0  11   6       1256.08       1263.90        35.27 o                         
   1  11   6        323.45        309.22        20.58 o                         
   2  11   6        102.32         91.39        16.94 o                         
   3  11   6          1.84        -13.80        13.80 o                         
   4  11   6        196.65        196.44        20.17 o                         
   5  11   6          1.41        -10.00        17.41 o                         
   6  11   6        458.76        444.28        27.28 o                         
   7  11   6          4.08          3.93        15.11 o                         
   8  11   6         95.24        132.47        24.07 o                         
   9  11   6          2.77          0.14        16.16 o                         
  10  11   6        241.52        274.19        26.02 o                         
 -12  12   6         40.22          6.79        25.15 o                         
 -11  12   6         77.89         67.78        24.27 o                         
 -10  12   6          3.61          1.17        21.27 o                         
  -9  12   6        342.10        397.60        50.12 o                         
  -8  12   6        974.84       1090.11        71.04 o                         
  -7  12   6          4.00         -2.10        20.55 o                         
  -6  12   6        431.75        401.63        32.28 o                         
  -5  12   6         23.42          3.00        20.33 o                         
  -4  12   6        139.44        119.14        20.10 o                         
  -3  12   6        943.20        970.74        52.44 o                         
  -2  12   6       1082.10       1057.41        49.10 o                         
  -1  12   6        163.85        188.34        16.19 o                         
   0  12   6         52.55         53.98        14.61 o                         
   1  12   6        115.95         90.31        16.27 o                         
   2  12   6        153.77        163.67        24.14 o                         
   3  12   6         36.76         50.73        16.21 o                         
   4  12   6         11.17         20.37        15.35 o                         
   5  12   6        288.68        258.99        23.41 o                         
   6  12   6        265.28        264.51        36.63 o                         
   7  12   6          1.31        -16.36        16.36 o                         
   8  12   6          4.79         -7.92        16.54 o                         
   9  12   6         23.54         11.67        18.81 o                         
 -11  13   6          1.49        -22.58        22.58 o                         
 -10  13   6          0.07         10.18        23.77 o                         
  -9  13   6        158.74        126.95        27.43 o                         
  -8  13   6          0.12         -6.69        22.19 o                         
  -7  13   6        281.93        269.70        31.26 o                         
  -6  13   6          0.06        -20.48        20.48 o                         
  -5  13   6        298.90        288.57        30.75 o                         
  -4  13   6        172.56        157.39        23.89 o                         
  -3  13   6        329.78        289.91        25.46 o                         
  -2  13   6          0.33        -15.37        15.37 o                         
  -1  13   6          7.23         -0.54        16.27 o                         
   0  13   6          7.48         -4.39        13.49 o                         
   1  13   6        145.69        109.45        18.08 o                         
   2  13   6          0.51        -12.11        14.54 o                         
   3  13   6        315.59        352.53        25.97 o                         
   4  13   6          1.90          6.67        15.72 o                         
   5  13   6        259.43        277.91        32.28 o                         
   6  13   6          0.01          0.53        15.70 o                         
   7  13   6        263.66        273.36        26.51 o                         
   8  13   6         12.33        -10.33        21.81 o                         
  -9  14   6          9.98        -11.22        23.43 o                         
  -8  14   6        136.55        112.62        28.23 o                         
  -7  14   6        211.55        202.97        41.42 o                         
  -6  14   6          0.34         23.68        23.73 o                         
  -5  14   6        452.47        416.91        40.15 o                         
  -4  14   6         63.46         50.76        20.48 o                         
  -3  14   6         28.22          6.29        20.25 o                         
  -2  14   6        172.67        168.32        31.59 o                         
  -1  14   6          4.08        -12.13        16.65 o                         
   0  14   6         12.71         -4.56        15.18 o                         
   1  14   6         11.77         -4.42        14.55 o                         
   2  14   6        427.93        428.09        39.42 o                         
   3  14   6         65.26         56.17        18.00 o                         
   4  14   6          9.36         17.76        16.65 o                         
   5  14   6          3.88        -10.80        16.46 o                         
   6  14   6         16.94          6.23        16.99 o                         
   7  14   6        111.87        118.54        25.67 o                         
  -8  15   6        237.98        214.19        36.89 o                         
  -7  15   6          5.84        -23.43        23.43 o                         
  -6  15   6          1.56         -0.19        24.68 o                         
  -5  15   6         76.38         28.01        26.01 o                         
  -4  15   6          7.19        -12.51        19.51 o                         
  -3  15   6         26.34         23.98        20.94 o                         
  -2  15   6        114.27         88.49        27.91 o                         
  -1  15   6         38.68         34.93        17.59 o                         
   0  15   6         31.05         28.21        18.14 o                         
   1  15   6         19.24          5.74        17.56 o                         
   2  15   6         36.20         17.71        17.11 o                         
   3  15   6          1.89         10.92        16.88 o                         
   4  15   6         73.25         94.31        20.61 o                         
   5  15   6         14.69         16.14        18.07 o                         
  -6  16   6          2.59        -23.92        23.92 o                         
  -5  16   6          0.02        -16.62        23.61 o                         
  -4  16   6          1.41        -26.02        30.22 o                         
  -3  16   6          0.52          1.93        22.54 o                         
  -2  16   6         11.73          4.48        23.39 o                         
  -1  16   6         12.44         -8.83        21.86 o                         
   0  16   6        236.13        306.90        27.00 o                         
   1  16   6         29.84         45.85        20.11 o                         
   2  16   6          5.88        -16.11        17.72 o                         
   3  16   6         55.38         43.89        19.78 o                         
 -16   1   7        540.64        729.56        55.70 o                         
 -15   1   7        132.04        117.77        25.53 o                         
 -14   1   7         26.31          6.82        27.84 o                         
 -13   1   7         18.81         34.12        25.69 o                         
 -12   1   7         40.41         40.42        26.64 o                         
 -11   1   7        211.13        179.70        29.31 o                         
 -10   1   7        100.49        116.86        25.50 o                         
  -9   1   7         24.06         27.69        16.75 o                         
  -8   1   7        480.60        507.68        36.03 o                         
  -7   1   7        200.00        192.25        20.95 o                         
  -6   1   7         18.49         37.26        16.16 o                         
  -5   1   7          1.85          6.96        15.64 o                         
  -4   1   7        295.21        321.94        20.83 o                         
  -3   1   7        195.17        221.38        16.83 o                         
  -2   1   7        437.58        452.53        20.21 o                         
  -1   1   7        181.51        204.45        15.39 o                         
   0   1   7        183.90        203.27        16.00 o                         
   1   1   7        111.58        121.85        14.84 o                         
   2   1   7          0.36         -8.74        18.01 o                         
   3   1   7        573.90        606.14        25.20 o                         
   4   1   7         73.05         72.80        19.55 o                         
   5   1   7        229.46        228.88        23.32 o                         
   6   1   7          5.97        -17.37        24.61 o                         
   7   1   7        213.89        219.66        25.51 o                         
   8   1   7        138.81        137.49        23.32 o                         
   9   1   7          1.28         13.71        19.55 o                         
  10   1   7         80.93         84.95        26.98 o                         
  11   1   7        319.31        350.01        46.76 o                         
  12   1   7         17.75          8.84        21.70 o                         
 -16   2   7        273.68        377.15        44.30 o                         
 -15   2   7         65.27         60.74        45.96 o                         
 -14   2   7         12.17         24.58        28.97 o                         
 -13   2   7         60.45        130.25        30.10 o                         
 -12   2   7         26.56         -0.85        32.75 o                         
 -11   2   7          8.65         -4.17        22.23 o                         
 -10   2   7         39.10         37.59        23.96 o                         
  -9   2   7          4.35         -9.95        12.86 o                         
  -8   2   7        461.54        511.96        24.48 o                         
  -7   2   7         96.41         86.12        16.17 o                         
  -6   2   7        138.48        150.70        20.31 o                         
  -5   2   7          0.92          5.12        16.67 o                         
  -4   2   7         69.98         69.09        15.96 o                         
  -3   2   7         78.72         67.12        16.03 o                         
  -2   2   7          1.16         -3.91        13.22 o                         
  -1   2   7        104.65         99.25        13.86 o                         
   0   2   7        187.32        180.57        15.30 o                         
   1   2   7         58.31         45.04        13.07 o                         
   2   2   7        983.04        997.19        30.14 o                         
   3   2   7         18.35         12.50        16.01 o                         
   4   2   7       2582.53       2465.30        47.43 o                         
   5   2   7          6.28          0.73        17.25 o                         
   6   2   7       5019.09       5014.67        90.76 o                         
   7   2   7         52.35         69.68        20.35 o                         
   8   2   7       1460.12       1363.45        51.52 o                         
   9   2   7         83.09         44.01        20.17 o                         
  10   2   7          1.99         -3.92        19.14 o                         
  11   2   7         20.80         20.86        21.39 o                         
  12   2   7        461.11        418.64        55.62 o                         
 -15   3   7          0.39         18.47        32.11 o                         
 -14   3   7         33.66         46.28        29.61 o                         
 -13   3   7          5.74         14.79        26.99 o                         
 -12   3   7          5.07         10.08        26.77 o                         
 -11   3   7          1.36        -22.49        22.49 o                         
 -10   3   7         13.87          1.14        18.00 o                         
  -9   3   7         96.85         89.67        17.28 o                         
  -8   3   7          0.58         -7.98        14.27 o                         
  -7   3   7         92.84         84.82        16.42 o                         
  -6   3   7        845.77        842.48        29.26 o                         
  -5   3   7        568.99        555.58        25.92 o                         
  -4   3   7         40.75         59.12        16.21 o                         
  -3   3   7          0.59          9.88        15.33 o                         
  -2   3   7        105.56         92.92        17.19 o                         
  -1   3   7          1.72         -5.74        13.94 o                         
   0   3   7          9.48         -2.24        13.72 o                         
   1   3   7        288.92        270.97        18.74 o                         
   2   3   7         19.16         33.54        13.87 o                         
   3   3   7        369.53        390.27        22.38 o                         
   4   3   7       2341.91       2258.05        45.19 o                         
   5   3   7         79.60        108.82        19.02 o                         
   6   3   7        460.48        521.68        30.03 o                         
   7   3   7        394.58        366.80        28.91 o                         
   8   3   7        586.58        550.59        46.27 o                         
   9   3   7        150.34        103.53        21.61 o                         
  10   3   7        208.47        258.19        58.57 o                         
  11   3   7         83.26         98.38        23.88 o                         
  12   3   7        109.27        110.01        27.07 o                         
 -15   4   7        177.60        190.72        39.44 o                         
 -14   4   7        216.09        222.04        43.20 o                         
 -13   4   7          3.46         -1.07        20.31 o                         
 -12   4   7         88.85        148.90        31.65 o                         
 -11   4   7        191.33        192.11        23.65 o                         
 -10   4   7        352.83        362.99        38.00 o                         
  -9   4   7        942.71       1064.27        36.40 o                         
  -8   4   7         12.60         13.22        13.12 o                         
  -7   4   7        382.52        388.22        21.34 o                         
  -6   4   7        454.59        466.26        20.71 o                         
  -5   4   7          3.99         -4.11        11.32 o                         
  -4   4   7         20.49         28.31        13.22 o                         
  -3   4   7         57.82         58.69        16.58 o                         
  -2   4   7         51.66         50.23        21.24 o                         
  -1   4   7        116.23        137.98        17.40 o                         
   0   4   7        151.76        159.90        17.35 o                         
   1   4   7        655.17        668.48        28.76 o                         
   2   4   7        116.78        116.42        18.63 o                         
   3   4   7       1394.49       1306.71        35.07 o                         
   4   4   7         86.70        102.02        18.29 o                         
   5   4   7        722.05        837.96        34.35 o                         
   6   4   7          4.05         -5.54        16.03 o                         
   7   4   7         60.03         55.55        18.44 o                         
   8   4   7         18.43         38.37        18.78 o                         
   9   4   7          0.05          3.55        22.64 o                         
  10   4   7         20.25          7.67        20.46 o                         
  11   4   7         12.14         28.99        21.26 o                         
  12   4   7          0.13         24.27        23.95 o                         
 -15   5   7         19.01         34.53        25.61 o                         
 -14   5   7         10.54          0.55        23.11 o                         
 -13   5   7         68.23         52.42        24.09 o                         
 -12   5   7         39.98         72.04        39.38 o                         
 -11   5   7         23.10         -4.44        17.19 o                         
 -10   5   7         82.24         44.70        18.62 o                         
  -9   5   7          0.16         12.38        15.18 o                         
  -8   5   7         15.64         20.87        15.72 o                         
  -7   5   7         63.17         64.52        15.44 o                         
  -6   5   7       1084.57       1137.07        31.90 o                         
  -5   5   7        232.25        237.55        23.20 o                         
  -4   5   7          7.40          9.14        14.43 o                         
  -3   5   7        682.08        691.66        35.96 o                         
  -2   5   7        355.68        367.60        23.55 o                         
  -1   5   7          2.98         -7.82        13.54 o                         
   0   5   7        311.02        301.64        22.43 o                         
   1   5   7         81.83         65.79        16.15 o                         
   2   5   7         74.41         84.14        17.03 o                         
   3   5   7         16.26         15.24        19.02 o                         
   4   5   7        217.90        207.03        21.60 o                         
   5   5   7         19.66         44.74        17.43 o                         
   6   5   7       1009.65       1089.62        38.49 o                         
   7   5   7        695.65        708.32        38.44 o                         
   8   5   7        519.39        567.54        32.67 o                         
   9   5   7         37.82         31.08        19.11 o                         
  10   5   7          1.21         -2.86        18.36 o                         
  11   5   7         34.50         78.24        24.00 o                         
  12   5   7          7.29         10.06        31.99 o                         
 -15   6   7         28.01         34.30        25.43 o                         
 -14   6   7         50.79         15.07        32.98 o                         
 -13   6   7          4.23         -1.68        35.44 o                         
 -12   6   7         10.11         -9.26        18.66 o                         
 -11   6   7          0.01         -5.30        17.52 o                         
 -10   6   7          4.35         22.19        18.11 o                         
  -9   6   7          1.76          6.07        16.16 o                         
  -8   6   7          0.05        -15.08        15.08 o                         
  -7   6   7        164.39        151.59        18.26 o                         
  -6   6   7        378.39        383.04        22.88 o                         
  -5   6   7          1.69         -3.23        12.07 o                         
  -4   6   7        363.67        331.48        18.67 o                         
  -3   6   7          0.27        -13.78        13.78 o                         
  -2   6   7        322.27        328.60        27.91 o                         
  -1   6   7         68.97         84.29        17.82 o                         
   0   6   7         77.65         78.19        17.89 o                         
   1   6   7        111.49        116.21        17.79 o                         
   2   6   7         64.29         63.98        18.42 o                         
   3   6   7         13.49         10.71        16.36 o                         
   4   6   7        846.40        788.08        35.61 o                         
   5   6   7        333.15        403.21        30.79 o                         
   6   6   7       1004.93        933.84        34.31 o                         
   7   6   7         20.05         28.66        28.16 o                         
   8   6   7         53.62         61.49        19.11 o                         
   9   6   7          0.15         -6.18        17.97 o                         
  10   6   7          0.20        -17.74        17.74 o                         
  11   6   7         50.19         97.51        23.10 o                         
 -14   7   7          6.79         13.80        23.61 o                         
 -13   7   7         16.54          9.09        22.47 o                         
 -12   7   7          0.15        -10.28        19.43 o                         
 -11   7   7          6.57         -4.38        18.50 o                         
 -10   7   7          4.72        -16.96        16.96 o                         
  -9   7   7          0.77        -18.02        18.02 o                         
  -8   7   7          0.64        -14.41        14.41 o                         
  -7   7   7        282.86        290.53        21.63 o                         
  -6   7   7         94.09         80.82        16.75 o                         
  -5   7   7          1.33          5.18        13.15 o                         
  -4   7   7        310.57        311.97        25.52 o                         
  -3   7   7          8.92         11.24        11.38 o                         
  -2   7   7         16.19         16.45        15.20 o                         
  -1   7   7         38.72         46.86        20.23 o                         
   0   7   7        304.09        316.82        22.40 o                         
   1   7   7        232.09        214.33        24.40 o                         
   2   7   7         81.49         71.36        18.81 o                         
   3   7   7        624.72        592.03        31.77 o                         
   4   7   7         10.71        -14.52        15.77 o                         
   5   7   7       1136.64       1105.93        41.27 o                         
   6   7   7         74.47         63.89        18.75 o                         
   7   7   7        340.33        353.52        28.48 o                         
   8   7   7          8.24          6.78        18.31 o                         
   9   7   7         52.00         31.90        19.31 o                         
  10   7   7          2.14         34.63        21.20 o                         
  11   7   7        240.04        258.99        27.73 o                         
 -14   8   7         29.46         60.98        27.87 o                         
 -13   8   7        171.11        174.52        29.85 o                         
 -12   8   7        121.79        142.80        25.62 o                         
 -11   8   7         64.28         77.33        23.06 o                         
 -10   8   7         14.80         -9.61        20.06 o                         
  -9   8   7        194.41        221.69        25.85 o                         
  -8   8   7          0.21          1.58        14.52 o                         
  -7   8   7        194.03        202.98        20.45 o                         
  -6   8   7          8.82          7.21        14.60 o                         
  -5   8   7         85.02         90.85        21.43 o                         
  -4   8   7         73.47         71.06        15.84 o                         
  -3   8   7        314.63        284.78        25.36 o                         
  -2   8   7        174.84        132.95        15.53 o                         
  -1   8   7          9.31         -2.79        15.58 o                         
   0   8   7        445.96        452.41        26.65 o                         
   1   8   7       3865.25       4132.45        75.90 o                         
   2   8   7        100.00         86.46        21.72 o                         
   3   8   7        677.19        697.70        40.65 o                         
   4   8   7         44.65         44.16        18.35 o                         
   5   8   7        559.37        620.26        37.46 o                         
   6   8   7          0.03          2.53        16.18 o                         
   7   8   7         25.90         37.45        17.79 o                         
   8   8   7          4.28         28.68        21.67 o                         
   9   8   7         16.46         16.54        22.14 o                         
  10   8   7         37.54         -1.59        21.61 o                         
 -13   9   7          0.42         18.20        23.47 o                         
 -12   9   7         12.30         41.18        22.58 o                         
 -11   9   7          1.99         20.96        20.71 o                         
 -10   9   7          2.19         -3.55        19.76 o                         
  -9   9   7          2.24         -7.01        18.85 o                         
  -8   9   7         29.79         17.52        17.17 o                         
  -7   9   7         15.86          9.70        16.26 o                         
  -6   9   7          2.80          6.62        14.56 o                         
  -5   9   7        368.88        372.85        23.46 o                         
  -4   9   7        245.25        223.11        20.30 o                         
  -3   9   7        198.74        198.11        22.31 o                         
  -2   9   7       2335.91       2572.21        48.25 o                         
  -1   9   7        231.39        208.52        19.91 o                         
   0   9   7         48.66         58.12        14.81 o                         
   1   9   7        365.30        334.56        23.06 o                         
   2   9   7        180.02        165.68        18.50 o                         
   3   9   7         54.66         61.73        16.94 o                         
   4   9   7          2.29          4.11        14.13 o                         
   5   9   7          0.00        -14.31        14.31 o                         
   6   9   7         23.87          6.51        15.24 o                         
   7   9   7          9.47         -5.28        14.25 o                         
   8   9   7        399.43        385.53        26.58 o                         
   9   9   7          2.09         23.54        19.00 o                         
  10   9   7         30.02         34.84        20.05 o                         
 -12  10   7         47.82        102.38        26.44 o                         
 -11  10   7          0.66         24.45        22.57 o                         
 -10  10   7        274.60        303.28        30.60 o                         
  -9  10   7          0.44        -17.27        17.96 o                         
  -8  10   7          1.61         13.19        17.01 o                         
  -7  10   7         11.05        -10.21        15.26 o                         
  -6  10   7         26.73         21.16        17.11 o                         
  -5  10   7          8.55         14.79        15.30 o                         
  -4  10   7          6.30         -9.82        15.02 o                         
  -3  10   7        546.37        564.60        36.34 o                         
  -2  10   7       3633.18       3844.94        83.09 o                         
  -1  10   7         75.51         45.19        19.34 o                         
   0  10   7       1082.74       1049.21        64.05 o                         
   1  10   7        235.56        222.11        20.59 o                         
   2  10   7       1425.87       1479.79        41.56 o                         
   3  10   7        428.93        436.41        32.53 o                         
   4  10   7          0.99         12.62        16.37 o                         
   5  10   7         99.71        127.67        22.88 o                         
   6  10   7        102.74         94.67        24.40 o                         
   7  10   7          1.77         -2.45        16.19 o                         
   8  10   7          3.04         -5.61        15.20 o                         
   9  10   7         68.14         82.14        21.43 o                         
 -12  11   7         14.04         34.61        25.52 o                         
 -11  11   7         24.16         31.47        23.85 o                         
 -10  11   7        368.84        398.07        56.80 o                         
  -9  11   7         20.54        -13.19        18.82 o                         
  -8  11   7         11.23         16.15        19.37 o                         
  -7  11   7         13.74         -3.29        17.49 o                         
  -6  11   7          3.22        -11.20        16.16 o                         
  -5  11   7        346.04        348.12        24.92 o                         
  -4  11   7         36.43         17.56        19.06 o                         
  -3  11   7        612.25        610.29        57.17 o                         
  -2  11   7         37.53         41.95        20.59 o                         
  -1  11   7        459.16        450.86        38.63 o                         
   0  11   7         31.01         33.44        16.52 o                         
   1  11   7         56.69         30.23        21.60 o                         
   2  11   7         89.19         84.03        18.07 o                         
   3  11   7         14.64         27.69        21.16 o                         
   4  11   7         32.27         19.31        16.26 o                         
   5  11   7         15.84          0.55        18.12 o                         
   6  11   7          6.73        -10.00        15.86 o                         
   7  11   7         18.77         20.20        17.03 o                         
   8  11   7          2.68         28.64        17.50 o                         
 -11  12   7         22.87         27.43        23.69 o                         
 -10  12   7         98.82         57.79        22.72 o                         
  -9  12   7        488.41        530.37        36.09 o                         
  -8  12   7          0.61        -19.06        19.06 o                         
  -7  12   7        214.72        220.76        26.20 o                         
  -6  12   7          0.43        -10.97        16.33 o                         
  -5  12   7        472.96        482.35        31.11 o                         
  -4  12   7         20.78         13.65        21.11 o                         
  -3  12   7          6.53          0.40        19.59 o                         
  -2  12   7        364.55        342.17        36.09 o                         
  -1  12   7         12.73         -5.34        28.11 o                         
   0  12   7          1.34         12.64        15.54 o                         
   1  12   7         28.59         31.25        16.40 o                         
   2  12   7         20.94        -10.81        17.28 o                         
   3  12   7        360.57        361.61        27.47 o                         
   4  12   7        161.44        204.82        27.16 o                         
   5  12   7         30.75         47.07        17.84 o                         
   6  12   7          0.00         12.81        18.08 o                         
   7  12   7        208.74        262.64        32.40 o                         
  -9  13   7         29.72         14.39        29.39 o                         
  -8  13   7        203.73        182.39        27.83 o                         
  -7  13   7          1.01        -20.04        20.04 o                         
  -6  13   7        263.80        263.12        27.14 o                         
  -5  13   7         75.95         73.66        21.01 o                         
  -4  13   7        390.45        378.68        31.42 o                         
  -3  13   7        166.15        184.82        26.15 o                         
  -2  13   7        116.26        142.77        27.40 o                         
  -1  13   7         68.59         62.67        24.13 o                         
   0  13   7          6.73          2.07        22.11 o                         
   1  13   7         55.11         38.07        18.02 o                         
   2  13   7         32.53         33.89        16.83 o                         
   3  13   7         32.43         58.08        17.60 o                         
   4  13   7          2.19         -9.83        20.08 o                         
   5  13   7          2.96          1.16        16.77 o                         
   6  13   7          6.43         21.36        25.16 o                         
  -8  14   7        281.84        244.83        42.85 o                         
  -7  14   7        136.05        113.70        26.69 o                         
  -6  14   7          0.79        -14.76        21.21 o                         
  -5  14   7         74.06         68.70        23.68 o                         
  -4  14   7          4.99          5.36        21.57 o                         
  -3  14   7         35.42          8.20        24.29 o                         
  -2  14   7         10.76         -9.01        25.45 o                         
  -1  14   7         25.74         -0.53        23.35 o                         
   0  14   7        351.51        348.62        30.25 o                         
   1  14   7         61.40         37.46        20.85 o                         
   2  14   7         28.40         31.55        18.34 o                         
   3  14   7          5.37         -6.14        17.31 o                         
   4  14   7          0.85        -16.49        16.49 o                         
   5  14   7         81.54         63.54        20.10 o                         
  -6  15   7        117.76        115.28        30.58 o                         
  -5  15   7         90.19        105.63        26.59 o                         
  -4  15   7          8.25         14.29        25.46 o                         
  -3  15   7         50.59         29.55        25.53 o                         
  -2  15   7          5.44        -10.79        24.20 o                         
  -1  15   7          0.37        -22.47        22.47 o                         
   0  15   7         16.62         10.65        17.93 o                         
   1  15   7         12.48         -0.66        20.07 o                         
   2  15   7          1.31        -19.49        19.49 o                         
   3  15   7         12.93        -25.93        25.93 o                         
 -15   0   8         48.92         78.43        81.84 o                         
 -14   0   8         29.20        109.12        75.02 o                         
 -13   0   8         13.10         -3.41        64.79 o                         
 -12   0   8         47.65        115.94        68.20 o                         
 -11   0   8         20.46         92.07        61.38 o                         
 -10   0   8          4.30          6.82        57.97 o                         
  -9   0   8        344.38        392.13        80.14 o                         
  -8   0   8        192.49        183.54        38.43 o                         
  -7   0   8        249.34        232.37        39.11 o                         
  -6   0   8        198.73        211.60        40.15 o                         
  -5   0   8        401.87        477.79        34.73 o                         
  -4   0   8          3.16          6.59        23.14 o                         
  -3   0   8         18.26         24.56        23.14 o                         
  -2   0   8        677.72        666.19        68.20 o                         
  -1   0   8         22.16         21.11        24.66 o                         
   0   0   8         33.37         37.51        23.30 o                         
   1   0   8        151.49        154.07        23.68 o                         
   2   0   8          0.04         -4.44        21.16 o                         
   3   0   8         15.03        -11.45        19.75 o                         
   4   0   8         51.22         23.65        22.97 o                         
   5   0   8          6.52          3.72        52.86 o                         
   6   0   8        572.15        513.35        48.22 o                         
   7   0   8         26.44        -25.58        26.52 o                         
   8   0   8         49.49         54.56        44.33 o                         
   9   0   8         12.72         34.78        29.49 o                         
  10   0   8        276.64        293.49        51.15 o                         
  11   0   8         18.45        -22.17        32.40 o                         
 -15   1   8         34.23         43.56        33.58 o                         
 -14   1   8          8.60         12.79        27.84 o                         
 -13   1   8          6.82         40.98        26.40 o                         
 -12   1   8          4.04        -19.56        23.27 o                         
 -11   1   8         12.03         19.46        23.10 o                         
 -10   1   8        160.01        162.01        23.73 o                         
  -9   1   8        106.74        105.62        19.32 o                         
  -8   1   8        208.51        195.57        21.85 o                         
  -7   1   8        283.46        274.67        28.83 o                         
  -6   1   8         76.14         63.01        18.83 o                         
  -5   1   8        379.32        353.53        26.45 o                         
  -4   1   8       1111.35       1150.66        34.76 o                         
  -3   1   8         15.03          3.12        16.28 o                         
  -2   1   8          4.90        -12.53        18.52 o                         
  -1   1   8        302.68        296.77        21.27 o                         
   0   1   8        227.92        253.63        20.02 o                         
   1   1   8       1031.00        989.50        32.59 o                         
   2   1   8        155.87        211.45        18.49 o                         
   3   1   8        162.86        153.70        17.90 o                         
   4   1   8          4.63          0.33        16.98 o                         
   5   1   8         44.35         45.41        18.52 o                         
   6   1   8        403.46        382.31        30.17 o                         
   7   1   8         28.41         23.79        19.99 o                         
   8   1   8         54.84         55.75        30.52 o                         
   9   1   8         38.09         25.17        21.26 o                         
  10   1   8        116.42        113.32        25.49 o                         
  11   1   8        148.15        186.47        28.61 o                         
 -15   2   8        464.25        548.17        49.59 o                         
 -14   2   8         27.21         64.18        32.11 o                         
 -13   2   8         27.57         48.43        55.30 o                         
 -12   2   8          0.74          0.17        24.90 o                         
 -11   2   8         14.89         10.52        24.57 o                         
 -10   2   8         57.04         55.24        23.13 o                         
  -9   2   8          4.05          6.36        17.27 o                         
  -8   2   8         51.63         59.31        18.88 o                         
  -7   2   8        111.55         99.49        19.82 o                         
  -6   2   8          1.48        -16.87        16.87 o                         
  -5   2   8        837.81        829.25        35.70 o                         
  -4   2   8         19.36         10.26        22.50 o                         
  -3   2   8         73.65         29.34        19.64 o                         
  -2   2   8          2.45          1.11        15.56 o                         
  -1   2   8       2195.44       2247.86        43.33 o                         
   0   2   8         52.97         69.49        16.67 o                         
   1   2   8       1220.23       1246.53        35.33 o                         
   2   2   8          0.61         22.86        16.15 o                         
   3   2   8         76.78         65.87        17.79 o                         
   4   2   8         52.92         55.08        17.31 o                         
   5   2   8         47.83         31.39        17.57 o                         
   6   2   8          2.49         25.07        17.18 o                         
   7   2   8        475.59        502.52        34.04 o                         
   8   2   8         15.79         -3.48        19.46 o                         
   9   2   8          9.57         41.05        26.09 o                         
  10   2   8         24.70         24.05        21.45 o                         
  11   2   8          0.05          4.98        22.45 o                         
 -15   3   8          0.03         33.77        44.93 o                         
 -14   3   8        115.03        154.68        35.16 o                         
 -13   3   8         23.91         51.47        28.25 o                         
 -12   3   8         76.76        147.16        31.83 o                         
 -11   3   8        255.33        266.60        59.62 o                         
 -10   3   8          8.48          9.34        21.46 o                         
  -9   3   8          2.13          5.05        22.61 o                         
  -8   3   8        346.75        336.89        22.90 o                         
  -7   3   8        486.33        495.51        29.09 o                         
  -6   3   8         26.12         38.44        19.17 o                         
  -5   3   8          7.73         -9.99        18.16 o                         
  -4   3   8          3.31         26.58        19.34 o                         
  -3   3   8        121.24        119.38        20.87 o                         
  -2   3   8          1.28          3.46        14.33 o                         
  -1   3   8         12.59        -10.02        16.76 o                         
   0   3   8         85.87         69.13        17.05 o                         
   1   3   8        413.36        407.63        27.93 o                         
   2   3   8       4425.09       4288.87        68.84 o                         
   3   3   8        131.38        132.04        21.36 o                         
   4   3   8        784.87        828.84        36.66 o                         
   5   3   8        526.58        394.57        27.31 o                         
   6   3   8       1246.42       1125.77        40.64 o                         
   7   3   8         27.92         26.18        17.77 o                         
   8   3   8        527.92        542.73        32.50 o                         
   9   3   8         46.65         43.80        22.38 o                         
  10   3   8        241.42        236.83        28.78 o                         
  11   3   8         26.78         40.13        23.10 o                         
 -14   4   8          8.28        -23.71        29.99 o                         
 -13   4   8         27.48          3.84        59.58 o                         
 -12   4   8        137.14        197.61        34.51 o                         
 -11   4   8          4.94         -4.28        26.51 o                         
 -10   4   8          5.39         -0.10        24.81 o                         
  -9   4   8        158.04        162.51        23.18 o                         
  -8   4   8          4.79          1.19        17.93 o                         
  -7   4   8        685.51        734.35        29.70 o                         
  -6   4   8         49.12         55.55        18.94 o                         
  -5   4   8         51.71         41.98        19.74 o                         
  -4   4   8          0.98        -20.34        20.34 o                         
  -3   4   8        268.94        292.29        22.83 o                         
  -2   4   8       1496.61       1500.51        40.58 o                         
  -1   4   8        193.32        178.23        19.58 o                         
   0   4   8        710.51        696.48        28.63 o                         
   1   4   8         45.04         39.12        18.11 o                         
   2   4   8       2020.11       2094.68        50.96 o                         
   3   4   8        306.31        319.63        26.27 o                         
   4   4   8         84.86         77.05        20.19 o                         
   5   4   8          0.64         14.09        20.35 o                         
   6   4   8        573.74        573.71        41.84 o                         
   7   4   8         18.38         -1.23        17.60 o                         
   8   4   8        287.32        283.61        26.45 o                         
   9   4   8         39.92         77.48        20.76 o                         
  10   4   8          0.01         23.87        19.18 o                         
  11   4   8         29.82         -0.40        29.03 o                         
 -14   5   8         10.12         21.68        31.65 o                         
 -13   5   8         11.13        -17.17        22.88 o                         
 -12   5   8          3.36        -17.18        21.16 o                         
 -11   5   8         13.85          8.51        20.96 o                         
 -10   5   8         36.59          2.15        18.31 o                         
  -9   5   8        196.53        221.28        26.63 o                         
  -8   5   8        147.69        146.83        20.56 o                         
  -7   5   8        167.50        168.71        20.39 o                         
  -6   5   8         23.45          7.33        15.14 o                         
  -5   5   8         11.96         -5.74        18.52 o                         
  -4   5   8         27.03         14.90        17.14 o                         
  -3   5   8        469.34        507.99        30.43 o                         
  -2   5   8        101.60        110.78        19.36 o                         
  -1   5   8          9.44         17.88        15.29 o                         
   0   5   8         86.44         73.31        18.15 o                         
   1   5   8        320.79        264.62        21.52 o                         
   2   5   8        109.02        108.54        20.87 o                         
   3   5   8          3.16         54.77        20.39 o                         
   4   5   8         85.51         64.94        21.84 o                         
   5   5   8       2891.59       2751.75        67.05 o                         
   6   5   8        234.65        273.45        29.96 o                         
   7   5   8        157.01        121.51        25.03 o                         
   8   5   8          7.81         -4.68        20.74 o                         
   9   5   8         19.10         10.29        21.20 o                         
  10   5   8         27.45         29.18        23.68 o                         
 -14   6   8         26.52         -2.51        34.95 o                         
 -13   6   8         81.22         86.26        33.96 o                         
 -12   6   8         72.64         69.85        31.02 o                         
 -11   6   8          0.03        -19.16        19.16 o                         
 -10   6   8         24.40         34.73        20.12 o                         
  -9   6   8        296.87        234.38        23.67 o                         
  -8   6   8          8.00         -1.68        22.11 o                         
  -7   6   8         11.87          7.50        15.85 o                         
  -6   6   8          6.04         18.64        23.13 o                         
  -5   6   8        194.91        152.65        21.07 o                         
  -4   6   8          4.47          5.01        16.52 o                         
  -3   6   8        513.74        531.98        30.83 o                         
  -2   6   8          5.27          8.13        17.14 o                         
  -1   6   8       1525.78       1535.38        42.54 o                         
   0   6   8         47.43         48.51        17.36 o                         
   1   6   8          0.47         -9.84        17.07 o                         
   2   6   8          4.56         16.34        16.26 o                         
   3   6   8       2294.46       2248.86        59.95 o                         
   4   6   8        123.13        113.74        23.57 o                         
   5   6   8          4.61        -23.13        23.13 o                         
   6   6   8          3.06          6.90        20.47 o                         
   7   6   8        381.98        325.72        48.24 o                         
   8   6   8          9.30         -6.07        20.91 o                         
   9   6   8        724.63        727.09        48.73 o                         
  10   6   8         66.53         87.95        24.90 o                         
 -13   7   8         16.91         41.32        25.76 o                         
 -12   7   8         16.59         -9.68        21.50 o                         
 -11   7   8         27.33         31.97        20.37 o                         
 -10   7   8         10.06         21.27        19.65 o                         
  -9   7   8        124.12        120.73        21.18 o                         
  -8   7   8         22.20          0.01        16.31 o                         
  -7   7   8          0.48         22.91        16.30 o                         
  -6   7   8         43.35         56.27        17.60 o                         
  -5   7   8         48.93         32.17        18.77 o                         
  -4   7   8         62.01         49.78        18.96 o                         
  -3   7   8         60.46         68.62        18.36 o                         
  -2   7   8        136.37        108.84        19.52 o                         
  -1   7   8          0.57        -16.09        16.09 o                         
   0   7   8        357.92        368.73        23.87 o                         
   1   7   8        163.72        176.92        21.65 o                         
   2   7   8        451.13        415.24        28.29 o                         
   3   7   8         51.18         68.27        19.96 o                         
   4   7   8          0.17          2.92        16.64 o                         
   5   7   8         19.03         25.59        21.39 o                         
   6   7   8         60.41         63.28        25.59 o                         
   7   7   8          3.73          1.96        21.04 o                         
   8   7   8         37.97         57.06        23.03 o                         
   9   7   8          1.13          8.26        22.72 o                         
  10   7   8         13.80          2.27        22.45 o                         
 -13   8   8         23.00         45.01        27.27 o                         
 -12   8   8        134.54        118.61        32.13 o                         
 -11   8   8         75.17         93.93        23.75 o                         
 -10   8   8         83.23         93.64        23.95 o                         
  -9   8   8        230.25        230.44        26.65 o                         
  -8   8   8         32.86         51.54        19.31 o                         
  -7   8   8        401.81        442.81        31.26 o                         
  -6   8   8        611.72        628.42        30.92 o                         
  -5   8   8        372.03        360.79        27.07 o                         
  -4   8   8         41.24         38.81        20.01 o                         
  -3   8   8          0.03         14.36        22.98 o                         
  -2   8   8       2254.78       2176.01        48.46 o                         
  -1   8   8        106.99         42.46        18.53 o                         
   0   8   8       1173.45       1227.85        45.21 o                         
   1   8   8          1.81         -7.37        17.92 o                         
   2   8   8        211.23        164.50        26.09 o                         
   3   8   8         97.01        108.07        21.37 o                         
   4   8   8         14.54        -16.98        16.98 o                         
   5   8   8          4.58         -5.90        23.63 o                         
   6   8   8         17.06         41.43        22.21 o                         
   7   8   8         28.38         27.21        22.21 o                         
   8   8   8        115.63        148.47        27.62 o                         
   9   8   8         30.55         52.61        24.47 o                         
 -12   9   8          3.11        -26.38        26.38 o                         
 -11   9   8         50.95         42.77        23.35 o                         
 -10   9   8          9.60          1.14        19.93 o                         
  -9   9   8         18.56         29.01        21.15 o                         
  -8   9   8          1.89        -16.70        17.56 o                         
  -7   9   8         10.59         28.06        18.45 o                         
  -6   9   8          0.90          2.48        14.99 o                         
  -5   9   8        899.20        974.39        39.13 o                         
  -4   9   8        244.19        248.59        25.38 o                         
  -3   9   8         92.63         51.93        19.91 o                         
  -2   9   8          1.02         -9.07        20.25 o                         
  -1   9   8        314.55        338.12        30.04 o                         
   0   9   8         51.47         53.07        16.22 o                         
   1   9   8          2.23         13.56        15.29 o                         
   2   9   8         37.70         19.52        15.78 o                         
   3   9   8          6.61         28.02        34.95 o                         
   4   9   8          8.75         -1.46        17.70 o                         
   5   9   8         97.64         81.98        21.27 o                         
   6   9   8         56.35         52.24        23.41 o                         
   7   9   8         18.93         24.08        23.50 o                         
   8   9   8         21.74         45.82        20.10 o                         
 -11  10   8          0.94        -17.04        22.06 o                         
 -10  10   8         60.72         71.03        24.12 o                         
  -9  10   8        189.78        194.52        40.69 o                         
  -8  10   8         19.98         27.32        19.59 o                         
  -7  10   8        115.79         95.41        19.48 o                         
  -6  10   8         76.72         65.76        19.75 o                         
  -5  10   8       1336.82       1492.99        50.92 o                         
  -4  10   8        534.59        567.64        51.20 o                         
  -3  10   8        424.69        473.86        30.17 o                         
  -2  10   8        117.78         82.56        25.45 o                         
  -1  10   8       1634.39       1589.30        55.80 o                         
   0  10   8         33.58         28.40        20.50 o                         
   1  10   8        663.01        652.88        30.16 o                         
   2  10   8          8.94         23.99        15.58 o                         
   3  10   8        179.57        149.75        20.67 o                         
   4  10   8          7.41         13.02        16.77 o                         
   5  10   8         85.12         63.27        22.14 o                         
   6  10   8          1.33         17.23        18.20 o                         
   7  10   8        224.85        216.96        25.91 o                         
   8  10   8        200.65        233.21        35.67 o                         
 -10  11   8          1.88         27.40        22.06 o                         
  -9  11   8        120.12         94.73        24.54 o                         
  -8  11   8          0.06        -18.82        18.82 o                         
  -7  11   8        170.86        154.23        25.31 o                         
  -6  11   8        364.58        347.49        29.54 o                         
  -5  11   8        135.44        146.97        23.86 o                         
  -4  11   8        425.08        433.69        31.38 o                         
  -3  11   8        407.36        459.33        46.77 o                         
  -2  11   8          3.42          3.73        20.83 o                         
  -1  11   8          2.59         13.99        25.88 o                         
   0  11   8         16.41         19.49        18.72 o                         
   1  11   8          8.80         44.06        16.12 o                         
   2  11   8        593.15        555.25        30.33 o                         
   3  11   8          3.88          2.73        16.00 o                         
   4  11   8         20.27         51.68        18.48 o                         
   5  11   8          6.71         22.05        17.96 o                         
   6  11   8        408.59        566.32        56.24 o                         
   7  11   8          0.00          0.09        18.92 o                         
  -9  12   8         18.40          4.30        22.48 o                         
  -8  12   8         89.18         83.99        24.27 o                         
  -7  12   8        834.14        950.39        43.28 o                         
  -6  12   8        213.28        175.90        25.19 o                         
  -5  12   8         15.60          9.18        24.75 o                         
  -4  12   8          0.25        -15.18        20.83 o                         
  -3  12   8         76.17         66.65        23.83 o                         
  -2  12   8         62.62         83.42        38.38 o                         
  -1  12   8         28.10         58.94        29.46 o                         
   0  12   8          5.81         20.13        18.90 o                         
   1  12   8        121.56        121.88        23.51 o                         
   2  12   8        273.14        276.65        30.75 o                         
   3  12   8        115.30        108.35        23.50 o                         
   4  12   8          1.57          3.22        17.51 o                         
   5  12   8         45.47         74.57        23.38 o                         
  -8  13   8         80.01         82.41        32.62 o                         
  -7  13   8        126.86        142.42        37.11 o                         
  -6  13   8          2.58        -17.35        21.67 o                         
  -5  13   8         86.15         62.30        23.64 o                         
  -4  13   8         26.38          3.71        22.54 o                         
  -3  13   8          1.95        -15.96        23.81 o                         
  -2  13   8          4.39         -6.68        24.13 o                         
  -1  13   8        104.00         79.35        29.72 o                         
   0  13   8          5.75        -20.30        20.30 o                         
   1  13   8         91.62        106.01        22.71 o                         
   2  13   8         14.62         -9.68        18.75 o                         
   3  13   8         92.31         63.43        19.91 o                         
   4  13   8         19.89         30.14        20.76 o                         
  -6  14   8         51.65         -3.94        23.58 o                         
  -5  14   8          3.46        -12.92        22.31 o                         
  -4  14   8          3.16         12.42        29.79 o                         
  -3  14   8          1.52        -24.76        24.76 o                         
  -2  14   8         56.70         17.32        29.69 o                         
  -1  14   8         86.10         39.24        29.39 o                         
   0  14   8         13.89         11.40        28.40 o                         
   1  14   8          4.16         -5.62        20.65 o                         
   2  14   8          0.01          3.07        21.47 o                         
 -14   1   9         13.99         42.63        53.05 o                         
 -13   1   9          4.17         18.88        49.39 o                         
 -12   1   9        272.60        389.09        39.31 o                         
 -11   1   9        231.71        205.70        71.61 o                         
 -10   1   9         31.57         31.29        23.25 o                         
  -9   1   9          1.29        -22.35        22.35 o                         
  -8   1   9        153.86        187.20        22.91 o                         
  -7   1   9        198.93        205.52        24.04 o                         
  -6   1   9          1.55          1.98        18.82 o                         
  -5   1   9         25.20         27.18        19.67 o                         
  -4   1   9        214.21        174.93        20.66 o                         
  -3   1   9        123.01         89.36        19.61 o                         
  -2   1   9         15.66        -14.95        25.71 o                         
  -1   1   9        186.94        191.53        22.82 o                         
   0   1   9          9.82        -15.27        17.74 o                         
   1   1   9         33.82         16.71        18.33 o                         
   2   1   9        162.24        191.49        23.29 o                         
   3   1   9          0.92        -16.03        16.03 o                         
   4   1   9        337.18        332.96        33.73 o                         
   5   1   9         16.39         -1.63        20.03 o                         
   6   1   9         19.91         -8.74        20.66 o                         
   7   1   9         98.84         59.66        20.94 o                         
   8   1   9        132.33        117.30        25.41 o                         
   9   1   9         70.68         91.55        25.49 o                         
  10   1   9          6.58         44.77        27.07 o                         
 -14   2   9          0.00        -18.96        28.66 o                         
 -13   2   9         24.57         31.44        30.10 o                         
 -12   2   9         75.41         83.83        30.31 o                         
 -11   2   9         10.35          3.85        24.72 o                         
 -10   2   9        105.66        102.76        25.62 o                         
  -9   2   9          1.75        -17.77        17.77 o                         
  -8   2   9          5.37          7.28        18.65 o                         
  -7   2   9          0.34          9.18        18.89 o                         
  -6   2   9        147.13        194.22        24.24 o                         
  -5   2   9         38.69         46.32        20.38 o                         
  -4   2   9          0.60          0.48        19.80 o                         
  -3   2   9        176.23        197.08        22.34 o                         
  -2   2   9       1239.41       1232.01        39.51 o                         
  -1   2   9         33.38          7.49        20.05 o                         
   0   2   9       2084.01       1967.17        47.29 o                         
   1   2   9        258.78        255.23        27.70 o                         
   2   2   9       2571.56       2457.00        49.23 o                         
   3   2   9        190.22        200.59        22.81 o                         
   4   2   9        442.27        470.78        31.58 o                         
   5   2   9          3.51          1.54        20.85 o                         
   6   2   9        119.12        153.65        26.87 o                         
   7   2   9          2.21         10.07        21.61 o                         
   8   2   9        539.11        495.90        37.81 o                         
   9   2   9         29.42          7.35        20.50 o                         
 -13   3   9         52.29         83.81        32.45 o                         
 -12   3   9          0.15        -15.21        27.52 o                         
 -11   3   9          1.46         -6.73        27.31 o                         
 -10   3   9        191.43        240.12        30.52 o                         
  -9   3   9        248.00        219.92        28.76 o                         
  -8   3   9         16.38        -18.99        18.99 o                         
  -7   3   9          1.63          2.71        18.18 o                         
  -6   3   9         19.13          6.04        20.20 o                         
  -5   3   9         19.20         38.10        21.20 o                         
  -4   3   9          2.80          4.65        19.23 o                         
  -3   3   9         26.90         36.76        20.18 o                         
  -2   3   9         56.48         48.52        19.38 o                         
  -1   3   9         86.97        103.23        23.96 o                         
   0   3   9       2300.73       2167.95        49.99 o                         
   1   3   9         88.65         82.46        18.54 o                         
   2   3   9        200.75        205.37        24.60 o                         
   3   3   9        888.65        828.09        43.25 o                         
   4   3   9        949.96        915.38        41.14 o                         
   5   3   9        236.59        186.31        27.12 o                         
   6   3   9        251.86        201.92        28.09 o                         
   7   3   9          3.17         28.45        23.32 o                         
   8   3   9        121.74         82.82        25.61 o                         
   9   3   9          2.24        -21.61        21.61 o                         
 -13   4   9        373.29        470.21        50.72 o                         
 -12   4   9         20.27         24.61        28.83 o                         
 -11   4   9         12.86          4.06        31.19 o                         
 -10   4   9        136.94        102.88        33.96 o                         
  -9   4   9         14.02         -4.65        23.25 o                         
  -8   4   9          1.64          8.55        23.87 o                         
  -7   4   9        238.29        323.18        33.27 o                         
  -6   4   9         85.05         80.01        21.92 o                         
  -5   4   9         13.35          4.93        19.14 o                         
  -4   4   9        186.10        205.42        24.24 o                         
  -3   4   9         66.28         45.38        20.51 o                         
  -2   4   9        221.78        183.44        24.41 o                         
  -1   4   9        787.68        837.41        34.67 o                         
   0   4   9        125.61        111.78        20.77 o                         
   1   4   9        662.82        741.70        31.16 o                         
   2   4   9         14.98          8.69        17.22 o                         
   3   4   9          2.72          7.12        19.20 o                         
   4   4   9         17.30         23.40        20.85 o                         
   5   4   9        159.99        167.57        26.57 o                         
   6   4   9          4.81         -0.72        21.32 o                         
   7   4   9         15.61         34.23        22.53 o                         
   8   4   9          2.49         -5.90        22.53 o                         
   9   4   9         47.44         28.68        23.95 o                         
 -13   5   9          7.64          3.27        32.03 o                         
 -12   5   9        138.69        159.58        37.14 o                         
 -11   5   9         12.04         11.17        30.75 o                         
 -10   5   9        241.28        188.47        30.79 o                         
  -9   5   9        147.30        188.56        25.38 o                         
  -8   5   9          5.22          1.87        20.24 o                         
  -7   5   9         90.17         97.38        26.91 o                         
  -6   5   9         10.65         -5.04        24.40 o                         
  -5   5   9          0.19          2.30        20.23 o                         
  -4   5   9        349.97        345.91        40.92 o                         
  -3   5   9         24.12        -11.81        19.21 o                         
  -2   5   9        135.13         94.04        22.25 o                         
  -1   5   9         12.44         18.15        16.01 o                         
   0   5   9        267.10        266.45        24.05 o                         
   1   5   9        306.86        291.59        23.37 o                         
   2   5   9        139.52        121.89        22.84 o                         
   3   5   9        566.23        521.66        35.12 o                         
   4   5   9        817.44        861.42        43.35 o                         
   5   5   9         59.70         72.81        24.17 o                         
   6   5   9          3.15        -20.74        20.74 o                         
   7   5   9         18.20         39.43        22.78 o                         
   8   5   9          0.46         30.28        23.06 o                         
   9   5   9         26.87         60.52        24.79 o                         
 -12   6   9          0.23         23.61        29.63 o                         
 -11   6   9          0.95         11.74        30.54 o                         
 -10   6   9         71.02         50.03        22.31 o                         
  -9   6   9          8.55        -11.03        18.30 o                         
  -8   6   9          1.23         -7.27        20.72 o                         
  -7   6   9          0.71         14.54        21.55 o                         
  -6   6   9          0.63        -25.38        26.09 o                         
  -5   6   9         65.70         57.47        30.30 o                         
  -4   6   9         11.12         20.73        19.81 o                         
  -3   6   9         93.59         79.12        24.91 o                         
  -2   6   9        147.43        111.37        21.05 o                         
  -1   6   9          2.30         28.34        18.49 o                         
   0   6   9        583.44        564.59        28.32 o                         
   1   6   9        468.24        472.31        30.83 o                         
   2   6   9        814.16        776.69        40.91 o                         
   3   6   9         23.35         10.30        21.10 o                         
   4   6   9          8.34         13.49        21.84 o                         
   5   6   9         66.54         74.41        28.55 o                         
   6   6   9         89.39         90.56        27.62 o                         
   7   6   9         51.79         73.69        34.95 o                         
   8   6   9         83.13        107.77        27.34 o                         
 -12   7   9         10.26         37.85        27.07 o                         
 -11   7   9         51.87         62.33        30.52 o                         
 -10   7   9         38.51         18.26        19.34 o                         
  -9   7   9          0.01          7.95        17.85 o                         
  -8   7   9        129.70        126.54        21.76 o                         
  -7   7   9          2.31         13.23        21.24 o                         
  -6   7   9        137.57        116.69        24.48 o                         
  -5   7   9         65.39         78.12        26.03 o                         
  -4   7   9        439.98        407.79        56.41 o                         
  -3   7   9          0.08          9.06        23.48 o                         
  -2   7   9        143.74        134.33        21.41 o                         
  -1   7   9         29.90         33.55        19.98 o                         
   0   7   9         42.78         29.94        17.53 o                         
   1   7   9        386.35        372.16        33.15 o                         
   2   7   9          0.88         47.17        25.09 o                         
   3   7   9         53.83         64.09        23.50 o                         
   4   7   9          0.78        -19.90        21.66 o                         
   5   7   9          3.50          0.17        21.39 o                         
   6   7   9          1.30        -20.18        20.18 o                         
   7   7   9        269.95        327.44        33.29 o                         
   8   7   9          3.79        -17.05        23.20 o                         
 -11   8   9         29.44         48.18        26.19 o                         
 -10   8   9          0.79        -16.17        20.60 o                         
  -9   8   9         87.98         76.83        22.04 o                         
  -8   8   9        138.89        142.34        26.85 o                         
  -7   8   9        549.11        557.33        41.68 o                         
  -6   8   9        312.15        323.00        30.18 o                         
  -5   8   9         16.44         22.61        28.43 o                         
  -4   8   9        108.05        108.08        37.61 o                         
  -3   8   9       1119.74       1164.68        50.22 o                         
  -2   8   9          6.40         -9.80        21.20 o                         
  -1   8   9        463.07        474.36        38.60 o                         
   0   8   9         47.34         28.98        21.58 o                         
   1   8   9        337.81        324.70        38.95 o                         
   2   8   9          1.99         -9.50        22.13 o                         
   3   8   9          9.53        -21.93        21.93 o                         
   4   8   9         24.46         21.80        22.14 o                         
   5   8   9        213.14        286.02        30.75 o                         
   6   8   9         27.27         17.93        27.56 o                         
   7   8   9          0.06         12.72        23.88 o                         
 -10   9   9         10.99         11.47        22.90 o                         
  -9   9   9        230.68        225.45        32.39 o                         
  -8   9   9         89.14         97.06        25.17 o                         
  -7   9   9         21.77         41.62        22.65 o                         
  -6   9   9        796.30        802.62        51.92 o                         
  -5   9   9        330.34        365.76        38.63 o                         
  -4   9   9        121.83        147.76        27.86 o                         
  -3   9   9        280.21        258.56        32.28 o                         
  -2   9   9          3.51         18.51        22.54 o                         
  -1   9   9        155.08        139.20        31.99 o                         
   0   9   9          3.47         -4.03        18.85 o                         
   1   9   9          0.11         13.45        15.87 o                         
   2   9   9        459.64        503.57        50.70 o                         
   3   9   9          7.68         71.02        26.45 o                         
   4   9   9        128.65        150.72        29.59 o                         
   5   9   9          0.21         36.76        23.06 o                         
   6   9   9         93.71        133.23        27.20 o                         
 -10  10   9          0.05         13.16        23.02 o                         
  -9  10   9         41.91         -6.28        23.38 o                         
  -8  10   9          7.23         23.54        23.66 o                         
  -7  10   9        108.60        115.32        32.79 o                         
  -6  10   9       1465.50       1618.17        56.29 o                         
  -5  10   9         87.40        107.04        25.74 o                         
  -4  10   9         92.50         37.70        29.23 o                         
  -3  10   9        167.27        138.30        26.78 o                         
  -2  10   9        319.36        347.74        41.25 o                         
  -1  10   9        210.74        249.46        51.19 o                         
   0  10   9          0.03         -2.65        24.88 o                         
   1  10   9         41.93         28.48        29.89 o                         
   2  10   9          5.82         19.84        20.75 o                         
   3  10   9         45.79         47.76        20.37 o                         
   4  10   9         23.30          6.90        23.63 o                         
   5  10   9        121.36        140.28        25.96 o                         
  -8  11   9         21.59          7.83        30.75 o                         
  -7  11   9          3.26        -22.55        22.55 o                         
  -6  11   9        357.49        389.15        46.00 o                         
  -5  11   9         35.32          5.85        22.53 o                         
  -4  11   9         64.83         58.47        24.57 o                         
  -3  11   9        227.19        190.45        30.31 o                         
  -2  11   9        171.74        125.09        30.81 o                         
  -1  11   9          2.68        -25.61        25.61 o                         
   0  11   9          0.69        -24.79        24.79 o                         
   1  11   9         88.22         54.90        21.49 o                         
   2  11   9         29.74         29.42        18.53 o                         
   3  11   9         75.91         79.93        21.89 o                         
   4  11   9         25.84         61.57        20.67 o                         
  -7  12   9         30.02        -23.45        23.45 o                         
  -6  12   9        381.34        390.32        42.70 o                         
  -5  12   9         40.24         51.17        34.57 o                         
  -4  12   9          0.00         -7.37        28.04 o                         
  -3  12   9        170.63        143.02        46.76 o                         
  -2  12   9         16.86         25.52        29.96 o                         
  -1  12   9        157.85         89.14        37.90 o                         
   0  12   9         73.05         -2.41        27.02 o                         
   1  12   9         49.08         57.55        23.73 o                         
   2  12   9          7.48         15.80        23.65 o                         
   3  12   9         49.20         52.17        20.36 o                         
  -4  13   9          5.94        -29.25        35.61 o                         
  -3  13   9        111.39         96.72        42.46 o                         
  -2  13   9          0.23         12.64        34.45 o                         
  -1  13   9         72.06         -0.70        29.65 o                         
   0  13   9         41.65          4.16        38.39 o                         
 -12   0  10          0.13         98.89        75.02 o                         
 -11   0  10         65.47         81.64        39.11 o                         
 -10   0  10         20.22         43.61        37.17 o                         
  -9   0  10         64.62         54.46        42.63 o                         
  -8   0  10        339.56        311.20        49.03 o                         
  -7   0  10          8.35         16.94        36.59 o                         
  -6   0  10        171.41        211.35        45.87 o                         
  -5   0  10         24.60          0.48        23.87 o                         
  -4   0  10        126.31        115.80        37.74 o                         
  -3   0  10        305.77        242.40        66.64 o                         
  -2   0  10         75.26         51.77        66.50 o                         
  -1   0  10         49.71         44.20        46.65 o                         
   0   0  10          0.46         23.10        27.92 o                         
   1   0  10        154.16        148.09        32.28 o                         
   2   0  10        306.68        323.29        41.43 o                         
   3   0  10         31.32         11.88        34.95 o                         
   4   0  10         13.04        -21.55        30.07 o                         
   5   0  10         34.16        -15.53        31.95 o                         
   6   0  10        226.60        246.38        45.62 o                         
   7   0  10          4.24        -30.07        30.07 o                         
   8   0  10        877.79       1376.84        83.98 o                         
 -12   1  10         58.66         36.05        50.46 o                         
 -11   1  10         14.70         30.69        38.58 o                         
 -10   1  10          4.31         40.43        26.91 o                         
  -9   1  10         59.39         39.06        25.58 o                         
  -8   1  10        328.22        311.56        30.04 o                         
  -7   1  10        185.01        208.19        26.58 o                         
  -6   1  10         17.66         -0.75        20.22 o                         
  -5   1  10        423.15        405.69        31.22 o                         
  -4   1  10        581.08        580.87        30.31 o                         
  -3   1  10        578.24        557.34        31.31 o                         
  -2   1  10        357.28        340.28        30.21 o                         
  -1   1  10         62.70         71.93        23.32 o                         
   0   1  10         82.10         73.08        21.15 o                         
   1   1  10        144.72        146.14        23.49 o                         
   2   1  10        218.15        210.21        25.72 o                         
   3   1  10         54.49         43.32        21.52 o                         
   4   1  10         69.30         50.30        23.78 o                         
   5   1  10          8.30        -21.61        21.61 o                         
   6   1  10        113.08         61.44        26.06 o                         
   7   1  10        116.86        144.21        34.33 o                         
   8   1  10          0.15         17.10        27.42 o                         
 -12   2  10         12.38        -37.01        49.39 o                         
 -11   2  10         11.06        -21.72        21.72 o                         
 -10   2  10         11.65          5.17        30.52 o                         
  -9   2  10        132.63        117.68        27.03 o                         
  -8   2  10         15.99         19.31        20.60 o                         
  -7   2  10         68.47         68.22        21.62 o                         
  -6   2  10         35.02         53.32        22.62 o                         
  -5   2  10       1225.67       1339.22        47.21 o                         
  -4   2  10         14.07         21.51        22.11 o                         
  -3   2  10        108.96        124.94        21.95 o                         
  -2   2  10         52.89         62.23        35.38 o                         
  -1   2  10         25.38         49.16        21.52 o                         
   0   2  10          0.04         -7.42        22.37 o                         
   1   2  10        174.52        190.45        25.06 o                         
   2   2  10          6.39         -1.52        20.22 o                         
   3   2  10         81.50         47.63        22.98 o                         
   4   2  10          2.29         15.91        23.78 o                         
   5   2  10          2.45          3.50        22.78 o                         
   6   2  10          6.89         23.94        27.42 o                         
   7   2  10          2.70         21.25        25.92 o                         
 -12   3  10         13.79        -12.87        33.13 o                         
 -11   3  10         56.12         44.75        35.44 o                         
 -10   3  10         35.49         48.63        25.32 o                         
  -9   3  10         43.56         72.28        26.09 o                         
  -8   3  10         20.96         40.96        25.27 o                         
  -7   3  10          4.00         20.69        21.77 o                         
  -6   3  10          0.22        -19.88        19.88 o                         
  -5   3  10        278.38        278.61        34.34 o                         
  -4   3  10        330.35        324.96        30.74 o                         
  -3   3  10        271.18        313.05        30.62 o                         
  -2   3  10       1577.84       1536.25        44.50 o                         
  -1   3  10         71.27         69.19        23.44 o                         
   0   3  10        173.57        191.57        26.74 o                         
   1   3  10         84.35         79.93        22.26 o                         
   2   3  10       1164.28       1124.76        50.83 o                         
   3   3  10        496.17        478.16        34.32 o                         
   4   3  10        535.94        547.43        38.94 o                         
   5   3  10          2.22         -8.18        25.44 o                         
   6   3  10         59.38         47.72        24.79 o                         
   7   3  10         28.76         37.45        24.17 o                         
 -12   4  10         19.65         43.02        30.85 o                         
 -11   4  10        255.70        265.68        32.97 o                         
 -10   4  10         52.64         53.07        26.60 o                         
  -9   4  10          8.57        -15.38        25.14 o                         
  -8   4  10         41.95         35.33        26.96 o                         
  -7   4  10        206.76        198.74        31.25 o                         
  -6   4  10        527.41        583.14        38.71 o                         
  -5   4  10        345.47        353.22        39.69 o                         
  -4   4  10        208.76        221.57        26.98 o                         
  -3   4  10          0.00         47.41        23.00 o                         
  -2   4  10       2366.37       2468.66        62.15 o                         
  -1   4  10        522.68        532.42        30.82 o                         
   0   4  10         34.44         21.84        21.76 o                         
   1   4  10         44.34         54.98        21.69 o                         
   2   4  10        479.40        482.49        33.74 o                         
   3   4  10         33.77         29.56        38.07 o                         
   4   4  10          6.36        -23.30        23.30 o                         
   5   4  10         26.14         16.85        25.65 o                         
   6   4  10         12.59         16.63        23.21 o                         
   7   4  10         18.64        -10.70        25.46 o                         
 -11   5  10          7.40         45.30        42.83 o                         
 -10   5  10         10.78         38.52        27.47 o                         
  -9   5  10          0.43         -6.92        25.27 o                         
  -8   5  10          2.47        -18.85        24.86 o                         
  -7   5  10        122.59        103.70        30.14 o                         
  -6   5  10        100.86         97.39        31.01 o                         
  -5   5  10         14.86        -14.77        30.24 o                         
  -4   5  10        305.09        307.26        29.23 o                         
  -3   5  10        128.72        125.86        25.84 o                         
  -2   5  10        294.20        290.88        29.80 o                         
  -1   5  10        383.43        366.50        27.87 o                         
   0   5  10        205.73        186.48        26.98 o                         
   1   5  10       1256.05       1193.89        46.37 o                         
   2   5  10         80.22         67.56        27.22 o                         
   3   5  10         21.78         29.07        22.43 o                         
   4   5  10          6.48         -0.51        22.07 o                         
   5   5  10          6.77         -5.58        27.43 o                         
   6   5  10         25.74         74.73        25.88 o                         
   7   5  10        147.16        191.80        30.62 o                         
 -11   6  10         37.52         46.60        35.29 o                         
 -10   6  10         60.69         66.81        28.45 o                         
  -9   6  10          0.75          8.31        28.48 o                         
  -8   6  10          0.78          9.47        27.37 o                         
  -7   6  10        326.70        388.99        37.99 o                         
  -6   6  10         62.22         54.20        27.34 o                         
  -5   6  10        364.51        373.33        42.11 o                         
  -4   6  10          4.44         -2.12        25.26 o                         
  -3   6  10         76.02         67.48        22.99 o                         
  -2   6  10        172.24        209.08        27.62 o                         
  -1   6  10        445.21        482.24        36.13 o                         
   0   6  10          1.32         21.35        20.18 o                         
   1   6  10         10.73         17.76        24.12 o                         
   2   6  10         61.01         35.30        24.50 o                         
   3   6  10        116.09         80.11        25.23 o                         
   4   6  10         16.56         35.93        24.27 o                         
   5   6  10        409.80        448.35        43.81 o                         
   6   6  10         28.76         31.76        24.58 o                         
 -10   7  10        198.80        216.08        50.70 o                         
  -9   7  10          7.10         54.80        27.73 o                         
  -8   7  10          0.75        -16.91        32.94 o                         
  -7   7  10          0.33        -23.57        23.57 o                         
  -6   7  10        135.23        157.42        30.08 o                         
  -5   7  10        214.26        162.69        31.35 o                         
  -4   7  10        133.52         76.35        28.78 o                         
  -3   7  10         37.12          2.48        27.19 o                         
  -2   7  10         95.32         82.08        30.33 o                         
  -1   7  10          6.79         25.33        23.93 o                         
   0   7  10          0.20         27.12        28.97 o                         
   1   7  10         78.11         67.25        23.43 o                         
   2   7  10          4.41        -22.45        22.45 o                         
   3   7  10         99.08        115.00        27.88 o                         
   4   7  10         23.98         77.23        25.85 o                         
   5   7  10         76.09         48.68        25.29 o                         
  -9   8  10        137.45        146.37        28.70 o                         
  -8   8  10         20.80         55.35        25.15 o                         
  -7   8  10          4.98        -24.56        24.56 o                         
  -6   8  10        766.93        726.05        46.46 o                         
  -5   8  10         12.85         -0.76        25.83 o                         
  -4   8  10        483.00        380.86        43.75 o                         
  -3   8  10         18.17        -19.70        32.81 o                         
  -2   8  10         82.81         80.87        28.09 o                         
  -1   8  10         88.18         93.64        33.35 o                         
   0   8  10         36.39         29.11        21.90 o                         
   1   8  10         10.28         29.57        21.08 o                         
   2   8  10         90.42        120.49        31.99 o                         
   3   8  10          1.07         25.79        27.00 o                         
   4   8  10        168.37        181.96        38.39 o                         
   5   8  10          2.31         13.42        23.75 o                         
  -8   9  10         81.66        108.29        26.37 o                         
  -7   9  10        241.48        250.93        35.87 o                         
  -6   9  10         24.74         -0.34        28.00 o                         
  -5   9  10          2.52         -3.29        36.13 o                         
  -4   9  10        210.27        186.46        32.15 o                         
  -3   9  10         13.89          9.53        26.26 o                         
  -2   9  10         58.88         36.92        33.70 o                         
  -1   9  10         12.11         18.76        39.22 o                         
   0   9  10          0.22        -12.53        38.84 o                         
   1   9  10         87.41         78.19        23.64 o                         
   2   9  10          0.13         21.93        22.53 o                         
   3   9  10        104.11        131.67        28.54 o                         
   4   9  10          7.05         62.60        42.31 o                         
  -7  10  10        161.47        173.20        50.58 o                         
  -6  10  10          5.13        -12.76        37.60 o                         
  -5  10  10        887.83        808.58        79.07 o                         
  -4  10  10          6.68        -19.38        25.54 o                         
  -3  10  10         77.36         42.66        39.87 o                         
  -2  10  10         33.72         40.46        45.92 o                         
  -1  10  10          1.22        -19.88        30.52 o                         
   0  10  10          0.44        -19.20        29.40 o                         
   1  10  10        183.49        255.97        40.85 o                         
   2  10  10          9.96         41.86        25.87 o                         
  -5  11  10         10.98        -26.24        26.24 o                         
  -4  11  10         17.40         23.80        29.61 o                         
  -3  11  10          2.04        -17.36        36.24 o                         
  -2  11  10        116.16         60.35        33.20 o                         
  -1  11  10          0.00        -26.52        26.52 o                         
   0  11  10          5.65         24.14        33.97 o                         
 -10   1  11         44.27         63.44        35.44 o                         
  -9   1  11         29.68         41.47        28.78 o                         
  -8   1  11         37.62         19.79        26.28 o                         
  -7   1  11        117.86        103.59        29.54 o                         
  -6   1  11         13.15         46.17        22.74 o                         
  -5   1  11         11.21         28.06        23.44 o                         
  -4   1  11         19.92         35.70        26.18 o                         
  -3   1  11         93.44        104.43        25.10 o                         
  -2   1  11         46.33         59.08        24.47 o                         
  -1   1  11          9.77         26.43        23.00 o                         
   0   1  11         62.09         88.46        24.94 o                         
   1   1  11         33.04         -0.53        20.76 o                         
   2   1  11          7.38         27.36        24.90 o                         
   3   1  11          6.24         -6.27        21.51 o                         
   4   1  11         88.47         26.70        25.49 o                         
   5   1  11         97.42         58.79        25.88 o                         
 -10   2  11         20.86         37.04        36.77 o                         
  -9   2  11         15.75         19.28        25.32 o                         
  -8   2  11         54.50         87.54        28.30 o                         
  -7   2  11        101.35        101.70        25.52 o                         
  -6   2  11        764.89        745.96        46.46 o                         
  -5   2  11         43.82         89.94        25.00 o                         
  -4   2  11        377.80        362.21        32.56 o                         
  -3   2  11        535.52        523.58        39.93 o                         
  -2   2  11        256.93        238.82        30.32 o                         
  -1   2  11        506.03        519.18        36.38 o                         
   0   2  11         21.46         46.59        23.68 o                         
   1   2  11         57.45         49.46        22.35 o                         
   2   2  11        109.16        138.07        25.34 o                         
   3   2  11         71.05         48.19        24.47 o                         
   4   2  11         51.72         24.77        24.17 o                         
   5   2  11          0.09        -24.17        24.17 o                         
 -10   3  11          9.53        -10.57        24.19 o                         
  -9   3  11         34.09         62.21        27.89 o                         
  -8   3  11          7.17         46.96        28.08 o                         
  -7   3  11          3.52         23.20        26.91 o                         
  -6   3  11        146.62        132.17        27.03 o                         
  -5   3  11          8.69         62.51        24.86 o                         
  -4   3  11       1135.06       1064.25        46.60 o                         
  -3   3  11        279.55        309.06        31.60 o                         
  -2   3  11          1.29         10.67        23.07 o                         
  -1   3  11        413.19        368.64        30.15 o                         
   0   3  11        570.68        507.16        36.93 o                         
   1   3  11         89.71        101.12        23.73 o                         
   2   3  11        100.53         86.09        24.81 o                         
   3   3  11         49.81         53.23        32.48 o                         
   4   3  11         11.34          0.12        23.32 o                         
   5   3  11         51.45         31.56        25.97 o                         
  -9   4  11         97.60         85.16        30.13 o                         
  -8   4  11        133.81        115.46        29.67 o                         
  -7   4  11          0.08         18.38        27.52 o                         
  -6   4  11        153.74        158.22        32.29 o                         
  -5   4  11        146.88        152.65        34.18 o                         
  -4   4  11         87.20        100.20        25.43 o                         
  -3   4  11        109.27        103.24        26.13 o                         
  -2   4  11          7.64         52.28        24.67 o                         
  -1   4  11          3.42          0.08        20.85 o                         
   0   4  11         17.47         47.22        24.58 o                         
   1   4  11        247.09        234.07        30.14 o                         
   2   4  11          9.58          5.86        28.40 o                         
   3   4  11         39.94         32.81        26.29 o                         
   4   4  11         10.04         18.11        35.74 o                         
  -9   5  11          4.20         -9.10        29.21 o                         
  -8   5  11         35.05         46.34        28.43 o                         
  -7   5  11          4.82         -2.05        26.42 o                         
  -6   5  11         43.98         59.29        30.21 o                         
  -5   5  11          6.86         26.94        28.24 o                         
  -4   5  11         92.50        144.18        32.33 o                         
  -3   5  11        433.99        384.79        33.70 o                         
  -2   5  11         25.39         26.02        25.02 o                         
  -1   5  11        116.28         95.07        23.51 o                         
   0   5  11        216.28        263.43        27.65 o                         
   1   5  11          9.64         -3.56        25.70 o                         
   2   5  11          9.68         53.28        25.23 o                         
   3   5  11          6.38         52.32        31.99 o                         
   4   5  11          5.46          8.25        26.39 o                         
  -8   6  11          0.48        -18.94        27.49 o                         
  -7   6  11         10.74         20.87        39.51 o                         
  -6   6  11        358.77        376.72        39.92 o                         
  -5   6  11          2.01         -2.67        26.91 o                         
  -4   6  11        116.24        114.33        31.76 o                         
  -3   6  11        372.65        339.96        40.15 o                         
  -2   6  11        187.94        178.83        29.79 o                         
  -1   6  11         65.27         47.30        26.02 o                         
   0   6  11         60.46         56.26        27.20 o                         
   1   6  11         76.88         14.63        24.79 o                         
   2   6  11         91.45         66.55        30.54 o                         
   3   6  11         48.45         25.00        25.88 o                         
  -7   7  11          2.22        -12.14        27.13 o                         
  -6   7  11         68.61        115.28        31.09 o                         
  -5   7  11         76.31         66.84        30.93 o                         
  -4   7  11         39.57         35.34        29.77 o                         
  -3   7  11         86.74         56.36        48.24 o                         
  -2   7  11          7.96          7.69        28.88 o                         
  -1   7  11          5.13         -0.50        30.64 o                         
   0   7  11          2.85         19.87        28.71 o                         
   1   7  11         16.27         26.76        24.79 o                         
   2   7  11          3.71         -4.54        27.42 o                         
  -6   8  11          0.99         -0.75        28.57 o                         
  -5   8  11         96.91         75.74        31.72 o                         
  -4   8  11         15.37          3.67        31.42 o                         
  -3   8  11          8.23        -14.84        29.40 o                         
  -2   8  11         23.39         15.84        32.84 o                         
  -1   8  11         45.41        -23.40        37.51 o                         
   0   8  11         50.51         97.09        59.68 o                         
   1   8  11        250.50        360.20        36.71 o                         
  -7   0  12         72.18         32.66        44.33 o                         
  -6   0  12         15.12        -39.22        39.22 o                         
  -5   0  12          0.43         54.94        40.28 o                         
  -4   0  12          2.02          1.01        53.61 o                         
  -3   0  12        159.03        203.20        37.48 o                         
  -2   0  12          2.00        -12.36        30.53 o                         
  -1   0  12         94.33        199.61        81.84 o                         
   0   0  12          0.26         -9.09        31.29 o                         
   1   0  12         22.13         -7.74        33.41 o                         
  -7   1  12        119.75        169.95        33.87 o                         
  -6   1  12        277.64        293.47        32.22 o                         
  -5   1  12         48.54         49.09        24.44 o                         
  -4   1  12        117.86        152.00        28.06 o                         
  -3   1  12        123.67         47.32        22.70 o                         
  -2   1  12         13.79        -21.02        21.02 o                         
  -1   1  12         62.38         76.31        26.48 o                         
   0   1  12         65.68         73.88        26.39 o                         
   1   1  12         13.06         35.69        23.69 o                         
  -6   2  12         55.01         16.87        24.60 o                         
  -5   2  12         69.97         83.41        25.69 o                         
  -4   2  12         22.44         35.93        24.88 o                         
  -3   2  12        168.38        166.09        29.51 o                         
  -2   2  12         12.82         25.63        22.54 o                         
  -1   2  12          4.49          0.45        26.21 o                         
   0   2  12         34.91         22.89        26.84 o                         
   1   2  12          5.46          7.53        23.05 o                         
  -6   3  12        153.28        149.48        39.05 o                         
  -5   3  12          6.61         -4.31        23.75 o                         
  -4   3  12          6.57         21.90        26.80 o                         
  -3   3  12          0.14         19.41        24.07 o                         
  -2   3  12        427.40        425.67        37.84 o                         
  -1   3  12        286.09        269.72        32.30 o                         
   0   3  12         70.61         41.79        25.98 o                         
  -5   4  12        173.34        171.22        35.51 o                         
  -4   4  12        146.27        143.39        30.96 o                         
  -3   4  12         54.79         67.31        25.80 o                         
  -2   4  12         74.00         59.48        32.55 o                         
  -1   4  12         74.42         80.94        26.18 o                         
   0   4  12         86.68         75.58        25.59 o                         
  -3   5  12        278.44        233.62        38.54 o                         
                                                                                
